# Supplementary material for: Effects of Lipid Metabolism-Related Genes PTGIS and HRASLS on Phenotype, Prognosis, and Tumor Immunity in Lung Squamous Cell Carcinoma
Source: Oxid Med Cell Longev. 2023 Jan 17;2023:6811625. doi: 10.1155/2023/6811625 (PMC9873467; doi:10.1155/2023/6811625)
Supplement: Supplementary Materials — Supplementary Table 1: lipid metabolism gene set in Reactome pathway database. Supplementary Table 2: the mRNA expression matrix of lipid metabolism-related genes (LMRGs) in the TCGA TARGET GTEx dataset. Supplementary Table 3: the mRNA expression matrix of lipid metabolism-related genes (LMRGs) in the TCGA dataset. Supplementary Table 4: the mRNA expression matrix of the GSE4573 cohort. Supplementary Figure 1: the expression of key genes in lipid uptake pathway in LUSC and normal lung tissues. ∗∗∗p < 0.001. Supplementary Figure 2: (A) the Kaplan-Meier survival curve of ALDH3B1. (B) The Kaplan-Meier survival curve of CSNK2A1. (C) The Kaplan-Meier survival curve of LCLAT1. Supplementary Figure 3: the TCGA cohort's heatmap corresponds to the consensus matrix for k = 2 using consensus clustering. Supplementary Figure 4: the infiltration heatmap of 22 kinds of immune cells in two clusters of the TCGA cohort. Supplementary Figure 5: sample clustering of the TCGA cohort to detect outliers (height = 60). Supplementary Figure 6: (A) the Kaplan-Meier survival curve of PTGIS in the GSE4573 cohort. (B) The Kaplan-Meier survival curve of HRASLS in the GSE4573 cohort. [file 6811625.f1.zip]

Archive with 10 entries (10 files):
- Supplementary 1. Supplementary Table 1.txt
- Supplementary 2. Supplementary Table 2.txt
- Supplementary 3. Supplementary Table 3.txt
- Supplementary 4. Supplementary Table 4.txt
- Supplementary Figure 1.ai
- Supplementary Figure 2.ai
- Supplementary Figure 3.ai
- Supplementary Figure 4.ai
- Supplementary Figure 5.ai
- Supplementary Figure 6.ai
