# Supplementary material for: Effects of Lipid Metabolism-Related Genes PTGIS and HRASLS on Phenotype, Prognosis, and Tumor Immunity in Lung Squamous Cell Carcinoma
Source: Oxid Med Cell Longev. 2023 Jan 17;2023:6811625. doi: 10.1155/2023/6811625 (PMC9873467; doi:10.1155/2023/6811625)
Supplement: Supplementary Materials — Supplementary Table 1: lipid metabolism gene set in Reactome pathway database. Supplementary Table 2: the mRNA expression matrix of lipid metabolism-related genes (LMRGs) in the TCGA TARGET GTEx dataset. Supplementary Table 3: the mRNA expression matrix of lipid metabolism-related genes (LMRGs) in the TCGA dataset. Supplementary Table 4: the mRNA expression matrix of the GSE4573 cohort. Supplementary Figure 1: the expression of key genes in lipid uptake pathway in LUSC and normal lung tissues. ∗∗∗p < 0.001. Supplementary Figure 2: (A) the Kaplan-Meier survival curve of ALDH3B1. (B) The Kaplan-Meier survival curve of CSNK2A1. (C) The Kaplan-Meier survival curve of LCLAT1. Supplementary Figure 3: the TCGA cohort's heatmap corresponds to the consensus matrix for k = 2 using consensus clustering. Supplementary Figure 4: the infiltration heatmap of 22 kinds of immune cells in two clusters of the TCGA cohort. Supplementary Figure 5: sample clustering of the TCGA cohort to detect outliers (height = 60). Supplementary Figure 6: (A) the Kaplan-Meier survival curve of PTGIS in the GSE4573 cohort. (B) The Kaplan-Meier survival curve of HRASLS in the GSE4573 cohort. [file 6811625.f1.zip › Supplementary 1. Supplementary Table 1.txt]

REACTOME_METABOLISM_OF_LIPIDS
> Metabolism of lipids
AACS
ABCA1
ABCB11
ABCB4
ABCC1
ABCC3
ABCD1
ABHD3
ABHD4
ABHD5
ACAA1
ACAA2
ACACA
ACACB
ACAD10
ACAD11
ACADL
ACADM
ACADS
ACADVL
ACAT1
ACAT2
ACBD4
ACBD5
ACBD6
ACBD7
ACER1
ACER2
ACER3
ACHE
ACLY
ACOT1
ACOT11
ACOT12
ACOT13
ACOT2
ACOT4
ACOT6
ACOT7
ACOT8
ACOT9
ACOX1
ACOX2
ACOX3
ACOXL
ACP6
ACSBG1
ACSBG2
ACSF2
ACSF3
ACSL1
ACSL3
ACSL4
ACSL5
ACSL6
ACSM3
ACSM6
ACSS3
AGK
AGMO
AGPAT1
AGPAT2
AGPAT3
AGPAT4
AGPAT5
AGPS
AGT
AHR
AHRR
AKR1B1
AKR1B15
AKR1C1
AKR1C2
AKR1C3
AKR1C4
AKR1D1
ALAS1
ALB
ALDH3A2
ALDH3B1
ALDH3B2
ALOX12
ALOX12B
ALOX15
ALOX15B
ALOX5
ALOX5AP
ALOXE3
ALPI
AMACR
ANGPTL4
ANKRD1
APOA1
APOA2
APOA5
ARF1
ARF3
ARNT
ARNT2
ARNTL
ARSA
ARSB
ARSD
ARSF
ARSG
ARSH
ARSI
ARSJ
ARSK
ARSL
ARV1
ASAH1
ASAH2
AWAT1
AWAT2
B3GALNT1
B4GALNT1
BAAT
BCHE
BDH1
BDH2
BMX
CARM1
CAV1
CBR1
CBR4
CCNC
CD36
CDIPT
CDK19
CDK8
CDS1
CDS2
CEPT1
CERK
CERS1
CERS2
CERS3
CERS4
CERS5
CERS6
CERT1
CGA
CH25H
CHAT
CHD9
CHKA
CHKB
CHPT1
CIDEA
CIDEC
CLOCK
CPNE1
CPNE3
CPNE6
CPNE7
CPT1A
CPT1B
CPT2
CPTP
CRAT
CREBBP
CRLS1
CROT
CSNK1G2
CSNK2A1
CSNK2A2
CSNK2B
CTSA
CUBN
CYP11A1
CYP11B1
CYP11B2
CYP17A1
CYP19A1
CYP1A1
CYP1A2
CYP1B1
CYP21A2
CYP24A1
CYP27A1
CYP27B1
CYP2C19
CYP2C8
CYP2C9
CYP2D6
CYP2E1
CYP2J2
CYP2R1
CYP2U1
CYP39A1
CYP3A4
CYP46A1
CYP4A11
CYP4A22
CYP4B1
CYP4F11
CYP4F2
CYP4F22
CYP4F3
CYP4F8
CYP51A1
CYP7A1
CYP7B1
CYP8B1
DBI
DDHD1
DDHD2
DECR1
DECR2
DEGS1
DEGS2
DGAT1
DGAT2
DGAT2L6
DHCR24
DHCR7
DHRS7B
DPEP1
DPEP2
DPEP3
EBP
ECHS1
ECI1
ECI2
EHHADH
ELOVL1
ELOVL2
ELOVL3
ELOVL4
ELOVL5
ELOVL6
ELOVL7
ENPP6
ENPP7
EP300
EPHX2
ESRRA
ESYT1
ESYT2
ESYT3
ETNK1
ETNK2
ETNPPL
FA2H
FAAH
FAAH2
FABP1
FABP12
FABP2
FABP3
FABP4
FABP5
FABP6
FABP7
FABP9
FADS1
FADS2
FAM120B
FAR1
FAR2
FASN
FDFT1
FDPS
FDX1
FDX2
FDXR
FHL2
FIG4
FITM1
FITM2
G0S2
GALC
GBA
GBA2
GC
GDE1
GDPD1
GDPD3
GDPD5
GGPS1
GGT1
GGT5
GK
GK2
GK3P
GLA
GLB1
GLB1L
GLIPR1
GLTP
GM2A
GNPAT
GPAM
GPAT2
GPAT3
GPAT4
GPCPD1
GPD1
GPD1L
GPD2
GPS2
GPX1
GPX2
GPX4
GRHL1
GSTM4
HACD1
HACD2
HACD3
HACD4
HACL1
HADH
HADHA
HADHB
HAO2
HDAC3
HELZ2
HEXA
HEXB
HILPDA
HMGCL
HMGCLL1
HMGCR
HMGCS1
HMGCS2
HPGD
HPGDS
HSD11B1
HSD11B2
HSD17B1
HSD17B11
HSD17B12
HSD17B13
HSD17B14
HSD17B2
HSD17B3
HSD17B4
HSD17B7
HSD17B8
HSD3B1
HSD3B2
HSD3B7
HTD2
IDI1
IDI2
INPP4A
INPP4B
INPP5D
INPP5E
INPP5F
INPP5J
INPP5K
INPPL1
INSIG1
INSIG2
KDSR
KPNB1
LBR
LCLAT1
LGMN
LHB
LIPE
LIPH
LIPI
LPCAT1
LPCAT2
LPCAT3
LPCAT4
LPGAT1
LPIN1
LPIN2
LPIN3
LRP2
LSS
LTA4H
LTC4S
MAPKAPK2
MBOAT1
MBOAT2
MBOAT7
MBTPS1
MBTPS2
MCAT
MCEE
ME1
MECR
MED1
MED10
MED11
MED12
MED13
MED13L
MED14
MED15
MED16
MED17
MED18
MED19
MED20
MED21
MED22
MED23
MED24
MED25
MED26
MED27
MED28
MED29
MED30
MED31
MED4
MED6
MED7
MED8
MED9
MFSD2A
MGLL
MID1IP1
MIGA1
MIGA2
MLYCD
MMAA
MMUT
MOGAT1
MOGAT2
MOGAT3
MORC2
MSMO1
MTF1
MTM1
MTMR1
MTMR10
MTMR12
MTMR14
MTMR2
MTMR3
MTMR4
MTMR6
MTMR7
MTMR8
MTMR9
MVD
MVK
NCOA1
NCOA2
NCOA3
NCOA6
NCOR1
NCOR2
NDUFAB1
NEU1
NEU2
NEU3
NEU4
NFYA
NFYB
NFYC
NPAS2
NR1D1
NR1H2
NR1H3
NR1H4
NRF1
NSDHL
NUDT19
NUDT7
OCRL
OLAH
ORMDL1
ORMDL2
ORMDL3
OSBP
OSBPL10
OSBPL1A
OSBPL2
OSBPL3
OSBPL5
OSBPL6
OSBPL7
OSBPL8
OSBPL9
OXCT1
OXCT2
PCCA
PCCB
PCTP
PCYT1A
PCYT1B
PCYT2
PDCD6-AHRR
PECR
PEMT
PEX11A
PGS1
PHOSPHO1
PHYH
PI4K2A
PI4K2B
PI4KA
PI4KB
PIAS4
PIK3C2A
PIK3C2B
PIK3C2G
PIK3C3
PIK3CA
PIK3CB
PIK3CD
PIK3CG
PIK3R1
PIK3R2
PIK3R3
PIK3R4
PIK3R5
PIK3R6
PIKFYVE
PIP4K2A
PIP4K2B
PIP4K2C
PIP4P1
PIP5K1A
PIP5K1B
PIP5K1C
PISD
PITPNB
PITPNM1
PITPNM2
PITPNM3
PLA1A
PLA2G10
PLA2G12A
PLA2G15
PLA2G1B
PLA2G2A
PLA2G2D
PLA2G2E
PLA2G2F
PLA2G3
PLA2G4A
PLA2G4B
PLA2G4C
PLA2G4D
PLA2G4E
PLA2G4F
PLA2G5
PLA2G6
PLA2R1
PLAAT1
PLAAT2
PLAAT3
PLAAT4
PLAAT5
PLB1
PLBD1
PLD1
PLD2
PLD3
PLD4
PLD6
PLEKHA1
PLEKHA2
PLEKHA3
PLEKHA4
PLEKHA5
PLEKHA6
PLEKHA8
PLIN1
PLIN2
PLIN3
PLPP1
PLPP2
PLPP3
PLPP6
PMVK
PNPLA2
PNPLA3
PNPLA4
PNPLA5
PNPLA6
PNPLA7
PNPLA8
POMC
PON1
PON2
PON3
PPARA
PPARD
PPARG
PPARGC1A
PPARGC1B
PPM1L
PPP1CA
PPP1CB
PPP1CC
PPT1
PPT2
PRKAA2
PRKAB2
PRKACA
PRKACB
PRKACG
PRKAG2
PRKD1
PRKD2
PRKD3
PRXL2B
PSAP
PTDSS1
PTDSS2
PTEN
PTGDS
PTGES
PTGES2
PTGES3
PTGIS
PTGR1
PTGR2
PTGS1
PTGS2
PTPMT1
PTPN13
RAB14
RAB4A
RAB5A
RAN
RGL1
RORA
RUFY1
RXRA
RXRB
SACM1L
SAMD8
SAR1B
SBF1
SBF2
SC5D
SCAP
SCD
SCD5
SCP2
SEC23A
SEC24A
SEC24B
SEC24C
SEC24D
SELENOI
SERPINA6
SGMS1
SGMS2
SGPL1
SGPP1
SGPP2
SIN3A
SIN3B
SLC10A1
SLC10A2
SLC22A5
SLC25A1
SLC25A17
SLC25A20
SLC27A1
SLC27A2
SLC27A3
SLC27A5
SLC44A1
SLC44A2
SLC44A3
SLC44A4
SLC44A5
SLC51A
SLC51B
SLCO1A2
SLCO1B1
SLCO1B3
SMARCD3
SMPD1
SMPD2
SMPD3
SMPD4
SP1
SPHK1
SPHK2
SPNS2
SPTLC1
SPTLC2
SPTLC3
SPTSSA
SPTSSB
SQLE
SRD5A1
SRD5A2
SRD5A3
SREBF1
SREBF2
STAR
STARD10
STARD3
STARD3NL
STARD4
STARD5
STARD6
STARD7
STS
SULT2A1
SUMF1
SUMF2
SUMO2
SYNJ1
SYNJ2
TAFAZZIN
TBL1X
TBL1XR1
TBXAS1
TECR
TECRL
TGS1
THEM4
THEM5
THRAP3
THRSP
TIAM2
TM7SF2
TMEM86B
TNFAIP8
TNFAIP8L1
TNFAIP8L2
TNFAIP8L3
TNFRSF21
TPTE
TPTE2
TRIB3
TSPO
TSPOAP1
TXNRD1
UBE2I
UGCG
UGT1A9
UGT8
VAC14
VAPA
VAPB
VDR
