# Supplementary material for: Effects of Lipid Metabolism-Related Genes PTGIS and HRASLS on Phenotype, Prognosis, and Tumor Immunity in Lung Squamous Cell Carcinoma
Source: Oxid Med Cell Longev. 2023 Jan 17;2023:6811625. doi: 10.1155/2023/6811625 (PMC9873467; doi:10.1155/2023/6811625)
Supplement: Supplementary Materials — Supplementary Table 1: lipid metabolism gene set in Reactome pathway database. Supplementary Table 2: the mRNA expression matrix of lipid metabolism-related genes (LMRGs) in the TCGA TARGET GTEx dataset. Supplementary Table 3: the mRNA expression matrix of lipid metabolism-related genes (LMRGs) in the TCGA dataset. Supplementary Table 4: the mRNA expression matrix of the GSE4573 cohort. Supplementary Figure 1: the expression of key genes in lipid uptake pathway in LUSC and normal lung tissues. ∗∗∗p < 0.001. Supplementary Figure 2: (A) the Kaplan-Meier survival curve of ALDH3B1. (B) The Kaplan-Meier survival curve of CSNK2A1. (C) The Kaplan-Meier survival curve of LCLAT1. Supplementary Figure 3: the TCGA cohort's heatmap corresponds to the consensus matrix for k = 2 using consensus clustering. Supplementary Figure 4: the infiltration heatmap of 22 kinds of immune cells in two clusters of the TCGA cohort. Supplementary Figure 5: sample clustering of the TCGA cohort to detect outliers (height = 60). Supplementary Figure 6: (A) the Kaplan-Meier survival curve of PTGIS in the GSE4573 cohort. (B) The Kaplan-Meier survival curve of HRASLS in the GSE4573 cohort. [file 6811625.f1.zip › Supplementary 2. Supplementary Table 2.txt]

	GTEX-1399S-1726-SM-5L3DI	GTEX-QXCU-0626-SM-2TC69	GTEX-11EI6-0826-SM-5985V	GTEX-S341-0326-SM-2XCAU	GTEX-WY7C-0426-SM-3NB3C	GTEX-XPVG-1026-SM-4B64Y	GTEX-POYW-1226-SM-5LU5O	GTEX-117YW-0526-SM-5H11C	GTEX-T6MO-0426-SM-32QOI	GTEX-WYJK-0826-SM-3NM8Y	GTEX-1122O-0126-SM-5GICA	GTEX-ZAB5-0626-SM-5PNVB	GTEX-ZE7O-0826-SM-57WCP	GTEX-Y5V5-0826-SM-4VBQD	GTEX-1211K-0826-SM-5FQUP	GTEX-PW2O-0526-SM-2I3DX	GTEX-PLZ6-0426-SM-5IFK2	GTEX-TMMY-0926-SM-4VBQZ	GTEX-OXRK-0926-SM-2HMKP	GTEX-11EQ9-0226-SM-5A5JX	GTEX-U3ZH-0526-SM-3DB75	GTEX-S4Z8-0426-SM-3K2AH	GTEX-X4XX-1026-SM-4QARO	GTEX-T5JC-0826-SM-32PMC	GTEX-YFC4-1126-SM-5RQJN	GTEX-13111-0426-SM-5DUXR	GTEX-145LT-0326-SM-5LUAD	GTEX-REY6-0426-SM-2TF5G	GTEX-11EMC-0126-SM-5EGKV	GTEX-N7MT-0126-SM-2D7VT	GTEX-13FTY-0126-SM-5J2NZ	GTEX-12WSE-0826-SM-5S2VL	GTEX-11WQK-1226-SM-5GU5Z	GTEX-144GM-0126-SM-5Q5AX	GTEX-ZUA1-1026-SM-4YCEA	GTEX-13PL7-1726-SM-5J2NX	GTEX-13FHP-0726-SM-5K7YI	GTEX-Y3IK-0626-SM-4WWE4	GTEX-Y3I4-0426-SM-4TT29	GTEX-111VG-0726-SM-5GIDC	GTEX-13RTJ-1126-SM-5S2UJ	GTEX-S33H-0626-SM-2XCBJ	GTEX-11P7K-0326-SM-59871	GTEX-13JVG-1426-SM-5MR4W	GTEX-12584-1426-SM-5EGJ9	GTEX-12WSH-0126-SM-5GCO3	GTEX-13CF3-0426-SM-5IJEU	GTEX-P4QT-0526-SM-2I3EX	GTEX-11NV4-1126-SM-5HL6J
AACS	3.65889397749692	2.98928264821511	2.6019590025002	3.58025921482265	3.32208559454448	3.33072856858777	2.79933364711728	2.53130881261793	3.64508723585863	2.66925178707567	3.1078726269439	3.00914357130495	2.97652940834799	2.83004516791239	3.64398319068834	3.37583581879767	3.18602506783948	3.32640636489143	2.63485891392142	3.45031805456716	2.75509028281542	4.05228988554978	3.54611490716262	2.74223700141927	2.23295576457032	3.42372343709108	3.48552040601616	2.43858124302499	2.86017420153023	2.80138912388345	2.72269781080285	2.24217484477477	3.01632757845654	2.95812734292822	2.6019590025002	3.03229057592326	2.30188315165372	3.50091959791224	3.71931533999257	2.60906236831958	2.63485891392142	3.23284901843466	3.49198793718128	2.54869799292696	2.49337161285073	2.77837885583375	3.23436828614624	2.98569961133148	2.64871511076021
ABCA1	2.4117256383455	4.15872377221118	3.49071242501875	3.02342893228248	3.0654348835302	2.82600704501884	3.03580223721313	4.16193362266752	3.17010278058922	3.28846911434336	2.71608215289606	2.93184913840461	3.93364359516643	2.80961593080961	2.40628715211268	3.42907465058723	2.93749900164541	3.33640362976821	4.14003955650397	2.91093037564884	4.20559134797986	1.90730743050151	2.59002419463986	2.84819650099047	4.34699334417793	3.2929581781068	2.44119148877104	3.22052320149856	3.13770373382585	4.3611647598993	4.04101602255913	2.71167473590324	3.3119194619882	3.70499800913918	3.59823071021115	3.55352326165325	3.36607973431982	2.94315218864535	3.36472528162741	3.39790318994643	4.59285823037688	2.19248783993774	2.78265115680247	4.06704838710882	3.76669117721559	3.68829399196916	3.55590200401218	2.70066681331289	3.47523287512091
ABCB11	0.04404397111925	0.00144195847435361	0.0157824822406517	0.04404397111925	0.0157824822406517	0.00144195847435361	0.00144195847435361	0.0299821846362608	0.00144195847435361	0.0579713400071932	0.0299821846362608	0.00144195847435361	0.0717606770123363	0.00144195847435361	0.0157824822406517	0.00144195847435361	0.00144195847435361	0.0157824822406517	0.0157824822406517	0.0157824822406517	0.0157824822406517	0.00144195847435361	0.0157824822406517	0.0157824822406517	0.00144195847435361	0.00144195847435361	0.00144195847435361	0.00144195847435361	0.04404397111925	0.0989609439144161	0.0157824822406517	0.0854273554204139	0.0157824822406517	0.00144195847435361	0.0989609439144161	0.0157824822406517	0.00144195847435361	0.0299821846362608	0.0157824822406517	0.0299821846362608	0.04404397111925	0.00144195847435361	0.00144195847435361	0.00144195847435361	0.00144195847435361	0.0157824822406517	0.0157824822406517	0.0157824822406517	0.04404397111925
ABCB4	0.177594444932951	0.138811973912688	0.04404397111925	0.0717606770123363	0.0579713400071932	0.151855661431925	0.151855661431925	0.6699226786146	0.164788549999235	0.112369091855629	0.177594444932951	0.215363452397449	0.576281927335309	0.0717606770123363	0.379612773799794	0.177594444932951	0.496714988015726	0.125650237911995	0.138811973912688	0.151855661431925	0.714576698990368	0.0989609439144161	0.323089961785028	0.151855661431925	0.299837375364704	0.151855661431925	0.0579713400071932	0.0579713400071932	0.0717606770123363	0.138811973912688	0.164788549999235	0.202885150033924	0.0854273554204139	0.112369091855629	0.50690888374194	0.00144195847435361	0.311502134464128	0.368491016180814	0.190302861298438	0.215363452397449	0.496714988015726	0.276196268219606	0.177594444932951	0.0854273554204139	0.164788549999235	0.0717606770123363	0.0579713400071932	0.0157824822406517	0.0579713400071932
ABCC1	4.04796756758387	3.67704408749251	3.80852522028515	3.79812745933161	3.75816910624321	3.82078711948124	4.10610562733655	4.21495651608245	3.881748421339	3.39518806814622	3.91178659432514	4.09687652079618	3.82385383764937	4.15145597200248	4.05670702498976	4.0018838985776	3.36887936925303	3.10619314468535	4.29578950329042	4.08332203658248	4.10271491903689	4.14164318880572	4.21183440775428	3.84505555544615	3.9185093332991	3.44904619030034	4.2464828154362	3.69724385886148	3.45822431018205	3.96450694580945	4.31762729488318	4.10525790415544	4.63294991144244	4.01886074524651	3.90021377389137	3.38279584591359	4.03481782280589	3.62651229849798	3.87485162935858	3.98744996770818	4.13268308987239	4.2943659122093	3.36048221560808	4.59046191459361	3.72476823853174	4.15145597200248	3.92420672403231	3.87391981511952	4.34918041054266
ABCC3	3.93934518788465	3.01808054196842	4.5417107903777	4.88564772165239	3.38143971662047	4.28032386856846	4.4673387448572	4.88999572579997	3.85910990513137	4.29654878268615	4.00638475691879	4.65829518887023	4.87627691911963	4.13268308987239	4.09602913310247	5.43630903269918	4.74425817249454	3.91468083427884	3.97733325829138	4.52047099320346	5.53202143358754	4.22044478947294	4.98324734990676	3.89153852655513	3.95804992759804	4.83543774076059	4.45817410481809	5.78500479660009	3.03755851329586	3.90124012658306	4.48548520765423	4.50211291204841	3.35488703851587	3.62770708425077	3.30023382875122	4.52860167696858	3.33496211157165	5.23502448497705	4.32779258351641	3.87587667587165	4.53616029152055	4.1449451217121	4.46476091043888	4.15390979087852	3.17650465113604	3.13601973900136	4.69827037017149	5.18744453907786	3.451680891584
ABCD1	2.86414155280277	2.48827462308161	2.75722023771716	2.93184913840461	2.83004516791239	3.03053519133887	2.83004516791239	3.01273494247959	2.82394573992074	2.99295440607462	2.84217062189332	2.85017731989729	2.99837707366773	3.03053519133887	2.65561064151905	3.32928767499689	2.9281133686589	2.74649083730554	3.12114068526344	2.68502800390941	3.08420692369783	3.04810238633721	2.93749900164541	2.65098490176177	2.04996104168859	3.14257987535658	2.57311552078137	3.00021444547628	2.2391000569961	2.84621612057139	2.83004516791239	2.54372521770281	2.1046697224508	3.35209033061185	2.44388442146921	3.05153143247121	2.31065914080711	2.93749900164541	3.43043545286456	2.33658661803121	2.82188491903475	2.54869799292696	2.91093037564884	2.3135342173455	2.14435872523111	1.83630681565673	3.25718003159371	3.32640636489143	2.79308459334215
ABHD3	3.76567202331379	2.66242818995424	4.24875647267369	4.04101602255913	3.72800380642682	3.46613490496363	4.39171924337322	3.99016730620636	4.35688404826554	3.83296397760872	3.72476823853174	4.32636731617287	4.12693153490698	4.36744431177203	3.14745812235072	3.95804992759804	4.0357568329676	3.94308479075141	4.27131429581263	3.26318073227925	4.75282708946025	3.76669117721559	4.66569103631221	3.82283154316777	5.48292503175951	3.61714085595723	3.5681674451027	3.89153852655513	3.13105785425433	3.68156160129457	3.84412516406061	4.07391389048897	3.26013523708542	2.73144217382435	4.73607621637451	3.66911829172676	3.44904619030034	3.66801266152119	4.22886875074705	3.60419511015393	3.74104451113979	4.1562694663958	4.25936949910152	4.19934983596859	3.3703245700436	3.99016730620636	3.26318073227925	3.57421216890254	3.21739909454268
ABHD4	4.13023143758162	3.68940093958138	4.10525790415544	4.18517037107804	3.81976499034848	4.25406244613745	3.78356180088537	4.03303381291601	4.49064457649801	4.57656669057705	4.24724067905647	4.30385794085444	3.85408267675681	3.85910990513137	4.15145597200248	3.97826978917776	4.07043385638859	3.62651229849798	3.97274485316084	4.43565619133911	4.01886074524651	4.6118431076709	4.09687652079618	3.63588910726114	3.87690177562225	4.09263989160906	4.48166400854798	3.95150135962754	4.19065214088817	4.62469751507866	4.03923151543388	3.56569527488504	4.38829094697226	3.76242964115973	4.19934983596859	3.6089682217931	4.37857966185368	4.34841967239043	3.84710257442396	3.84607903780224	4.46275607913795	3.99016730620636	3.90413285675872	3.97920636125288	3.61833495601071	4.62709626244169	3.99644660862486	4.26164427990257	4.30528203302134
ABHD5	4.05228988554978	3.98379615897624	3.60419511015393	3.64628336762734	4.04618250532337	3.66801266152119	3.73234964360804	3.27214239914484	4.35831087983612	4.13843603137602	3.79088958607144	4.10441021170049	3.19394983396376	3.98192265296299	3.95056601734283	4.09941886917377	3.47905571591705	4.77083781809028	4.04364608272109	4.18280791260124	3.95711429249573	3.83705565891662	4.07306734688222	4.69990492424617	4.42497566212268	3.71598897886953	4.16835459055927	3.84607903780224	4.08840403690448	3.93364359516643	4.10356254998866	3.45031805456716	4.48997572090024	3.77095371169212	3.61245715697388	3.91085305663312	3.68045516067163	3.73234964360804	3.69050795856553	3.81056831597435	4.12438620870688	3.87289487033913	3.51861642191492	3.73133243717688	4.10525790415544	4.17723340489632	4.52362736438439	3.64278722464921	4.63294991144244
ACAA1	5.83902576198728	5.28430362703012	5.91412523732421	5.65795994470094	5.69433434796442	5.82733449253069	5.85779425728115	5.87184887081586	6.03713822106073	5.56989593010047	6.22560875136876	6.00297293639158	6.08343386999399	6.21495360638965	5.62620875465751	6.25590278328987	5.97226464769966	5.33635777533837	5.78637941837864	5.87332326923876	5.73170799643932	5.74740853355176	5.85003084899783	5.72709658468538	6.37004839966282	6.05742672146107	5.44822844088969	6.03831995505047	5.22227386055912	5.70433804361342	5.90065349258905	5.94038646860935	4.92131477793637	6.26833861632914	5.16031742891273	5.61474657811239	5.85622186209953	5.88973999867109	6.33537789713734	5.33635777533837	5.42566169359407	5.87578065804405	6.35898432761677	5.95051932934497	5.37264851362287	5.43132701807643	6.06067722688088	5.91314182627551	5.57048330144551
ACAA2	5.60025013382702	5.51666255513079	4.28838765421081	4.68039128956408	5.18190126220084	5.41482091378923	4.40534121436368	4.1875330546098	5.52487959257983	5.4498895257365	5.80120722763627	5.12640491279764	4.88265269669534	5.20125671501707	5.43669979616392	5.49025775593905	5.57655310597876	5.25926885893793	5.0303356612333	5.41853195238307	5.02820303049586	5.29901812179663	5.15992861577218	4.67760449814727	4.29730808350749	5.01570006943556	5.58291719764901	4.93504837678195	4.70163570933512	5.1623587473392	4.0018838985776	4.53175885537042	4.51922766058477	5.52889066718624	4.46991679737758	5.00901385565609	4.966787882517	5.19503104942033	4.97133782385123	4.36040369695739	5.26228800341896	5.6735467332594	5.29687404371183	4.65310942265879	4.20719926109408	3.69502902576083	5.21847847097403	5.47901459376532	4.52487086955845
ACACA	4.39857705794029	4.06441559270781	3.36472528162741	4.05839892457039	4.37515293632009	3.75178018696657	3.42644413873824	2.98203051601197	4.26534121936341	3.26318073227925	3.92607506675076	3.6065814894302	3.37312508753245	3.8115899471086	3.95243674381913	4.64389218910113	4.2327503855527	3.79293075187108	4.79030286462293	4.38752915876807	3.27815031660166	4.66108045483554	3.66570949768292	2.82188491903475	2.71387814173319	4.08925114578438	3.86004101579129	2.63947482364384	3.9983213817497	2.89550976975682	3.55718301631043	2.85620859202669	3.5148746322492	3.92420672403231	3.02878010454367	4.30680114721418	3.11450466508501	4.19622966234963	4.60771921856117	3.06367394370246	3.00555346763813	3.66570949768292	4.12938284747347	3.2220409183919	3.14745812235072	3.73780656399558	3.89349712482976	4.13843603137602	2.6828326076346
ACACB	3.54236635531131	3.22972171408984	3.13274110483375	3.96169930299596	3.32496594865949	3.61484475620988	3.5681674451027	3.56569527488504	3.04458657995632	4.63237409838818	3.88277382532076	3.72800380642682	4.04186136525036	3.45558840845674	2.59719942673144	3.65429046205753	2.44388442146921	3.18762739716416	3.437059895439	3.61126348923999	4.2134427185132	3.25261428674957	3.07741699291137	3.64628336762734	3.85613065001759	3.42907465058723	3.01632757845654	4.4409978947159	3.02518310889351	5.07514367700407	2.88962548340542	4.19934983596859	1.82007143980655	1.79535491706766	3.57183063637742	3.91561454807987	2.86215765969683	3.39383070840958	2.95438139090641	3.36752463440555	3.21427580234597	3.07230533264496	3.47778132462273	3.18442295816464	2.62546800732321	2.37876255592152	1.91112299567827	3.70056664101757	1.89954090301241
ACAD10	3.41429575845239	2.07414559282267	2.79933364711728	3.54364624594345	3.38831216317735	3.3147975554713	3.45695174565748	2.72490423572034	3.96450694580945	3.28550720409177	3.30319917297173	3.54611490716262	4.07137435381316	3.3576843338529	3.17330327315652	4.09772393938398	3.32928767499689	2.89550976975682	3.42644413873824	3.32496594865949	4.09772393938398	3.53240514498998	3.50857957504162	3.4075009044386	3.07230533264496	3.66119620918613	2.97836277237055	3.91561454807987	2.29009686317782	3.88958012036798	2.36762621099322	3.57668568024749	2.84415010470133	3.47905571591705	2.74002587695299	3.46086069403633	2.59477908002987	3.71820648285785	3.71709769580035	2.48309942106759	3.35209033061185	3.85408267675681	3.70167437687126	2.82394573992074	1.94525678459597	1.59504670741138	3.09100112893181	3.41429575845239	1.48080436772901
ACAD11	3.51359716089563	3.45958789685882	4.32636731617287	4.11778848788857	4.12523462044981	3.89247116845855	3.81056831597435	5.00184423732031	4.58317817416317	4.17156570622846	3.61484475620988	4.23502283438941	4.81768619724017	4.19934983596859	3.880816281924	3.59584557093301	3.94495484509669	3.87289487033913	3.62770708425077	4.0618771159033	4.77459514767777	3.95430763782182	4.18120156956564	4.7082711534707	4.41010564801203	4.118636663164	4.03481782280589	4.18195748270992	3.95982774923817	4.63237409838818	4.39029073695663	4.55712322002174	4.27131429581263	3.64278722464921	4.56813657696708	3.67593794028185	4.08501591220285	3.55224255156756	3.79088958607144	4.77141584460414	4.43498854571084	4.20171386256192	3.91374716339122	4.4107727307614	3.83603265662937	3.50985661948959	3.16530370565083	3.79404420970947	3.25261428674957
ACADL	5.09173932903446	2.93749900164541	2.22988626540793	3.9185093332991	3.97555396317157	4.61126765107272	2.4117256383455	1.16414092359429	4.10186731886215	3.93654092913168	4.14249221396302	2.95621062960848	2.93184913840461	3.73993429158408	3.86898193575383	3.97461755187361	4.73723120664404	4.56076200509619	4.47707919564331	4.56258154999287	3.437059895439	4.43498854571084	1.70971252363866	2.52882820409465	2.72490423572034	4.30680114721418	4.04101602255913	2.55608078567984	2.98203051601197	2.36206576402517	1.63736035969452	2.6895051395286	0.986216479591385	2.23602702934715	2.33081491658855	4.94723822974654	1.94896010654323	3.29735900094124	3.2914317180757	1.5165337720458	1.98946599587689	1.86434612770559	5.2000893454382	1.26962112381024	1.86826504254012	1.25760108699143	1.86035877955103	4.06704838710882	0.856798270444416
ACADM	4.53051508111625	2.71387814173319	3.14745812235072	4.47841636208451	4.37924601736509	4.10780116580954	4.08078145695062	3.4647707006693	4.81816847048028	4.01979907706487	4.23653791183333	4.47774777158422	4.55099566062663	4.281746712295	4.41687247777902	4.37515293632009	4.58145331188878	4.28620544817014	4.37439149767908	4.44901223876048	4.53233292137084	4.75388630546668	4.17241577776953	3.71377175558582	3.66119620918613	4.01623362967827	4.34841967239043	4.22423049555367	3.17810567161829	4.35831087983612	3.05153143247121	4.10695338122689	2.70726974327681	3.71598897886953	3.66801266152119	3.75715043130309	3.59226852871981	4.23502283438941	3.95889203487012	3.42508372207543	3.81874291640418	4.60887002068567	4.38686261064468	3.42508372207543	2.66697658405929	2.72923396959857	3.58264202006307	3.95150135962754	2.33370005304684
ACADS	4.01801628091301	2.88573352674792	2.99654003651691	3.82589859170899	3.89349712482976	4.0618771159033	4.08162828563188	3.3147975554713	4.07306734688222	4.00366537673342	4.34841967239043	3.93654092913168	4.12853428761286	3.70167437687126	4.01979907706487	4.07391389048897	3.98744996770818	4.05407543336857	3.35209033061185	4.11194633169436	4.01623362967827	4.21959308314563	3.48688654951754	3.81056831597435	2.60663809436067	4.04533699917134	3.87196314864247	3.99016730620636	3.52993869245606	3.85808573477424	2.7636133757054	3.38279584591359	3.63469372651238	3.88473156189044	3.13274110483375	4.03134383066367	3.68497357786599	3.93551279630214	4.08586289672134	2.77632891742474	3.93270905817428	3.72144084519608	4.23890539875854	3.80332561707415	2.49592156772247	2.03247344313197	3.56569527488504	4.1875330546098	2.89351907851447
ACADVL	8.64540736798218	9.49559993148544	9.35590342654715	9.10851596362114	8.65009564965955	8.58226895813088	9.01089927028955	9.68515354420115	9.27862477020219	8.79295627425638	8.88784876722822	8.82029508169949	9.2397882541405	9.04233887040885	8.89154096646608	9.25176848781809	8.68710447435198	8.6925911557665	8.08890846816141	8.83436404111707	9.13746395064764	8.13404466650589	9.47622698729383	9.23319919578622	8.86330114247451	8.89553255563719	8.83107127882536	8.99253516528242	8.96588807134298	8.71204434139005	9.27722702544891	8.7961490677311	9.13836235308992	9.10312576458523	8.83017325561445	9.21682660146692	9.19785874328323	8.96888207799571	9.4430741402688	9.33184051479814	8.74736095180608	9.04862694758264	8.86150500991263	9.84616826184105	9.28850888458968	8.82388712764492	9.03974380610905	8.99403222192416	9.88692455512134
ACAT1	5.77165259029658	4.83543774076059	4.57110602942599	5.51666255513079	5.43865365099609	5.72660602564158	5.01444027228312	4.89627698343264	5.37372197351003	5.90547160890108	5.73524033286892	5.51128291778702	5.17752541702682	5.23882106750954	5.38514090199875	5.37850398899242	5.82527150323646	5.84973605052493	5.36562271920837	5.56079233312902	5.58526716747121	5.97413440354815	5.1433096840946	4.59161212467637	4.72741494029062	5.67952746573085	5.52986901554516	5.20991552844383	4.67414533749564	5.06398613545462	4.75976068234574	5.10057328948726	4.25482053055651	4.63352573414843	4.62469751507866	5.20874796361138	4.68654222247085	5.29131931949884	5.33489492096612	4.91609331013609	4.74637614868828	5.73720281352157	5.83745372826845	4.72029497389986	4.39029073695663	4.08247514551488	4.72144946910989	5.44793531292198	3.89051267077099
ACAT2	4.9453998556405	2.64871511076021	2.87208146457458	4.72577915011151	4.48806478450795	4.21807900898993	2.86017420153023	2.97103135188926	5.43767671576815	3.28407137639795	4.23350784617297	3.30319917297173	2.57311552078137	3.50730263947496	5.44861928035167	3.63239516116989	3.92327261663662	4.05322962990247	3.07230533264496	4.555303980089	2.9281133686589	6.02414013772349	3.02342893228248	2.37876255592152	3.13770373382585	4.43031544601457	4.84904619861609	2.48055437564032	4.56746609264946	2.7951385743851	3.95524314758239	3.05329035157773	4.54104085167374	4.09857138884885	3.41293652207224	3.24652926154671	2.65098490176177	4.74849424521371	4.79705048284401	3.75603921506343	2.67827490786813	3.71709769580035	3.7453009921599	3.16201660598905	4.05228988554978	4.07560707176069	3.85613065001759	3.75603921506343	3.35209033061185
ACBD4	3.80332561707415	1.98946599587689	4.02158201796666	3.80954674035443	3.40342558863681	3.41828361616835	3.30607531459759	3.5970380961697	3.31776626136866	3.70943050795372	3.80638949435243	3.68940093958138	4.91029243850362	3.70832227742173	3.20651573011264	3.78671517492216	3.63938379374105	3.79404420970947	3.60061620444124	3.47778132462273	4.26685806289281	3.69502902576083	3.50219598776453	4.19934983596859	3.37999332783562	3.64968821361216	3.00021444547628	3.71053880895515	3.43306670930986	4.00460305557707	3.47905571591705	3.91374716339122	2.98753466495254	2.98203051601197	2.99295440607462	4.055767135578	3.5161522120555	3.21579272812478	3.21275906915007	3.52117232386428	3.32640636489143	3.15722090793042	4.05407543336857	3.76882231982095	3.06367394370246	2.68730848976292	2.64871511076021	3.64048753250331	2.32224810375915
ACBD5	3.27815031660166	2.69398482552106	2.19881965403319	2.88962548340542	2.95438139090641	3.04458657995632	2.8581911788058	2.12135341963986	2.86017420153023	2.85422644169635	3.03580223721313	3.09444397497714	3.30176134441684	3.20651573011264	3.10619314468535	2.7357753913869	2.78470262609474	3.0654348835302	3.04282911956309	3.25718003159371	3.17490385157721	3.50347248693425	3.21115332646103	2.65098490176177	2.4358905454697	2.91474612237265	2.98928264821511	3.05329035157773	2.17346129877367	3.14745812235072	2.00753466394618	3.09779959120258	1.95645095524207	2.60906236831958	2.84621612057139	2.59953707625002	2.83614881865199	2.80755849526168	2.49337161285073	2.03595039285361	2.70286718109075	3.11123236094512	2.94315218864535	2.15086295986148	1.31673683850666	2.15086295986148	2.59235953856305	3.00021444547628	1.80362250280936
ACBD6	4.88468156076128	4.41286937558077	4.2563367654427	4.68202502751302	4.25103032887661	4.71433066292819	4.84701911348236	4.05755295893343	4.4673387448572	4.72087221695306	4.82636802051093	4.49637821598257	4.96949842888328	4.38200679848936	4.87927147911137	4.59103701467302	4.87482801710061	4.52678404947281	4.07043385638859	4.93408107680136	4.77777471645246	5.04963077961192	4.51674114195784	4.68096789438918	3.99644660862486	4.73338137931231	4.89676019651202	4.4660020627248	3.96909356642438	4.52984537660126	3.21275906915007	4.8094884605129	4.28838765421081	4.91270937103675	4.36953780532961	4.53549046869336	4.43031544601457	4.63294991144244	4.90497567749517	4.17798919660995	4.39581468702334	4.78249638329269	4.86642539943964	4.39238590391968	3.40342558863681	2.77837885583375	4.79444769028284	4.36183070681915	3.12618671400101
ACBD7	0.252166269898842	0.04404397111925	0.04404397111925	1.31093866404862	0.379612773799794	0.164788549999235	0.00144195847435361	0.00144195847435361	0.264241605957563	0.0989609439144161	0.0717606770123363	0.112369091855629	0.444674827411663	0.0854273554204139	0.164788549999235	0.202885150033924	0.24001484961237	0.323089961785028	0.112369091855629	0.112369091855629	0.0854273554204139	0.00144195847435361	0.177594444932951	0.04404397111925	0.04404397111925	0.379612773799794	0.0989609439144161	0.323089961785028	0.00144195847435361	0.401619482619825	0.04404397111925	0.164788549999235	0.0989609439144161	0.04404397111925	0.840743431643413	0.22774571519251	0.334563781792921	0.264241605957563	0.00144195847435361	0.138811973912688	0.151855661431925	0.0299821846362608	0.0717606770123363	0.04404397111925	0.0854273554204139	0.444674827411663	0.0299821846362608	0.334563781792921	0.0989609439144161
ACER1	0.00144195847435361	0.112369091855629	0.04404397111925	0.22774571519251	0.04404397111925	0.00144195847435361	0.202885150033924	0.164788549999235	0.177594444932951	0.125650237911995	0.22774571519251	0.0989609439144161	0.138811973912688	0.202885150033924	0.00144195847435361	0.00144195847435361	0.0989609439144161	0.125650237911995	0.202885150033924	0.0717606770123363	0.177594444932951	0.00144195847435361	0.00144195847435361	0.0717606770123363	0.125650237911995	0.0854273554204139	0.00144195847435361	0.00144195847435361	0.138811973912688	0.202885150033924	0.0717606770123363	0.0717606770123363	0.00144195847435361	0.00144195847435361	0.0854273554204139	0.04404397111925	0.04404397111925	0.0717606770123363	0.252166269898842	0.0299821846362608	0.0989609439144161	0.0299821846362608	0.0989609439144161	0.0717606770123363	0.0299821846362608	0.0579713400071932	0.00144195847435361	0.138811973912688	0.125650237911995
ACER2	0.934316833422948	0.556797578005619	0.623866686610591	1.11171627926024	1.16414092359429	0.757893979551343	0.840743431643413	0.334563781792921	0.749308906679242	0.678959457542864	0.517035787641703	1.12498491562881	1.01507797765291	0.986216479591385	0.527085465911245	0.872622540743869	0.288059892631429	0.585929815239946	1.5165337720458	0.705752174206026	0.880499811193485	0.651696755823445	1.42815705782521	1.12498491562881	1.5165337720458	0.783259177831027	0.585929815239946	0.808185597524922	0.576281927335309	3.00739214271159	0.705752174206026	0.537047724983204	0.22774571519251	0.660833667553054	1.27559923214543	0.79158743453777	0.696897432855006	0.714576698990368	0.215363452397449	0.678959457542864	0.888290625973571	0.766388766594061	0.527085465911245	0.527085465911245	0.390670891535493	0.723328508587149	0.401619482619825	0.949370789612817	0.24001484961237
ACER3	2.61140380465119	3.26165789113844	2.88383138982469	2.93941201646355	2.59953707625002	2.81579116458919	3.05848087334225	3.49581513342588	3.01098289592795	2.68055342513163	2.58518909187362	3.01273494247959	2.49082263085436	3.03053519133887	2.43320098511334	2.70286718109075	2.52378705734389	2.84819650099047	2.41440604202244	3.03053519133887	3.23124058958171	2.80344509121736	3.06024095103578	3.54977290993144	3.04810238633721	3.26470376033345	2.53627270579699	3.50730263947496	2.5876062390327	3.01632757845654	3.22972171408984	2.99295440607462	2.97836277237055	3.55718301631043	2.69618333781073	2.74870370072347	2.72269781080285	2.41708759603405	2.72269781080285	3.20179081223336	2.22988626540793	3.25565792881098	2.78684009996005	2.91665457478058	2.83812696067704	2.42522052499374	2.87208146457458	2.70947193616477	2.88962548340542
ACHE	1.41199842646127	2.14760977419013	2.30483356493752	1.14469964679421	1.35106369762101	1.88791977729817	2.19569186236798	2.98019647504779	1.93771234341425	1.51146486108382	0.856798270444416	1.11171627926024	1.60456180187134	1.7701723831624	2.87009583673316	1.70971252363866	1.50129118783706	1.2085355914527	1.42275885194842	1.64660268646468	1.35106369762101	0.840743431643413	2.24217484477477	2.57552860941937	3.31335842845664	1.22094296829716	1.32825982589462	1.86434612770559	2.59002419463986	1.64197803351695	2.67608140967073	1.83630681565673	3.77512454586924	3.34217128396878	3.39790318994643	1.82825201345542	2.28421297048576	2.14110981639668	2.40628715211268	2.35079960189017	1.47042958367123	1.17057617735835	1.37908282922226	3.42508372207543	2.48055437564032	1.63274967678846	2.04298813433398	1.44410716823717	3.96450694580945
ACLY	5.01570006943556	4.26685806289281	4.14824750745232	4.65368558085972	5.21030472255329	4.90545899148694	4.92228178726961	4.00366537673342	5.66276305944514	4.34490152796617	4.70211649770293	4.89096201110955	4.11279429667762	4.76871846290156	5.33235939600999	4.95468928518582	4.70327041589943	4.45559704888679	4.89965959297973	4.98324734990676	4.21032079693045	5.79443125913823	5.18112330665613	4.35269909356632	3.73558659758321	4.62297052128789	5.14816844711778	4.61596749949873	4.62412184077203	4.68654222247085	4.38200679848936	3.95243674381913	4.59822660177508	4.92982521762857	4.03303381291601	4.46141959844767	4.55951711181787	5.0691279777094	5.39470718080309	4.32342199780907	4.27207287848338	5.22538823168572	4.59046191459361	4.42497566212268	4.28326449610231	4.78509836721387	5.29424278883594	5.10232085899411	4.0722208346512
ACOT1	3.66460409071022	2.23295576457032	1.82007143980655	3.66570949768292	2.00753466394618	2.32512898162379	1.86434612770559	1.59980039231536	2.42522052499374	2.73356601230452	3.68829399196916	3.23892722999471	2.17984755415958	2.00753466394618	3.35209033061185	2.71387814173319	3.24196747472519	3.42644413873824	2.51371588910103	2.11473451004493	2.31641073747187	2.78889257988408	1.55630670631335	1.86035877955103	1.38462930119694	2.19248783993774	2.99654003651691	2.24517248223691	2.00753466394618	2.31065914080711	1.15122962370921	1.23325863583569	0.486464357058811	2.38159025508149	1.08475187321915	2.35079960189017	1.35672521132405	3.34496589922437	2.69618333781073	1.09153116136583	2.19569186236798	2.15086295986148	5.12436507513637	2.1312987893676	0.949370789612817	1.60926369891291	2.17984755415958	2.40352914397716	1.49618670515736
ACOT11	1.52656975917611	0.434016519782385	1.16414092359429	1.84034079433318	1.64660268646468	1.32825982589462	1.04333181192441	1.2085355914527	1.26962112381024	1.30509664978594	1.17697868540193	1.29927067328998	1.90730743050151	1.01507797765291	0.971585450373761	1.93771234341425	1.48080436772901	1.23941702599893	1.42275885194842	1.17697868540193	1.5315363205325	1.71415892072695	1.55630670631335	0.799896859853264	0.926759000662269	1.89954090301241	1.84437914807725	0.64248035723055	0.678959457542864	1.29927067328998	0.687939698282269	1.61868993099107	0.379612773799794	1.49618670515736	1.26962112381024	1.19598365689261	0.401619482619825	2.08437466318853	2.02892370535125	1.29334235275112	0.986216479591385	1.60456180187134	1.22094296829716	1.02929144876304	0.660833667553054	0.856798270444416	0.949370789612817	1.17697868540193	0.379612773799794
ACOT12	0.0717606770123363	0.00144195847435361	0.0579713400071932	0.00144195847435361	0.00144195847435361	0.190302861298438	0.00144195847435361	0.0299821846362608	0.00144195847435361	0.00144195847435361	0.00144195847435361	0.0299821846362608	0.0989609439144161	0.00144195847435361	0.00144195847435361	0.00144195847435361	0.0717606770123363	0.00144195847435361	0.0157824822406517	0.00144195847435361	0.0299821846362608	0.00144195847435361	0.0299821846362608	0.0989609439144161	0.0579713400071932	0.112369091855629	0.00144195847435361	0.00144195847435361	0.00144195847435361	0.0854273554204139	0.00144195847435361	0.00144195847435361	0.00144195847435361	0.00144195847435361	0.00144195847435361	0.0299821846362608	0.0299821846362608	0.0854273554204139	0.00144195847435361	0.0157824822406517	0.125650237911995	0.04404397111925	0.0854273554204139	0.04404397111925	0.0299821846362608	0.00144195847435361	0.00144195847435361	0.00144195847435361	0.00144195847435361
ACOT13	3.48169587917681	1.77859377463849	3.19546416200783	3.2541360138046	3.28111049818952	3.17490385157721	3.32784694038435	2.4117256383455	3.40070937856128	2.88962548340542	3.80128331102219	2.99837707366773	3.61484475620988	3.5111337727318	3.20491082984704	3.37999332783562	3.86795724829664	3.28703294996214	3.2825459885833	3.38831216317735	3.04458657995632	3.63239516116989	3.21275906915007	3.18922994592494	2.51371588910103	3.68829399196916	3.71820648285785	2.06386297692893	3.17650465113604	2.74436364435114	2.59477908002987	2.95812734292822	3.08253108832021	3.437059895439	2.78265115680247	3.23740739210268	2.48309942106759	3.56935788844948	3.49453929147257	2.48055437564032	3.01808054196842	3.5374306336086	3.97461755187361	2.62320589193691	2.22988626540793	2.50357725611573	3.47523287512091	3.22668453561427	2.6828326076346
ACOT2	5.47705946588312	4.0277765139776	3.21275906915007	4.43832692348183	4.31981203883644	4.50211291204841	3.45031805456716	3.93841039269627	4.40400731246405	4.21268585365885	4.38686261064468	4.49828966413764	3.59226852871981	4.25557863699523	4.44166567483309	4.11778848788857	4.3847678457848	4.88468156076128	3.61484475620988	4.36887167698015	4.08670991235585	4.93688630711648	4.03397274761057	3.3147975554713	2.90131116917613	4.69269421510621	4.30243392365161	3.68718711577905	3.88566388522457	3.29583201237898	3.13105785425433	3.56569527488504	3.59465313456789	4.42697796819923	3.59346078714119	4.49828966413764	3.42771397966183	4.58624481760276	4.73338137931231	3.50347248693425	4.16920455084509	3.37583581879767	5.45848879734456	3.62770708425077	2.508685888062	3.45558840845674	4.33425472001181	4.11609222878465	3.35344350295505
ACOT4	1.09828543970022	0.288059892631429	0.24001484961237	1.1050140350833	0.816408582690753	0.774830840178989	0.740717888653821	0.633190080763655	0.401619482619825	0.89608492919651	1.11171627926024	1.49109212134995	0.585929815239946	0.864751604339355	0.496714988015726	1.01507797765291	0.949370789612817	1.26962112381024	0.840743431643413	0.919150618104726	1.15767354019685	1.07794825321167	0.934316833422948	0.934316833422948	0.476111032184676	1.55630670631335	0.537047724983204	0.537047724983204	0.732043247997993	0.190302861298438	0.660833667553054	0.496714988015726	0.190302861298438	0.986216479591385	0.390670891535493	1.09828543970022	0.164788549999235	1.08475187321915	0.934316833422948	0.151855661431925	1.05034902537617	1.11833757049833	1.48594315284475	0.566568782853492	0.215363452397449	0.299837375364704	0.774830840178989	1.02929144876304	0.476111032184676
ACOT6	0.00144195847435361	0.00144195847435361	0.00144195847435361	0.112369091855629	0.00144195847435361	0.00144195847435361	0.125650237911995	0.00144195847435361	0.00144195847435361	0.04404397111925	0.00144195847435361	0.00144195847435361	0.00144195847435361	0.0989609439144161	0.00144195847435361	0.00144195847435361	0.00144195847435361	0.00144195847435361	0.00144195847435361	0.0717606770123363	0.125650237911995	0.164788549999235	0.112369091855629	0.0989609439144161	0.00144195847435361	0.0854273554204139	0.00144195847435361	0.00144195847435361	0.0854273554204139	0.00144195847435361	0.00144195847435361	0.112369091855629	0.00144195847435361	0.00144195847435361	0.00144195847435361	0.00144195847435361	0.0717606770123363	0.00144195847435361	0.125650237911995	0.00144195847435361	0.0989609439144161	0.00144195847435361	0.164788549999235	0.00144195847435361	0.00144195847435361	0.00144195847435361	0.00144195847435361	0.00144195847435361	0.00144195847435361
ACOT7	3.92897133463989	3.81465517323458	3.68608031106125	4.37096527586423	4.07306734688222	4.0695874418813	3.7730853524902	4.34280986872192	3.53861871770279	4.09687652079618	4.08501591220285	3.89536263488338	3.68266811364546	3.79710656289784	3.85212799463579	3.90889276753852	4.44634055277512	4.04449152496474	3.73993429158408	3.61245715697388	3.70610602796475	4.66511468053546	4.36392378513167	4.0695874418813	3.50602581287672	4.20010630023465	3.7602992483889	3.88566388522457	3.59823071021115	3.38559894136581	3.49709108513407	3.50219598776453	3.65318580674154	3.72911328043404	3.554712587231	3.97555396317157	3.6961364067775	4.06009095085465	4.36811040659278	3.49326355936181	3.56697709219073	4.43098298667121	4.25406244613745	3.92803700999273	3.56569527488504	3.62072341890852	3.94121490494627	3.83500970895842	3.58750038642672
ACOT8	4.04364608272109	2.9691993461675	4.03838627246494	4.03481782280589	4.18356387480668	4.04796756758387	4.13758714973521	3.44504963872556	4.08670991235585	4.21419960599147	4.17402154868967	4.19065214088817	4.75706413299793	3.95711429249573	3.94963071699029	4.17241577776953	4.30680114721418	4.12108711833535	3.93177456359999	4.22811142713352	4.19859339453576	4.43098298667121	4.15390979087852	4.19301534521234	3.71164718037638	4.05924492188326	4.10271491903689	3.78875588044705	3.64508723585863	3.99016730620636	4.25178832510762	3.90217321993609	3.67593794028185	3.98923025407099	3.53496336901548	4.11194633169436	4.51922766058477	4.27207287848338	4.33853196462236	3.43306670930986	3.92803700999273	4.20644258331458	4.32845773353534	3.95243674381913	3.18922994592494	3.03229057592326	3.66690710366262	4.23123553134341	3.98285938543624
ACOT9	4.98005179501042	5.51001143278018	5.49446223391621	5.06350108511372	4.92460269983388	5.18831984832331	4.99147938767886	5.99618078062032	5.44666510786837	5.44822844088969	5.25926885893793	5.03217755877913	4.72308506629476	5.13301068410001	5.23268826189535	4.98373154506326	5.15020926928812	5.20796960164398	4.5472622473821	5.19814378818053	5.23385636052658	5.1457390061483	5.37713765895807	5.66962521030228	5.55061343940169	4.97956764021711	5.29687404371183	5.10853495300147	4.91986430541625	4.8007139691476	5.65570553280671	5.11523541816517	5.18705551755594	5.72415327860512	5.3019419984552	5.03702501158691	5.56196692110989	4.7511901781936	5.10727265037629	5.65884212525988	5.23959988728864	5.27426885213672	5.33596767715662	5.49954709018753	5.17033040326196	5.15749860199057	5.45975924558895	5.08242175732653	6.0863896742582
ACOX1	3.60538825562299	4.38895752819859	2.97652940834799	3.33784530624689	3.64168333257146	3.50091959791224	3.36607973431982	3.12946342920063	3.73993429158408	3.94495484509669	3.70278218354264	3.49964331746477	2.94315218864535	3.57906794679216	3.65429046205753	3.83398681593958	3.57668568024749	3.55224255156756	3.94963071699029	3.63469372651238	3.34785128329856	3.98923025407099	3.30607531459759	3.30463716307959	3.39247348293255	3.76567202331379	4.04449152496474	3.54117798088566	3.24044725759425	3.80954674035443	3.17650465113604	3.39518806814622	3.3576843338529	3.41565512739711	3.41293652207224	3.44904619030034	3.36192651271954	3.44641197391269	3.50219598776453	3.15074103366473	3.10955236578364	3.68156160129457	4.01979907706487	3.39518806814622	3.50474909533407	3.68266811364546	3.69392171586145	3.87485162935858	3.00380265832411
ACOX2	3.13274110483375	2.64871511076021	3.07574221495095	4.19859339453576	3.59107635937068	3.0269375842456	2.94880868834969	3.57787676857797	3.02167505472502	3.21891641625545	3.20803166844249	3.97920636125288	4.60177403366476	3.58145057260206	2.49592156772247	4.07137435381316	3.85808573477424	3.48424545315504	2.98928264821511	3.17970691280935	4.56813657696708	3.63938379374105	3.54977290993144	3.62540949670756	3.37999332783562	3.38415211038798	2.79933364711728	3.20803166844249	1.49109212134995	3.10451391926759	2.70726974327681	4.68039128956408	1.48594315284475	3.13274110483375	3.65778901843914	3.36752463440555	3.23124058958171	3.2825459885833	2.9281133686589	2.8581911788058	3.36328068276783	3.89536263488338	3.2691843362685	2.68055342513163	1.86035877955103	0.971585450373761	2.35079960189017	3.24805023504417	2.30770570759036
ACOX3	3.01098289592795	1.96388096152245	2.93749900164541	3.85110419213529	3.08932424044019	3.02342893228248	3.53368420341231	3.4634975592273	3.12946342920063	3.0671080465035	2.94315218864535	3.4647707006693	3.92897133463989	3.28999521761894	3.49326355936181	3.41293652207224	3.24957139719408	2.82600704501884	2.56338824404014	3.28846911434336	3.63359037509574	3.28999521761894	3.5148746322492	3.60180908449646	2.51371588910103	3.3576843338529	3.36887936925303	3.62302034787212	3.05504956445304	3.65429046205753	3.34072913348778	3.29439501402803	2.95995728381473	3.73345938990535	3.35912832869358	2.81579116458919	3.26470376033345	3.48688654951754	3.78671517492216	3.18762739716416	3.60777481150905	3.53989829591246	3.36192651271954	3.44241615956392	2.49847249412187	2.89940583367484	3.2914317180757	3.41157741836867	2.72269781080285
ACOXL	3.57421216890254	2.48309942106759	0.412509794819153	1.63274967678846	2.06036451601765	2.66697658405929	0.151855661431925	0.660833667553054	2.36206576402517	1.8563756156752	2.59719942673144	1.42815705782521	0.687939698282269	2.57794251193414	2.4622754215326	3.71709769580035	2.72702636543709	3.07054325715727	2.38433842369403	2.63485891392142	1.48080436772901	2.54869799292696	0.64248035723055	0.808185597524922	1.22094296829716	2.82600704501884	2.1312987893676	0.252166269898842	2.47792825956724	0.840743431643413	1.58063242295586	1.59504670741138	1.07794825321167	1.89566336586581	0.357261254869489	2.65788248415339	0.423298139136794	2.79933364711728	2.21134968599122	0.880499811193485	0.848809679166439	0.45523098168662	2.79933364711728	0.357261254869489	1.38462930119694	0.0299821846362608	1.35672521132405	2.19569186236798	0.79158743453777
ACP6	4.11524414498981	1.50640555355909	3.2825459885833	3.83296397760872	2.9281133686589	3.28111049818952	2.86215765969683	3.2691843362685	3.47905571591705	3.21115332646103	3.92327261663662	2.53875598802634	3.85008044372579	2.4007723640411	3.42236328389664	2.62781462949995	3.92420672403231	3.26470376033345	2.49592156772247	3.89638873950889	3.0497728074427	3.92897133463989	2.56588114900421	3.48042125823602	2.86612588034555	3.71266324933196	3.52865994841582	2.94315218864535	3.10619314468535	3.17970691280935	3.17330327315652	2.7951385743851	3.13929932980698	3.41701462879446	2.92047263552729	3.28550720409177	3.16530370565083	3.39111639182819	3.09947778665769	2.95621062960848	3.71266324933196	2.42253549515551	3.71164718037638	2.95255249569663	2.63251008376602	2.92993763181598	3.33784530624689	3.29735900094124	2.75722023771716
ACSBG1	0.125650237911995	0.252166269898842	0.476111032184676	1.92259161685412	1.01507797765291	0.112369091855629	0.401619482619825	0.537047724983204	0.177594444932951	0.379612773799794	0.0854273554204139	0.323089961785028	1.92634808726564	0.390670891535493	0.412509794819153	0.379612773799794	0.177594444932951	0.527085465911245	0.323089961785028	0.252166269898842	0.687939698282269	0.190302861298438	1.69198730096539	0.6699226786146	0.556797578005619	0.50690888374194	0.151855661431925	0.151855661431925	0.0989609439144161	0.50690888374194	1.31673683850666	0.941870434435113	0.24001484961237	0.252166269898842	1.89566336586581	0.888290625973571	0.334563781792921	1.41737263547132	0.112369091855629	1.23325863583569	0.264241605957563	0.276196268219606	0.177594444932951	0.566568782853492	0.537047724983204	0.872622540743869	0.334563781792921	0.24001484961237	0.138811973912688
ACSBG2	0.0989609439144161	0.0989609439144161	0.112369091855629	0.749308906679242	0.0989609439144161	0.0717606770123363	0.0717606770123363	0.412509794819153	0.00144195847435361	0.252166269898842	0.112369091855629	0.202885150033924	0.323089961785028	0.323089961785028	0.00144195847435361	0.22774571519251	0.190302861298438	0.00144195847435361	0.190302861298438	0.177594444932951	0.276196268219606	0.22774571519251	0.22774571519251	0.0854273554204139	0.345971544920615	0.125650237911995	0.00144195847435361	0.45523098168662	0.202885150033924	0.660833667553054	0.390670891535493	0.368491016180814	0.0299821846362608	0.288059892631429	0.357261254869489	0.112369091855629	0.412509794819153	0.0854273554204139	0.138811973912688	0.345971544920615	0.125650237911995	0.0717606770123363	0.04404397111925	0.112369091855629	0.660833667553054	0.6699226786146	0.0989609439144161	0.151855661431925	0.112369091855629
ACSF2	5.5690148827259	4.05492126859955	6.07338481457913	6.17717601480194	4.98692736602831	5.1457390061483	5.30525591163886	5.82635211007591	4.72472073645397	5.5792944873408	5.404665560452	4.83447277828778	6.08983822688154	5.27913987167408	4.74156274073136	5.68511646501452	5.54689461814443	5.40808303511255	5.18627748339506	5.14933462096496	5.54043611107882	5.66050849603075	4.76130165444641	5.37225816947012	5.09552511258545	5.63022586091055	4.78558023547995	4.86845345883845	5.11028281105978	4.93688630711648	6.09387811615684	5.32992149819451	3.99288498844823	4.38686261064468	4.92363563747071	5.31870852368302	6.0130144416851	5.27689914860253	4.97453274596031	4.81459978893068	5.01618461614734	3.84607903780224	5.7818628948435	4.94820582659379	4.5540592956821	4.86845345883845	4.0943344504654	5.79600244630929	5.0819365171663
ACSF3	3.70610602796475	2.7357753913869	3.24500847687726	4.1010197494814	3.99101068807549	3.49581513342588	3.93084011146911	3.13770373382585	3.82385383764937	3.8115899471086	3.50474909533407	3.64048753250331	4.49064457649801	3.84607903780224	3.57054842216334	4.23729548398797	3.79088958607144	3.57183063637742	3.65088467611696	3.69945897603145	3.81363337577497	4.0277765139776	3.93654092913168	3.89928077146954	3.12618671400101	3.80434685377662	3.35624049522766	3.67142192013133	2.80755849526168	3.93654092913168	2.93749900164541	3.61952914368317	3.12114068526344	3.66801266152119	3.27958546908196	3.78254170711565	3.47004633492481	3.9345781745509	4.2040781117918	3.08597124209845	3.76242964115973	4.00732255312539	3.93551279630214	3.91748210431895	2.44388442146921	2.20821435412123	3.34920402356395	3.63938379374105	2.40352914397716
ACSL1	6.6731071106453	7.40265147218439	7.48149539271397	6.42054128877772	6.81070887532338	6.78028524991736	6.99207786518011	6.54879249372417	7.848871514	6.81288929288024	6.77206097632037	5.83647122267521	5.128930543854	6.56383098384133	6.9957488367107	6.75521743265562	6.44228638374565	6.92740169970088	6.1823042822257	7.68831159875215	5.56284787566853	6.58975651372592	6.6966757822005	7.32910014500613	9.42759652824477	6.65132433080008	7.17620981120202	6.856602933106	7.76007058864848	6.25531063611619	7.68920723665532	6.16692024714455	7.8940776381054	7.61696795939154	5.16109506423659	6.35967580154581	5.55090703946136	6.86384009966123	8.0000463812568	6.96558954486431	7.98580251549113	5.89731047075911	6.7348094849665	7.59637416266772	7.584535906495	7.93650116202774	8.72281868376826	6.7882126680548	7.02353154013046
ACSL3	4.54975114165237	4.64562023399949	4.78509836721387	4.75013103847501	4.82685040010713	4.85850728070672	4.71375352329437	5.20436982953592	5.24953083940073	5.11144808484437	4.77671483070666	4.56440119629939	4.75870130061469	4.75600482725664	5.10775814748244	4.56746609264946	5.18987599062047	4.65080488512499	4.7735353504364	5.07766661803631	4.34204930432012	5.08620680079977	4.49255567201426	4.59400852309344	5.403982088991	4.75388630546668	5.28245241338491	4.43632385193694	4.57110602942599	4.62536914736852	5.13019340817683	4.68875297306247	4.75600482725664	4.97821203509507	5.45614342284728	4.428980409775	4.81662521697683	5.22733480743439	5.09338950552649	5.44099835922606	5.46503677033051	4.7877005277594	4.63467740850083	5.15467993381997	5.17878951138882	4.89724341521308	5.13874288124394	4.57110602942599	5.13019340817683
ACSL4	4.24269382965758	5.38582415618479	4.22886875074705	4.06103102015431	4.58739488193071	4.33919737310348	4.14579426340546	5.03479511963836	5.41384436274341	4.73338137931231	4.13843603137602	4.07043385638859	3.62540949670756	4.40810449113373	5.15302768502729	3.68156160129457	4.01173073634555	4.79917140634998	3.67142192013133	5.21808921581593	4.11364229223679	4.55712322002174	4.8559969811974	4.75013103847501	4.84653648927023	4.87482801710061	5.06223997775813	3.86795724829664	5.55120064082334	3.94776024218303	4.88419848881572	3.15233846860552	6.3423901840189	4.96262558537991	4.83746423819257	4.33995785947051	3.91468083427884	4.66742016029226	4.62536914736852	5.41316078645794	4.85850728070672	4.61654303592221	4.12353782731004	4.9891548927541	5.8125017987078	5.22383102301635	5.22149529667521	3.64858386292465	4.48357454890342
ACSL5	5.29687404371183	4.36677823260879	4.78818242870005	4.29797248929346	4.99012341752097	4.71375352329437	4.4996277476185	4.79502607347158	5.02015809477284	4.00544700115884	4.76775515881495	4.56622094389357	3.99644660862486	4.82019408276602	4.82839405439051	4.63170232869517	4.74579850687639	4.61884527915312	4.45359282399219	4.81816847048028	4.08670991235585	5.36952583360033	4.59880183550879	5.15429116447869	4.29797248929346	4.55894256173166	5.03082036392114	4.28326449610231	5.56382672770247	3.58750038642672	5.01928583791419	3.81669893422554	6.34179757991429	5.27163868286601	2.91093037564884	4.46991679737758	4.22735412592794	4.78818242870005	5.11028281105978	5.0618519515669	3.95982774923817	4.60589719549924	5.06049388526759	4.34984607340481	5.17956743124389	4.83649922653906	5.47412688817984	4.88419848881572	5.98279483544801
ACSL6	0.423298139136794	0.651696755823445	0.633190080763655	1.00792162954968	0.486464357058811	0.864751604339355	0.444674827411663	0.705752174206026	0.323089961785028	0.595505285059927	0.401619482619825	0.6699226786146	0.888290625973571	0.79158743453777	0.434016519782385	0.476111032184676	0.264241605957563	0.276196268219606	0.678959457542864	0.848809679166439	0.595505285059927	0.311502134464128	0.299837375364704	0.476111032184676	0.766388766594061	0.24001484961237	0.125650237911995	0.757893979551343	0.783259177831027	0.926759000662269	0.444674827411663	0.537047724983204	0.412509794819153	1.06421857532761	0.546943980916706	0.368491016180814	0.732043247997993	0.24001484961237	0.757893979551343	0.749308906679242	0.576281927335309	0.177594444932951	1.01507797765291	0.903788785127249	0.714576698990368	0.311502134464128	0.288059892631429	0.651696755823445	2.07071550694601
ACSM3	4.01623362967827	2.12135341963986	1.68750218398174	3.48297061084588	4.27434875708559	3.30904201125918	2.1312987893676	2.33081491658855	4.46084683902703	2.82188491903475	3.56203351884141	2.25733783174395	2.86017420153023	2.32224810375915	4.00638475691879	3.48943702296204	4.64216423043932	3.74854029719403	2.67380420073992	4.43098298667121	3.28550720409177	4.39105259823609	1.59023397104997	2.29598692980583	0.872622540743869	3.61245715697388	4.05839892457039	3.82692105121496	2.78051473694823	3.07397957338511	1.59504670741138	1.88398083168576	1.33398395924247	3.88958012036798	1.41737263547132	2.83812696067704	2.07071550694601	3.08085551346338	4.03481782280589	1.32825982589462	3.42644413873824	1.11833757049833	3.50219598776453	1.03634662141947	1.79535491706766	0.705752174206026	3.14257987535658	3.23740739210268	1.48080436772901
ACSM6	0.00144195847435361	0.00144195847435361	0.00144195847435361	0.0579713400071932	0.00144195847435361	0.0157824822406517	0.00144195847435361	0.138811973912688	0.00144195847435361	0.00144195847435361	0.00144195847435361	0.00144195847435361	0.00144195847435361	0.00144195847435361	0.0299821846362608	0.00144195847435361	0.0157824822406517	0.00144195847435361	0.112369091855629	0.00144195847435361	0.00144195847435361	0.0299821846362608	0.0299821846362608	0.00144195847435361	0.04404397111925	0.00144195847435361	0.00144195847435361	0.00144195847435361	0.00144195847435361	0.00144195847435361	0.00144195847435361	0.00144195847435361	0.00144195847435361	0.00144195847435361	0.00144195847435361	0.0717606770123363	0.00144195847435361	0.00144195847435361	0.00144195847435361	0.0157824822406517	0.00144195847435361	0.04404397111925	0.04404397111925	0.00144195847435361	0.125650237911995	0.00144195847435361	0.0157824822406517	0.00144195847435361	0.0299821846362608
ACSS3	3.2220409183919	2.41440604202244	1.99313358560847	2.70947193616477	3.32208559454448	3.13601973900136	2.20194933518503	2.44919199302902	2.92047263552729	3.48943702296204	3.2220409183919	2.38983848140114	2.62781462949995	2.88573352674792	2.63485891392142	3.41565512739711	2.85017731989729	2.97652940834799	3.03755851329586	3.4647707006693	3.32352569182999	3.73780656399558	1.73158520895276	2.35361413998672	2.33081491658855	3.11786641864152	3.78569490669277	3.62421487864282	2.92620260999921	3.64278722464921	2.14435872523111	2.87795454372733	1.94148282813111	2.00753466394618	2.72049198818836	2.75935073861004	2.52634848923405	3.28846911434336	3.09267827662211	2.22060984351049	3.43842146607735	2.42253549515551	3.0269375842456	2.73790035814144	1.92634808726564	2.12135341963986	2.2144084424207	3.03404625798517	1.57577718326656
AGK	3.13274110483375	2.89550976975682	3.52245043692038	3.47778132462273	3.27815031660166	3.3703245700436	3.65548725433616	3.88566388522457	3.4529529896537	3.13770373382585	3.31335842845664	3.47132005093165	3.99288498844823	3.38415211038798	3.33784530624689	3.36607973431982	3.34920402356395	2.97103135188926	2.9691993461675	3.122822440649	4.68096789438918	3.43978316730564	3.37999332783562	3.58869228815711	3.17970691280935	3.17970691280935	3.1161854142136	3.53861871770279	2.78889257988408	3.73993429158408	3.37583581879767	3.82998875920568	3.33928714086697	3.52245043692038	2.94880868834969	3.0671080465035	3.86795724829664	3.43978316730564	3.33640362976821	3.6703161393656	3.10451391926759	3.57787676857797	3.22820302937505	3.47259387838683	2.59002419463986	2.32801129440764	3.56935788844948	3.01098289592795	2.6828326076346
AGMO	0.164788549999235	0.164788549999235	0.164788549999235	0.264241605957563	0.288059892631429	0.311502134464128	0.311502134464128	0.423298139136794	0.215363452397449	0.164788549999235	0.276196268219606	0.151855661431925	0.164788549999235	0.379612773799794	0.112369091855629	0.276196268219606	0.151855661431925	0.151855661431925	0.177594444932951	0.112369091855629	0.215363452397449	0.0989609439144161	0.177594444932951	0.138811973912688	0.164788549999235	0.04404397111925	0.138811973912688	0.45523098168662	0.112369091855629	0.64248035723055	0.151855661431925	0.496714988015726	0.138811973912688	0.00144195847435361	0.164788549999235	0.24001484961237	0.22774571519251	0.151855661431925	0.0854273554204139	0.46572355431927	0.24001484961237	0.252166269898842	0.125650237911995	0.434016519782385	0.299837375364704	0.0579713400071932	0.177594444932951	0.138811973912688	0.190302861298438
AGPAT1	4.90159263619782	3.54483481119015	5.32056094811186	5.44392937076467	5.32953144428615	5.16955262523012	5.83971353631854	5.2551786753868	5.4090594923282	5.17752541702682	5.31149440135533	5.56960224635629	5.65335317901492	5.44930325538047	5.05486803171079	5.46435262148956	5.47676620194718	4.85454880252096	5.360744195389	5.09047746783477	5.47930786819104	5.35791484001487	5.5329998288817	5.23113083725212	4.69663589028649	5.00678533818161	5.4360159617426	5.5922196377966	4.57177658811892	5.34269724549556	4.7329001790876	5.41179365724161	4.49637821598257	5.09678710699226	4.74204405350052	5.23843166190843	5.15098674736372	5.42058288758832	5.36669604953115	5.03169284170741	5.06873989448694	6.00543398753426	4.93311379875261	5.86742583271629	5.05661391357223	4.51989714131105	5.11232205858368	5.39373095896421	4.91319277423653
AGPAT2	5.93802558260001	5.71424500052449	4.80640269947011	5.58350468246358	6.59915820435441	5.83548872900001	5.09135106049717	4.80273867596083	5.88856024612517	5.57077698904586	6.24455385835342	5.39988142482681	5.60828157080394	5.88099056200069	6.12580897021969	5.67893917505076	6.36007093133971	6.40868195570116	5.36981857774099	6.47332915666545	4.7808581878719	6.63885022372709	5.46963053557468	5.46142064023136	4.2586112827283	6.41411733980911	5.86074257927059	4.83601672949052	5.91796064835437	4.49322458325795	5.04837004797468	4.82173747647534	4.84200010610436	5.86319959486434	4.61002086203911	6.1354691014779	5.22344172806776	6.11772672503841	6.35068695984388	4.60704793544995	5.80326959440327	4.46017863337439	6.72658763632518	5.31978097248602	4.56746609264946	4.33349439015371	5.70129756082268	6.09042941967269	4.89096201110955
AGPAT3	4.45359282399219	3.95150135962754	4.43231811302518	4.20644258331458	4.41220224502859	4.35621821830462	4.52114050022058	4.35269909356632	4.75812346860863	3.87000667668485	4.36040369695739	4.33919737310348	4.17959533086539	4.36183070681915	4.69548218449111	4.37229764641464	3.9185093332991	3.86404529777732	4.14579426340546	4.34062330212386	3.85613065001759	4.70327041589943	4.4822371582142	4.36468494296309	3.5274726395074	4.00994859747122	4.44901223876048	4.23729548398797	4.23653791183333	4.10940262036877	4.43699152749772	4.06874105882072	4.6282477209432	4.61002086203911	3.61952914368317	4.28914672414677	4.43632385193694	4.25103032887661	4.60829461471793	4.33130855833556	3.881748421339	4.42764543367785	4.03744715124743	4.37020394931504	3.83603265662937	4.69769348644232	4.33273408120782	4.47516905895176	4.05407543336857
AGPAT4	2.16063530301392	1.99313358560847	3.00739214271159	2.62086072017798	1.86434612770559	2.37876255592152	2.73790035814144	3.58869228815711	2.17027118504078	2.35079960189017	2.36488563537897	2.67380420073992	2.91474612237265	2.95255249569663	2.06728796692832	3.09267827662211	2.13786305109816	2.59002419463986	2.11135160966636	2.17984755415958	2.74223700141927	2.40628715211268	2.83408514124183	3.01457491526592	2.93941201646355	2.59235953856305	2.62781462949995	2.77419409416097	2.40352914397716	2.57552860941937	3.68497357786599	2.70066681331289	3.19706778049492	2.81579116458919	3.13105785425433	2.31936866296544	3.04634433565104	2.67608140967073	3.13929932980698	3.2358877440944	3.05672108850646	2.63016198863663	2.508685888062	2.82394573992074	3.26318073227925	2.83210790208956	2.65325536917935	2.31936866296544	3.69724385886148
AGPAT5	1.97855668670139	2.49847249412187	1.70090705846983	2.34228374422149	2.4701381416474	1.99672936179197	3.27214239914484	2.4007723640411	2.761481784828	1.72725496381901	1.69640953110525	2.08101338550492	2.14435872523111	1.88791977729817	2.74223700141927	1.7701723831624	1.89954090301241	2.15086295986148	2.11473451004493	2.5061310890176	2.09454957468402	2.63016198863663	2.97103135188926	2.18304368945098	1.81190915273224	1.96752649091278	2.17346129877367	2.41708759603405	1.88011871174612	2.51627354749146	1.92634808726564	2.17346129877367	3.30463716307959	2.59477908002987	2.19569186236798	2.07071550694601	2.01467787316706	2.12135341963986	2.32512898162379	2.4622754215326	2.17346129877367	2.99837707366773	1.85239664323737	2.65325536917935	2.70066681331289	2.62320589193691	2.78051473694823	1.79115718699754	1.92634808726564
AGPS	2.39534348772857	2.04996104168859	1.68302333631389	2.51874961560534	2.53130881261793	2.4675161831675	2.60906236831958	2.00032813689653	2.73356601230452	2.33658661803121	2.14110981639668	2.6895051395286	2.28715414391988	2.49847249412187	2.32801129440764	2.30770570759036	2.3135342173455	2.53130881261793	2.38433842369403	2.43320098511334	2.73144217382435	2.92993763181598	2.74002587695299	1.97124968372131	1.98587629519508	2.3135342173455	2.30770570759036	2.26636087416418	1.84034079433318	2.24517248223691	1.67855076865097	2.17346129877367	1.58063242295586	2.1312987893676	2.12798140361961	2.34228374422149	1.74889191838596	2.45965662135598	2.4622754215326	1.60926369891291	2.16063530301392	2.93749900164541	2.40628715211268	1.96752649091278	1.29927067328998	1.42275885194842	2.45703887692643	2.19248783993774	1.15122962370921
AGT	0.496714988015726	2.01467787316706	1.53657746929815	1.78703543680692	1.34541647224912	1.89954090301241	2.30188315165372	1.47042958367123	2.47276114991763	2.03595039285361	1.05729435515509	1.37348823886587	2.52378705734389	1.23941702599893	1.55630670631335	2.83408514124183	1.67855076865097	1.52656975917611	2.80344509121736	1.97124968372131	2.6895051395286	0.633190080763655	2.43051256359595	3.03229057592326	2.18616379846596	1.30509664978594	3.95711429249573	2.48055437564032	2.80961593080961	2.20508090286672	2.06728796692832	1.17057617735835	1.65580461765362	1.35106369762101	2.26335154198192	1.49618670515736	1.91876509503679	2.12135341963986	1.89178965512883	2.75722023771716	1.94148282813111	1.79535491706766	1.74460954956534	2.35924722302704	2.04298813433398	2.75722023771716	1.70534148716163	1.91876509503679	1.93018181273365
AHR	4.50211291204841	5.2924886886227	4.19934983596859	4.22962609675743	4.93882105599835	4.18120156956564	4.51224677833897	5.14816844711778	4.34062330212386	4.03303381291601	3.79812745933161	4.55338910077423	4.04449152496474	4.05670702498976	3.71377175558582	4.3847678457848	3.96544290989388	5.00455693120811	5.39753831505596	4.16920455084509	4.59515885542761	4.61241857405699	3.96909356642438	3.92607506675076	4.99554754618771	3.94869545859525	4.11524414498981	4.42030414255808	3.841055191227	4.36249666945444	4.52295780485042	4.51167307593055	3.8620896156615	4.15060663111552	5.20475898202759	4.38686261064468	4.48357454890342	4.28544646176376	3.61006990951724	5.52292306061783	3.48688654951754	4.77459514767777	3.31335842845664	4.80013550090194	4.85203874946285	4.10271491903689	3.72911328043404	4.28250559338674	4.38829094697226
AHRR	0.45523098168662	0.357261254869489	0.872622540743869	2.28715414391988	0.696897432855006	0.546943980916706	1.12498491562881	1.67855076865097	0.79158743453777	0.357261254869489	0.24001484961237	2.62320589193691	2.55359133657536	0.79158743453777	0.840743431643413	1.11833757049833	0.496714988015726	0.705752174206026	0.345971544920615	1.83227721953855	2.55359133657536	0.614479913282012	0.986216479591385	1.75317967788829	1.58063242295586	1.70090705846983	0.390670891535493	1.63736035969452	1.91112299567827	0.848809679166439	2.761481784828	2.80344509121736	1.02216773511701	0.757893979551343	3.20963699032023	0.276196268219606	0.401619482619825	1.90342226006268	0.345971544920615	1.19598365689261	0.22774571519251	1.35672521132405	1.77859377463849	1.74026251143784	1.05729435515509	0.311502134464128	0.978906493978303	1.77859377463849	0.476111032184676
AKR1B1	6.40364209016958	4.88709700546157	6.150946969079	6.19946609978689	5.74338496062787	5.77557947158642	6.16711746376562	5.93379582210517	5.74799736696977	5.97157580016611	6.041372837051	6.55027648027298	5.58526716747121	5.88315325909681	5.50023162104022	5.87656703778385	6.00789510506291	5.91579706204573	6.11900801256206	5.77430321334037	6.15666550840096	5.9476662693024	6.35365023769836	6.20942913862848	5.61680375260083	6.07062643459799	5.7644865460484	5.89632725418643	5.7040437978629	6.12827320038676	6.14266552052135	5.93832068985004	6.78543802635242	5.90281669465529	5.57322443565865	6.42291329388851	5.70159179560926	5.96232607885803	6.08491176080753	5.45418901198391	6.59440779638368	5.98781433205423	6.76145923863889	5.83902576198728	5.5084465626729	5.35157368557541	5.65423530258212	5.96862365680984	5.97826768698453
AKR1B15	0.00144195847435361	0.00144195847435361	0.00144195847435361	0.138811973912688	0.00144195847435361	0.00144195847435361	0.00144195847435361	0.0579713400071932	0.00144195847435361	0.0299821846362608	0.00144195847435361	0.0989609439144161	0.0299821846362608	0.0157824822406517	0.04404397111925	0.0717606770123363	0.0989609439144161	0.00144195847435361	0.00144195847435361	0.0579713400071932	0.00144195847435361	0.0717606770123363	0.0854273554204139	0.00144195847435361	0.00144195847435361	0.00144195847435361	0.04404397111925	0.112369091855629	0.0299821846362608	0.151855661431925	0.0299821846362608	0.0299821846362608	0.04404397111925	0.00144195847435361	0.00144195847435361	0.00144195847435361	0.00144195847435361	0.0579713400071932	0.00144195847435361	0.00144195847435361	0.0717606770123363	0.04404397111925	0.00144195847435361	0.00144195847435361	0.00144195847435361	0.444674827411663	0.0579713400071932	0.00144195847435361	0.00144195847435361
AKR1C1	5.72032715382589	3.86898193575383	4.29142406309106	6.26794380625879	5.606518492099	5.30925236373478	3.08764761140858	4.16674919049011	4.75764194872047	5.03828543320478	5.16517784726447	4.75542703672215	5.3201709589457	4.18195748270992	3.82896613499927	5.21886772903082	5.2581975903027	5.80788556233427	4.73453628542744	5.31441893349964	4.62009239267057	6.76373805586451	5.46601413885317	5.08708031517462	4.24345158246696	4.97734059669514	5.42155954790476	3.94963071699029	4.0018838985776	4.8738621109419	5.39919800826693	4.22886875074705	6.66894832703983	3.83705565891662	5.68599897786191	4.81103143260047	5.57381183610636	5.13262208471551	5.33382218504086	4.89047886563209	4.15390979087852	5.64306254699769	4.5417107903777	4.36040369695739	5.2176999635573	6.02128474245929	5.42224321952494	5.08407161098904	5.33557758165263
AKR1C2	5.29609439956784	2.98928264821511	3.16530370565083	5.286544653561	4.27728872315195	4.93688630711648	4.87579394607829	2.98019647504779	3.88566388522457	4.59698029590641	5.59398234874262	3.82896613499927	3.63938379374105	4.21183440775428	4.12938284747347	3.72800380642682	3.83296397760872	5.01889817358434	3.38831216317735	4.50593662777368	4.24572497395613	6.08540439611031	3.82692105121496	4.43966237923877	3.99194781784878	4.31259355029349	4.91222597339896	3.41293652207224	3.28550720409177	3.11123236094512	4.81508202420648	4.34984607340481	5.75594706335752	2.6828326076346	5.96350684065328	5.2656969180707	4.5472622473821	4.78509836721387	4.04881317300975	3.42771397966183	2.97652940834799	5.56500136907628	4.19934983596859	3.80434685377662	2.88383138982469	4.36249666945444	4.85551424919242	4.64389218910113	4.67135903724314
AKR1C3	6.11585410395385	3.32928767499689	4.52487086955845	6.1438485429087	5.45585025728122	6.05181247519249	5.27017753275962	4.53855263020876	5.00504135809845	5.73092305529963	6.81764667014202	5.67129183149281	4.72962818398368	5.24495458238893	5.33343210427716	4.66684377619423	4.89965959297973	6.12748464008656	4.14088852496752	6.00316981803737	4.58020763391859	6.0246324561706	4.79965345062669	4.94114287007978	4.09263989160906	5.61357107726432	5.50052499365221	4.28544646176376	5.2562498838366	4.06620209849209	5.42458729521675	4.73395882785756	4.67135903724314	4.37924601736509	5.38201755536565	6.08215304961751	5.11523541816517	6.37646998964795	6.32145335705131	4.66569103631221	4.58145331188878	5.65511743707644	6.54938608636702	4.63928449124211	3.43043545286456	5.03789760748585	5.51979273220813	6.36165146384855	5.18627748339506
AKR1C4	0.00144195847435361	0.00144195847435361	0.138811973912688	0.323089961785028	0.00144195847435361	0.0854273554204139	0.177594444932951	0.00144195847435361	0.00144195847435361	0.0854273554204139	0.04404397111925	0.00144195847435361	0.00144195847435361	0.177594444932951	0.0579713400071932	0.00144195847435361	0.00144195847435361	0.138811973912688	0.00144195847435361	0.0717606770123363	0.0854273554204139	0.0989609439144161	0.00144195847435361	0.215363452397449	0.774830840178989	0.164788549999235	0.0579713400071932	0.00144195847435361	0.0717606770123363	0.00144195847435361	0.190302861298438	0.0989609439144161	0.177594444932951	0.138811973912688	0.00144195847435361	0.04404397111925	0.0579713400071932	0.151855661431925	0.00144195847435361	0.0717606770123363	0.00144195847435361	0.00144195847435361	0.0717606770123363	0.215363452397449	0.04404397111925	0.00144195847435361	0.0854273554204139	0.04404397111925	0.0989609439144161
AKR1D1	0.00144195847435361	0.00144195847435361	0.00144195847435361	0.00144195847435361	0.00144195847435361	0.0299821846362608	0.00144195847435361	0.00144195847435361	0.00144195847435361	0.0299821846362608	0.0579713400071932	0.00144195847435361	0.00144195847435361	0.00144195847435361	0.04404397111925	0.00144195847435361	0.00144195847435361	0.00144195847435361	0.0299821846362608	0.00144195847435361	0.00144195847435361	0.00144195847435361	0.00144195847435361	0.04404397111925	0.476111032184676	0.00144195847435361	0.00144195847435361	0.00144195847435361	0.00144195847435361	0.00144195847435361	0.0299821846362608	0.00144195847435361	0.00144195847435361	0.00144195847435361	0.0299821846362608	0.00144195847435361	0.0579713400071932	0.00144195847435361	0.00144195847435361	0.00144195847435361	0.00144195847435361	0.00144195847435361	0.04404397111925	0.46572355431927	0.00144195847435361	0.0717606770123363	0.00144195847435361	0.00144195847435361	0.0299821846362608
ALAS1	4.69769348644232	5.24602558607197	4.36677823260879	4.44767636606517	5.13505088122422	4.84055243263056	4.25027235471997	4.72029497389986	5.30164960384868	4.82125515943641	4.80225659332679	5.03256533613301	4.34347537962372	4.94114287007978	4.89772663953398	4.89386100242432	5.05050361391756	4.80331718302328	4.86053494416974	5.16430293726893	4.55281465901837	4.8689363450247	5.04226083533913	4.6118431076709	5.3631834059517	5.33986877935696	4.83399030584148	4.34280986872192	5.37050165312717	3.95430763782182	5.33557758165263	4.1465490811453	5.86742583271629	5.80759091805395	5.21302916288855	4.75224934789876	4.57541700244627	4.56143235193622	4.99729115640286	4.4660020627248	4.8334113466447	4.95101198025717	5.12601636573343	4.75436777718418	5.36640332111183	5.07126249270317	5.58800890183726	4.94259406774107	5.40739952454509
ALB	0.496714988015726	1.70971252363866	1.96016430392159	1.24547914201098	1.04333181192441	1.16414092359429	2.32224810375915	1.5315363205325	0.0989609439144161	1.41199842646127	0.651696755823445	1.48080436772901	1.90342226006268	1.31093866404862	1.61397307946482	0.434016519782385	1.82007143980655	1.38462930119694	0.190302861298438	1.29927067328998	2.66697658405929	0.138811973912688	1.39012719295575	3.88668949139011	6.27840675188018	0.476111032184676	1.49109212134995	0.434016519782385	1.02929144876304	1.27559923214543	1.80362250280936	5.73847845330046	1.7701723831624	0.705752174206026	2.28715414391988	1.28153595893221	5.02548891734644	1.02216773511701	0.24001484961237	2.93941201646355	0.903788785127249	2.35643001435669	1.73158520895276	4.3506068503568	0.517035787641703	3.41701462879446	0.956816296916384	0.808185597524922	1.98221491789542
ALDH3A2	5.07902518053031	5.61768541749575	4.74262163705148	5.26423592829605	5.21225073680592	5.07213573129544	4.81566071437423	4.08840403690448	5.92032098656013	5.04051549456491	5.06350108511372	5.14535030662351	5.78294290929946	5.76851122872674	5.54973264703912	5.22266314683838	4.71096414407315	4.96581987099479	5.00678533818161	5.91048667296706	5.38894770480922	5.88364478896002	5.01705681330452	5.82831688697787	4.97414547028412	5.06311304846041	5.82812040712943	4.85406608785821	4.92083128156391	4.58317817416317	5.1039713995889	4.74849424521371	4.22735412592794	4.7004818433823	5.03479511963836	5.07000117667762	5.21808921581593	5.30311159229073	5.46865311039329	4.46934387798818	4.20956402551811	5.21614298353257	5.24378623929419	4.04533699917134	4.86352834730972	4.92363563747071	4.47259056329639	5.20991552844383	5.19425289416346
ALDH3B1	5.66540981137008	4.05492126859955	4.56258154999287	6.33755067282576	5.47158543179545	5.54816682291788	4.55712322002174	3.58988427916077	4.94675443947431	5.38963100312403	5.68256704358471	5.10523361585307	6.54671494024626	5.61562821684401	5.29278103478223	5.41892260132952	5.53544588117584	5.8347027426462	5.30379386674185	5.7040437978629	5.10649586516026	6.18526301388872	5.24982295423107	5.38201755536565	4.72414343277594	6.43546591807893	5.09766081489625	4.4148708583874	4.04449152496474	4.63640499232516	4.98779899359394	4.40057755988447	2.74436364435114	4.50976081013221	5.70188603157153	5.73877283476918	4.99554754618771	5.82252093324052	4.80119603261284	5.33557758165263	4.24420935746052	4.30604157947147	5.49671125490259	3.74215479976122	4.24117839063535	3.91468083427884	4.60944543646064	5.48351161838455	3.76669117721559
ALDH3B2	0.151855661431925	0.311502134464128	0.0579713400071932	1.68302333631389	0.705752174206026	0.79158743453777	0.22774571519251	0.138811973912688	0.379612773799794	0.202885150033924	0.401619482619825	0.0579713400071932	1.63274967678846	0.202885150033924	0.595505285059927	0.112369091855629	0.444674827411663	0.0989609439144161	0.00144195847435361	0.434016519782385	0.177594444932951	0.368491016180814	0.390670891535493	0.112369091855629	0.0989609439144161	0.6699226786146	0.444674827411663	0.556797578005619	0.816408582690753	0.04404397111925	0.288059892631429	0.276196268219606	0.0157824822406517	0.215363452397449	1.28153595893221	0.46572355431927	0.288059892631429	1.33398395924247	1.05729435515509	0.46572355431927	0.749308906679242	0.0157824822406517	0.264241605957563	0.556797578005619	0.0854273554204139	0.595505285059927	0.412509794819153	0.334563781792921	0.04404397111925
ALOX12	1.76170082125522	0.252166269898842	1.37908282922226	1.02929144876304	0.633190080763655	1.1381394191249	0.740717888653821	0.585929815239946	1.12498491562881	1.02216773511701	2.20508090286672	0.749308906679242	0.687939698282269	1.56119481174553	0.774830840178989	2.04996104168859	0.949370789612817	0.423298139136794	0.766388766594061	1.36233988760714	0.749308906679242	0.749308906679242	0.696897432855006	0.888290625973571	0.527085465911245	1.25155989514568	1.85239664323737	3.80128331102219	0.527085465911245	0.45523098168662	0.723328508587149	0.79158743453777	1.55136123663491	2.07414559282267	0.783259177831027	0.723328508587149	0.705752174206026	2.26937185434014	0.774830840178989	0.401619482619825	0.434016519782385	1.49618670515736	1.66038166952953	0.687939698282269	0.678959457542864	0.705752174206026	0.832689948689324	2.48309942106759	0.911493327202356
ALOX12B	0.0989609439144161	0.00144195847435361	0.125650237911995	0.0989609439144161	0.151855661431925	0.0157824822406517	0.0157824822406517	0.0989609439144161	0.04404397111925	0.0854273554204139	0.0157824822406517	0.0579713400071932	0.0157824822406517	0.252166269898842	0.0854273554204139	0.949370789612817	0.0299821846362608	0.151855661431925	0.486464357058811	0.125650237911995	0.0157824822406517	0.00144195847435361	0.00144195847435361	0.00144195847435361	0.112369091855629	0.00144195847435361	0.125650237911995	1.15122962370921	0.00144195847435361	0.00144195847435361	0.138811973912688	0.0157824822406517	0.0989609439144161	0.0299821846362608	0.0579713400071932	0.125650237911995	0.04404397111925	0.112369091855629	0.24001484961237	0.112369091855629	0.138811973912688	0.00144195847435361	0.0157824822406517	0.24001484961237	0.0579713400071932	0.00144195847435361	0.0854273554204139	0.00144195847435361	0.0717606770123363
ALOX15	1.40109968703189	0.276196268219606	2.63947482364384	5.28099097317137	1.74889191838596	0.22774571519251	0.22774571519251	0.89608492919651	0.799896859853264	2.59002419463986	0.164788549999235	0.832689948689324	4.46084683902703	0.22774571519251	0.556797578005619	0.202885150033924	1.44410716823717	1.57577718326656	0.585929815239946	0.202885150033924	1.74026251143784	0.164788549999235	3.43179638638265	0.824563008245181	1.22711964306799	2.64871511076021	0.334563781792921	0.0854273554204139	0.252166269898842	0.911493327202356	2.99111835909333	1.79115718699754	0.00144195847435361	0.0854273554204139	5.43162006647604	3.2736665231648	0.288059892631429	3.20339529008496	0.311502134464128	3.01632757845654	1.59023397104997	1.69640953110525	0.783259177831027	0.633190080763655	0.79158743453777	2.23602702934715	0.190302861298438	0.705752174206026	0.486464357058811
ALOX15B	6.1350747920916	3.72144084519608	1.43350425710672	5.43728594605104	5.22110601907209	5.67099771906938	1.59023397104997	0.956816296916384	5.42361058596967	4.66165674440259	5.49602676184256	3.90021377389137	0.299837375364704	3.69945897603145	5.39822171252697	5.42927571883609	5.52732534036642	5.46269114847042	4.35831087983612	5.69070589349946	2.21134968599122	6.46156363515791	3.16361561804281	1.5315363205325	0.423298139136794	6.00878112360306	5.83342553111081	1.29927067328998	6.89636163732539	2.62546800732321	3.11450466508501	0.202885150033924	3.72042426715511	4.05144414920015	0.401619482619825	5.85081698345405	0.0299821846362608	5.21692146774145	5.87774662130873	0.151855661431925	5.51666255513079	0.288059892631429	6.16672303090401	1.89178965512883	1.88791977729817	0.379612773799794	5.54317600640486	5.78294290929946	0.334563781792921
ALOX5	6.65538359981745	7.44540107471617	6.80783473380435	6.52683142871377	5.90910995932084	7.11603767638755	6.66340346737456	7.55578798200678	7.16498824697104	7.30038167511971	7.24077029148955	6.61063902897121	6.52495204756526	6.48450246981063	6.6273670914248	6.86889638897754	6.59440779638368	7.47403746825957	5.38231036206086	6.9409896730632	7.30604558496276	6.51575335981381	6.3161210042062	7.42670963855966	6.80079826037644	8.11122683078276	5.60583286257006	7.74942013067997	6.95924086461184	6.22077434005995	7.00567074998175	6.46472736500341	6.74550845859769	8.46209681221794	5.10979728859641	7.21613566877481	6.58213666746139	6.62657518560557	7.89915623622958	5.83037995431657	6.96479594748907	6.00966715072721	7.33168399005999	6.70994719180518	6.76948478677433	5.88679064836768	8.10096421258601	6.96062961911165	6.74035700740525
ALOX5AP	7.49173796229811	6.64518614208599	5.89190292131445	5.88757713165595	6.70083535039972	6.67409731471777	6.68528708674017	5.3621101406422	6.7339179376973	6.33685933065967	7.12437729767192	6.9831487840824	5.08407161098904	7.16637849612232	6.41757634717716	6.9083604866184	7.44112578188932	7.79003316846026	6.37400010604986	6.80347406586773	6.11683968956848	6.45582957788058	6.8684998117327	6.94813121937131	6.73074803419068	7.11434993841222	5.73690843817057	6.92948445918952	7.05786874060684	5.84374204575653	6.25136307074097	5.78795044429091	6.40087519460672	9.06559503298659	4.70548219540183	7.1275543879087	5.1465164143298	6.0333961622314	7.34688950829282	5.09513681330406	6.67330515092188	5.67893917505076	7.96249557538765	5.87066937092395	7.0644193177145	6.04747889965207	9.25915638015355	7.18772992517907	6.09427226070295
ALOXE3	0.151855661431925	0.0854273554204139	0.190302861298438	0.0157824822406517	0.0579713400071932	0.112369091855629	0.0299821846362608	0.0854273554204139	0.00144195847435361	0.0157824822406517	0.215363452397449	0.0299821846362608	0.00144195847435361	0.0299821846362608	0.0157824822406517	0.00144195847435361	0.112369091855629	0.125650237911995	0.0579713400071932	0.0717606770123363	0.112369091855629	0.0579713400071932	0.202885150033924	0.04404397111925	1.69640953110525	0.264241605957563	0.04404397111925	0.125650237911995	0.288059892631429	0.00144195847435361	0.0854273554204139	0.323089961785028	0.252166269898842	0.476111032184676	1.50129118783706	0.00144195847435361	0.04404397111925	0.0299821846362608	0.334563781792921	0.0717606770123363	0.299837375364704	0.00144195847435361	0.0717606770123363	0.0854273554204139	0.0854273554204139	0.215363452397449	0.177594444932951	0.125650237911995	0.0157824822406517
ALPI	0.00144195847435361	0.00144195847435361	0.0299821846362608	0.00144195847435361	0.00144195847435361	0.00144195847435361	0.00144195847435361	0.04404397111925	0.00144195847435361	0.00144195847435361	0.00144195847435361	0.00144195847435361	0.00144195847435361	0.00144195847435361	0.00144195847435361	0.00144195847435361	0.0157824822406517	0.00144195847435361	0.00144195847435361	0.00144195847435361	0.00144195847435361	0.00144195847435361	0.0299821846362608	0.00144195847435361	0.00144195847435361	0.00144195847435361	0.00144195847435361	0.00144195847435361	0.00144195847435361	0.00144195847435361	0.00144195847435361	0.00144195847435361	0.00144195847435361	0.0299821846362608	0.00144195847435361	0.00144195847435361	0.00144195847435361	0.00144195847435361	0.00144195847435361	0.00144195847435361	0.00144195847435361	0.00144195847435361	0.00144195847435361	0.00144195847435361	0.00144195847435361	0.00144195847435361	0.0157824822406517	0.00144195847435361	0.00144195847435361
AMACR	2.61843257223267	1.17057617735835	0.934316833422948	2.04996104168859	2.32224810375915	2.32801129440764	2.35361413998672	1.48080436772901	2.36762621099322	1.48080436772901	2.40896521520272	2.32224810375915	2.57311552078137	1.92259161685412	1.77859377463849	2.27825588456455	2.60906236831958	2.30770570759036	2.10804789950235	1.99313358560847	2.43320098511334	2.30188315165372	2.4701381416474	1.37348823886587	0.89608492919651	2.30188315165372	2.09118099957354	2.47538520649045	1.60926369891291	1.89954090301241	1.00792162954968	1.86434612770559	1.41737263547132	2.16381931726312	1.62341424089943	1.96388096152245	1.92259161685412	2.09118099957354	1.62341424089943	1.24547914201098	2.04996104168859	2.68055342513163	1.99672936179197	1.11171627926024	0.177594444932951	1.50129118783706	1.79948632282638	1.69198730096539	0.651696755823445
ANGPTL4	2.71167473590324	6.44327488819494	3.5583726222963	2.02892370535125	4.04533699917134	4.43966237923877	2.6019590025002	3.98463929025378	5.87086595307526	4.97085376505308	3.05672108850646	3.01273494247959	4.11609222878465	4.39924387659076	5.03343784718821	3.38143971662047	2.95063687905999	3.7991484117233	2.74649083730554	3.6703161393656	3.19394983396376	1.13160393663738	6.44821752844247	3.37863747827726	3.62770708425077	2.45180656127153	4.58864082985559	3.84505555544615	5.33206684273237	5.75810638297824	4.44233346986062	2.63947482364384	6.40670551281135	5.45291867805798	4.01529545045062	4.25482053055651	3.00739214271159	4.28838765421081	5.6250330599371	5.00504135809845	5.90399664629889	5.01308360693557	1.67855076865097	7.03732521237252	6.08195600184044	4.27880625250752	6.78573530705863	3.26318073227925	7.33367158285184
ANKRD1	5.264917718608	3.70499800913918	1.79115718699754	5.12145116902479	1.92634808726564	6.36283687722001	2.69618333781073	1.28748980708396	1.22094296829716	6.61459815342354	5.26910604769885	2.38983848140114	2.72702636543709	3.61006990951724	8.70286634952895	5.33772314005168	5.44363626330534	4.71760129345804	3.16361561804281	7.82248751918695	2.14110981639668	6.22649672833997	2.09118099957354	1.55136123663491	5.45946606291526	6.80297854294739	8.53200277105103	2.70726974327681	3.93270905817428	2.14435872523111	1.31673683850666	1.95645095524207	5.52419479968804	0.757893979551343	6.12600610638413	5.50531693687406	1.90730743050151	6.26083746826601	6.78474437355077	1.84842186938462	0.252166269898842	4.25178832510762	4.91841388271479	1.75747281883042	1.81190915273224	1.19598365689261	2.22060984351049	5.51411939790755	4.41286937558077
APOA1	2.31936866296544	1.00070016982105	1.61868993099107	1.5315363205325	3.48042125823602	2.93184913840461	0.740717888653821	0.903788785127249	1.45469203653797	1.73592106135851	2.86811064182297	1.65123430669913	1.05729435515509	2.22681853460227	1.54649029599856	0.757893979551343	2.29009686317782	1.76170082125522	2.41977029873648	1.59023397104997	0.880499811193485	1.96388096152245	1.09828543970022	0.99351464268465	1.07794825321167	1.25760108699143	1.37908282922226	1.21472918266717	2.07757822039685	0.412509794819153	0.687939698282269	0.911493327202356	0.919150618104726	1.02216773511701	0.749308906679242	2.14760977419013	0.45523098168662	1.438800019587	1.19598365689261	1.32825982589462	0.423298139136794	0.299837375364704	2.29304112591968	1.69640953110525	0.46572355431927	1.59980039231536	0.723328508587149	1.20224913152012	1.1050140350833
APOA2	0.252166269898842	1.45469203653797	1.32249066755675	0.00144195847435361	0.264241605957563	0.527085465911245	1.31673683850666	0.99351464268465	0.585929815239946	0.623866686610591	0.177594444932951	0.288059892631429	0.00144195847435361	0.687939698282269	0.880499811193485	0.390670891535493	1.1050140350833	0.546943980916706	0.0717606770123363	0.434016519782385	0.824563008245181	0.00144195847435361	0.517035787641703	2.26335154198192	4.14334126911069	0.00144195847435361	0.757893979551343	0.252166269898842	0.926759000662269	1.00070016982105	0.412509794819153	2.15086295986148	1.25760108699143	0.623866686610591	1.09828543970022	0.334563781792921	2.42790669854466	0.125650237911995	0.00144195847435361	0.888290625973571	0.164788549999235	1.37908282922226	0.660833667553054	4.00094633730358	0.978906493978303	2.17346129877367	0.808185597524922	0.151855661431925	1.5315363205325
APOA5	0.190302861298438	0.0579713400071932	0.00144195847435361	0.264241605957563	0.22774571519251	0.24001484961237	0.00144195847435361	0.00144195847435361	0.151855661431925	0.0579713400071932	0.164788549999235	0.190302861298438	0.00144195847435361	0.138811973912688	0.215363452397449	0.04404397111925	0.177594444932951	0.0989609439144161	0.299837375364704	0.138811973912688	0.00144195847435361	0.22774571519251	0.00144195847435361	0.0299821846362608	0.0854273554204139	0.202885150033924	0.0989609439144161	0.215363452397449	0.138811973912688	0.00144195847435361	0.00144195847435361	0.00144195847435361	0.00144195847435361	0.00144195847435361	0.00144195847435361	0.0854273554204139	0.00144195847435361	0.0854273554204139	0.112369091855629	0.125650237911995	0.00144195847435361	0.00144195847435361	0.334563781792921	0.0299821846362608	0.00144195847435361	0.0717606770123363	0.112369091855629	0.177594444932951	0.00144195847435361
ARF1	8.09658026274996	8.46927644614298	7.79491106661973	7.77022370095546	8.07854680265978	7.96050359918301	8.16274316120701	7.72563211969142	8.24007950180938	7.91090700603149	8.09259489619115	7.77251317375544	7.73956629551504	7.95253580538052	8.38831211025224	7.68015146728481	7.93540565395459	8.03441321236304	7.73259912813357	8.17380457530982	7.38237288537618	8.21416627158176	8.13404466650589	8.05194648914789	7.66830972783599	7.79172549200761	8.3341772455882	7.81681274968898	8.39309780855565	7.44818502564068	7.96289397195759	7.61298836376611	8.75165096090001	8.38910972334038	7.62074862729999	7.82208928651247	8.25542883758706	7.92763760383303	8.20579463963404	7.93679993754864	7.92923103597955	7.98580251549113	7.83284173954094	8.16413827819797	8.2742673910068	8.63982138004682	8.47615702353151	7.95841203610009	8.42161357077862
ARF3	5.61944878088386	5.84000829853015	5.35371984428123	5.13553665490512	5.61210172928857	5.5422953133172	5.52889066718624	5.27241797900579	5.78873596907461	5.48194739950736	5.61739152795248	5.44226844701702	4.91648006335886	5.39334047473471	5.58585467265496	5.50815315377096	5.46269114847042	5.29463259645993	5.4886933701396	5.27504818598747	5.07126249270317	5.7463290174596	5.64845269181246	5.44666510786837	4.76187953523409	5.09513681330406	5.25060193491586	5.7049265386347	5.40368917504795	5.41960624307735	5.13553665490512	4.93311379875261	5.72709658468538	6.11585410395385	4.91986430541625	5.26004797679607	5.55002624319031	5.49632011511024	5.50433896013757	5.36464698159326	5.41345374677025	5.980924898591	4.73010934152232	5.63581100122469	5.64904073242173	6.13379329733123	5.87656703778385	5.72739092165236	5.68011576118471
ARNT	4.41753971456398	4.25785308832014	4.94588363068576	4.17638316690885	4.02862135276445	4.49064457649801	4.55338910077423	4.94114287007978	4.11694034308985	4.49580480442187	4.30964971570527	4.52114050022058	4.44567266842344	4.64504420945764	4.32123696583034	4.4803267008245	3.74215479976122	3.97826978917776	4.60829461471793	4.43231811302518	4.7808581878719	4.32057199067259	4.25936949910152	4.75494555140585	4.97366138049295	4.11364229223679	4.59458368431021	4.96262558537991	4.38000758554475	5.34308738975775	4.88468156076128	4.78876071780757	4.55645296188311	4.19698603235591	4.5540592956821	4.12108711833535	4.96949842888328	4.37581921182236	4.09094545666987	4.76293900634932	4.59400852309344	4.52429693804274	3.81772089768449	4.79290537749863	4.6871189268298	5.29755624135946	4.05755295893343	4.42097145718349	4.08670991235585
ARNT2	1.49618670515736	2.00392990594252	1.63274967678846	1.15767354019685	2.05345152747296	2.39534348772857	1.39563804017164	1.36233988760714	1.59504670741138	1.41199842646127	2.38159025508149	2.81373226605352	1.89178965512883	2.19881965403319	1.50640555355909	1.71854171846239	1.65580461765362	1.23325863583569	2.35361413998672	1.07794825321167	1.77859377463849	1.2085355914527	1.66038166952953	1.49109212134995	0.774830840178989	1.75747281883042	1.27559923214543	2.02537680013263	1.57093017802074	2.33658661803121	1.25155989514568	1.57093017802074	0.986216479591385	1.58063242295586	0.926759000662269	2.08781483470604	1.42815705782521	1.56119481174553	1.11171627926024	1.50640555355909	1.76170082125522	1.99313358560847	1.63274967678846	1.11833757049833	0.949370789612817	0.696897432855006	1.55630670631335	1.52154710132876	1.16414092359429
ARNTL	5.0866920845838	5.58017566927902	5.12970768728276	4.42163878692411	3.95617869914877	4.51607172806704	4.0277765139776	5.33918606717279	4.11524414498981	5.11397294086619	4.0357568329676	3.81465517323458	3.77725667271949	4.09602913310247	4.01623362967827	4.0427067399591	4.0618771159033	4.15872377221118	4.14249221396302	3.98557614175215	4.32418204973118	4.9486896331653	4.54908103588012	4.25027235471997	4.50593662777368	3.23284901843466	4.47058521692112	4.46208783143745	4.22659684714142	4.21883603479564	5.07262087084449	2.95995728381473	4.84904619861609	3.61484475620988	3.77410492076798	4.52362736438439	4.36325778884362	3.8630208684605	4.33853196462236	4.01623362967827	4.42230613177328	3.40614233256285	4.26240258402707	4.41220224502859	4.59343337178107	5.36357368917613	3.94495484509669	4.36183070681915	5.09474851717231
ARSA	5.19892200227291	4.27652999101563	5.56862330983088	5.64218056240868	5.21108311951556	5.14690512298493	5.69354980202586	5.55550694358798	5.31363904330509	5.39236427543204	5.6106324125467	5.28800624192776	5.81790411718279	5.11980003280299	4.79338734361851	5.67384085607608	5.22996279894489	5.19775468554199	4.86990213457713	4.86941923693821	5.39334047473471	5.51284785689306	5.6735467332594	5.34055149972019	4.60119874896127	5.48898668953505	5.02510120009165	5.35196389029083	5.04051549456491	5.77616852093564	5.05748687905257	5.72032715382589	4.74098517363933	5.32299844167478	4.22271614564877	5.25293894502454	5.26043753995337	5.35089083369961	5.58859643074402	5.55766019974716	5.34377014862861	5.11523541816517	5.60436367944319	5.64159257880279	5.11814895253589	4.40267347170495	5.21536451093674	5.38377441742806	4.99825985818067
ARSB	2.20508090286672	2.5112416519041	1.99313358560847	2.13786305109816	2.33370005304684	2.35924722302704	2.38159025508149	2.4007723640411	2.06386297692893	2.16063530301392	2.10804789950235	2.71828676863368	1.84842186938462	2.61608890757829	2.17027118504078	2.5213091633436	2.5112416519041	2.19569186236798	2.33939436816787	2.26937185434014	2.18936388353754	2.73790035814144	2.68055342513163	2.15737572768776	1.83227721953855	1.83630681565673	2.13454120612354	2.77419409416097	2.4007723640411	2.58035722723887	1.92259161685412	2.06386297692893	1.74026251143784	2.49592156772247	2.31065914080711	2.12798140361961	2.30770570759036	2.38159025508149	2.48055437564032	2.35079960189017	2.78684009996005	3.16041781680836	1.91494221924943	2.31641073747187	2.22681853460227	1.95274092105437	2.69846705542602	2.56097926937869	1.84034079433318
ARSD	4.27956504970521	3.00555346763813	2.2391000569961	4.0357568329676	3.28550720409177	3.32784694038435	3.27214239914484	2.68730848976292	3.69272221044906	3.25718003159371	4.13843603137602	3.12946342920063	4.04449152496474	3.58145057260206	4.12693153490698	3.90982621486017	3.48816173109899	3.881748421339	3.82283154316777	3.38966897621957	3.33216962101582	3.22668453561427	2.66697658405929	2.79719304776754	2.6019590025002	3.71598897886953	3.33496211157165	2.89351907851447	2.80138912388345	3.52245043692038	2.45442218973457	3.37583581879767	1.59980039231536	2.7636133757054	2.89351907851447	4.15060663111552	2.45703887692643	4.04975277197579	2.86612588034555	2.74223700141927	2.93567329722993	3.03229057592326	3.43306670930986	2.04647324249977	1.91494221924943	1.63736035969452	3.2691843362685	4.0722208346512	1.60456180187134
ARSF	0.0989609439144161	0.125650237911995	0.0579713400071932	0.0299821846362608	0.0989609439144161	0.04404397111925	0.202885150033924	0.215363452397449	0.0717606770123363	0.164788549999235	0.164788549999235	0.288059892631429	0.0299821846362608	0.0717606770123363	0.0854273554204139	0.112369091855629	0.0717606770123363	0.0579713400071932	0.04404397111925	0.00144195847435361	0.0854273554204139	0.125650237911995	0.112369091855629	0.112369091855629	0.190302861298438	0.0579713400071932	0.0299821846362608	0.112369091855629	0.0299821846362608	0.190302861298438	0.0299821846362608	0.125650237911995	0.00144195847435361	0.00144195847435361	0.0579713400071932	0.0299821846362608	0.151855661431925	0.0299821846362608	0.00144195847435361	0.00144195847435361	0.0299821846362608	0.276196268219606	0.04404397111925	0.0717606770123363	0.00144195847435361	0.00144195847435361	0.00144195847435361	0.0157824822406517	0.164788549999235
ARSG	1.66948738593005	1.38462930119694	1.50640555355909	2.30483356493752	1.89566336586581	2.15737572768776	2.34228374422149	1.87618768384012	2.60663809436067	2.06386297692893	2.16063530301392	1.77859377463849	1.57093017802074	1.86434612770559	2.14110981639668	1.84034079433318	2.27230517929205	1.82415944472687	1.54149660373924	1.92259161685412	2.58035722723887	1.92259161685412	1.50129118783706	2.12466627915856	1.78703543680692	2.49592156772247	1.88011871174612	2.5213091633436	1.28748980708396	2.20194933518503	1.33398395924247	1.87618768384012	1.09828543970022	2.33370005304684	1.33398395924247	1.77859377463849	1.65123430669913	2.1312987893676	2.5213091633436	1.71854171846239	1.97490160688699	1.82415944472687	1.82825201345542	2.36762621099322	1.52656975917611	1.17057617735835	2.49082263085436	2.07071550694601	1.09828543970022
ARSH	0.00144195847435361	0.00144195847435361	0.00144195847435361	0.00144195847435361	0.00144195847435361	0.00144195847435361	0.00144195847435361	0.00144195847435361	0.00144195847435361	0.00144195847435361	0.00144195847435361	0.00144195847435361	0.0299821846362608	0.00144195847435361	0.00144195847435361	0.00144195847435361	0.00144195847435361	0.00144195847435361	0.00144195847435361	0.00144195847435361	0.00144195847435361	0.00144195847435361	0.00144195847435361	0.00144195847435361	0.00144195847435361	0.00144195847435361	0.00144195847435361	0.00144195847435361	0.00144195847435361	0.00144195847435361	0.00144195847435361	0.00144195847435361	0.00144195847435361	0.00144195847435361	0.00144195847435361	0.00144195847435361	0.00144195847435361	0.0299821846362608	0.00144195847435361	0.00144195847435361	0.00144195847435361	0.00144195847435361	0.00144195847435361	0.00144195847435361	0.00144195847435361	0.04404397111925	0.00144195847435361	0.00144195847435361	0.00144195847435361
ARSI	1.61868993099107	1.51146486108382	2.81373226605352	1.89566336586581	1.89954090301241	1.56119481174553	3.36048221560808	3.39790318994643	1.98587629519508	1.20224913152012	1.09153116136583	2.03247344313197	2.24825073709116	1.89178965512883	0.926759000662269	1.91112299567827	1.74889191838596	0.848809679166439	1.28748980708396	1.05729435515509	2.38159025508149	2.12135341963986	2.51627354749146	1.84034079433318	1.71415892072695	1.27559923214543	1.73592106135851	1.54149660373924	1.95645095524207	1.55136123663491	2.80550154853724	2.62086072017798	2.19569186236798	1.35106369762101	2.59235953856305	1.08475187321915	3.21579272812478	2.16700535149479	2.06728796692832	3.21115332646103	1.28748980708396	3.4634975592273	1.02216773511701	3.66119620918613	2.33370005304684	1.69198730096539	1.6280783476678	1.22094296829716	2.85017731989729
ARSJ	1.76593401232012	2.34228374422149	1.6280783476678	1.61868993099107	2.01467787316706	1.98946599587689	1.96752649091278	1.92259161685412	1.68302333631389	1.68750218398174	1.55136123663491	2.09454957468402	2.30483356493752	2.02183273217998	2.39259036688874	1.96388096152245	1.88791977729817	1.82007143980655	2.06386297692893	2.29009686317782	1.99672936179197	2.70286718109075	2.32224810375915	1.82007143980655	2.75509028281542	1.69640953110525	2.09118099957354	1.47042958367123	1.62341424089943	2.11804282871767	2.07414559282267	2.10129394002658	2.26636087416418	1.79535491706766	2.45965662135598	2.10804789950235	1.94896010654323	2.15737572768776	1.52656975917611	2.40896521520272	1.74889191838596	2.44649683154418	1.438800019587	2.56338824404014	2.52378705734389	2.18936388353754	1.93394533632437	1.90730743050151	2.56097926937869
ARSK	2.07414559282267	1.30509664978594	1.39563804017164	1.96752649091278	2.06386297692893	1.89178965512883	2.01114240591966	1.12498491562881	1.72725496381901	2.38159025508149	1.83227721953855	1.89178965512883	1.80362250280936	1.94525678459597	1.64197803351695	1.25155989514568	1.91494221924943	1.87618768384012	1.82415944472687	1.82415944472687	1.69198730096539	2.43320098511334	1.90730743050151	1.5854292051238	1.807763448842	1.41199842646127	2.1312987893676	1.92634808726564	1.64197803351695	1.91494221924943	1.33398395924247	1.66496545086994	1.63736035969452	1.24547914201098	1.72293033552852	1.48594315284475	1.68302333631389	1.35672521132405	1.45469203653797	1.25155989514568	2.07071550694601	2.07414559282267	1.94148282813111	1.50129118783706	1.16414092359429	1.72293033552852	1.68302333631389	1.83630681565673	0.880499811193485
ARSE	1.92259161685412	0.585929815239946	0.0299821846362608	0.816408582690753	1.1050140350833	1.05729435515509	0.264241605957563	0.164788549999235	0.252166269898842	0.517035787641703	1.66496545086994	0.368491016180814	0.412509794819153	0.824563008245181	0.660833667553054	1.77441592489734	0.978906493978303	2.26034386032969	1.82415944472687	1.19598365689261	0.576281927335309	1.25155989514568	0.112369091855629	0.0579713400071932	0.0299821846362608	1.438800019587	1.55630670631335	0.112369091855629	0.605035472325582	0.808185597524922	0.112369091855629	0.0854273554204139	0.379612773799794	0.45523098168662	0.334563781792921	2.12466627915856	0.00144195847435361	1.11833757049833	0.660833667553054	0.0299821846362608	0.678959457542864	0.125650237911995	0.0299821846362608	0.0854273554204139	0.288059892631429	0.04404397111925	1.08475187321915	1.02929144876304	0.0299821846362608
ARV1	3.84505555544615	2.42790669854466	2.508685888062	3.70167437687126	3.57540307033593	3.68940093958138	3.61126348923999	2.14760977419013	3.66690710366262	3.00021444547628	3.73669654616075	3.43442789624511	3.76984165007216	3.33361083213992	3.56450511001581	3.35624049522766	4.16353870643385	3.70610602796475	3.41021844745376	3.66349875624102	3.62421487864282	4.06535584139126	3.11954767811021	2.80755849526168	2.45703887692643	3.52117232386428	3.40885960943967	3.32064565694458	3.08764761140858	2.83812696067704	1.8563756156752	3.22820302937505	1.94525678459597	3.42236328389664	2.26034386032969	3.32352569182999	2.57311552078137	3.19394983396376	3.48688654951754	2.04298813433398	2.98386489489562	3.55590200401218	4.02862135276445	2.58277275424728	1.47042958367123	1.67855076865097	2.96361819230599	3.30463716307959	1.02929144876304
ASAH1	7.59249434225265	7.23590274337082	6.50398394155665	7.17859323068216	7.09727481135613	7.53350795597817	6.51070919300092	6.30674062161755	7.37939088462958	7.05072291303533	7.39281018016852	7.227558630531	6.73580009916779	7.36120148937793	7.09906167390909	7.14254696060984	7.39986803586729	7.70343828990406	6.80416780053906	7.83652553162923	6.83905659770442	7.75807982107065	6.57986069171358	6.62984182572733	6.62984182572733	7.81273095940887	7.41994925399964	6.58480851339683	7.15893084264634	6.37587721288291	6.65073030105025	6.2409027183434	5.72170061197113	6.67409731471777	6.32678595947176	7.09181505452046	6.74095139676855	7.29958675175281	7.48248979905725	5.97551214345238	7.14185191604478	6.68310848008508	7.63258841403169	5.93802558260001	6.17411889992395	6.227680709142	7.33466538565485	7.16856319233204	6.10146567919666
ASAH2	0.595505285059927	0.605035472325582	0.112369091855629	0.368491016180814	0.288059892631429	0.46572355431927	0.496714988015726	0.299837375364704	0.576281927335309	0.22774571519251	0.177594444932951	0.164788549999235	0.546943980916706	0.190302861298438	0.323089961785028	0.614479913282012	0.252166269898842	0.24001484961237	0.215363452397449	0.24001484961237	0.964205371445399	0.556797578005619	0.215363452397449	0.264241605957563	0.112369091855629	0.264241605957563	0.22774571519251	0.614479913282012	0.24001484961237	0.177594444932951	0.138811973912688	0.190302861298438	0.345971544920615	0.215363452397449	0.423298139136794	0.264241605957563	0.288059892631429	0.840743431643413	0.24001484961237	0.177594444932951	0.252166269898842	0.345971544920615	0.311502134464128	0.311502134464128	0.0989609439144161	0.46572355431927	0.311502134464128	0.177594444932951	0.311502134464128
AWAT1	0.04404397111925	0.00144195847435361	0.00144195847435361	0.00144195847435361	0.00144195847435361	0.00144195847435361	0.00144195847435361	0.00144195847435361	0.00144195847435361	0.00144195847435361	0.00144195847435361	0.00144195847435361	0.00144195847435361	0.0854273554204139	0.00144195847435361	0.0299821846362608	0.00144195847435361	0.00144195847435361	0.00144195847435361	0.00144195847435361	0.00144195847435361	0.00144195847435361	0.00144195847435361	0.00144195847435361	0.00144195847435361	0.00144195847435361	0.138811973912688	0.00144195847435361	0.0717606770123363	0.138811973912688	0.00144195847435361	0.00144195847435361	0.00144195847435361	0.138811973912688	0.00144195847435361	0.00144195847435361	0.00144195847435361	0.00144195847435361	0.00144195847435361	0.0989609439144161	0.00144195847435361	0.00144195847435361	0.112369091855629	0.00144195847435361	0.00144195847435361	0.00144195847435361	0.0854273554204139	0.00144195847435361	0.00144195847435361
AWAT2	0.125650237911995	0.164788549999235	0.444674827411663	0.164788549999235	0.0157824822406517	0.00144195847435361	0.112369091855629	0.0717606770123363	0.00144195847435361	0.0717606770123363	0.0579713400071932	0.151855661431925	0.125650237911995	0.0157824822406517	0.0157824822406517	0.556797578005619	0.00144195847435361	0.660833667553054	0.00144195847435361	0.0989609439144161	0.04404397111925	0.00144195847435361	0.0717606770123363	2.1046697224508	0.0854273554204139	0.0299821846362608	0.00144195847435361	0.00144195847435361	0.151855661431925	0.00144195847435361	0.89608492919651	0.138811973912688	0.0989609439144161	0.00144195847435361	0.112369091855629	0.0299821846362608	0.177594444932951	0.112369091855629	0.00144195847435361	0.0989609439144161	0.00144195847435361	0.00144195847435361	0.202885150033924	0.00144195847435361	0.00144195847435361	0.0854273554204139	0.566568782853492	0.0717606770123363	0.345971544920615
B3GALNT1	4.5838489781889	2.17984755415958	3.36472528162741	3.33496211157165	3.58750038642672	4.18431986008193	3.79404420970947	2.85422644169635	3.01632757845654	3.98463929025378	4.85001151324396	4.46867548562883	3.93551279630214	3.82078711948124	3.6136509126526	3.43179638638265	3.50985661948959	3.50985661948959	3.12114068526344	3.24500847687726	3.35209033061185	3.72587750927985	3.03931508592231	2.92993763181598	3.25565792881098	3.03755851329586	3.63009691699532	4.27434875708559	2.98753466495254	3.59465313456789	2.11473451004493	4.7004818433823	2.63485891392142	1.88791977729817	2.77205981159775	2.83408514124183	3.90982621486017	3.1986716171622	3.09779959120258	2.13454120612354	1.68750218398174	3.77197316103759	3.33361083213992	2.65788248415339	1.71854171846239	1.83630681565673	2.41708759603405	3.47259387838683	1.70971252363866
B4GALNT1	0.633190080763655	0.576281927335309	1.56119481174553	1.73592106135851	1.35106369762101	1.02929144876304	1.11833757049833	2.02183273217998	1.28748980708396	0.732043247997993	1.09828543970022	1.36790725184204	1.07106857980087	1.07106857980087	0.971585450373761	1.04333181192441	1.17057617735835	0.444674827411663	0.434016519782385	0.79158743453777	1.39563804017164	1.03634662141947	1.68302333631389	1.19598365689261	1.03634662141947	0.651696755823445	1.11171627926024	0.903788785127249	0.956816296916384	1.44410716823717	1.16414092359429	0.911493327202356	1.29334235275112	0.6699226786146	1.31093866404862	0.978906493978303	1.28748980708396	1.55630670631335	1.22094296829716	1.51146486108382	1.00792162954968	1.71854171846239	0.660833667553054	2.29009686317782	0.941870434435113	1.36790725184204	1.16414092359429	1.09828543970022	1.1381394191249
BAAT	0.112369091855629	0.138811973912688	0.0717606770123363	0.0157824822406517	0.0989609439144161	0.112369091855629	0.125650237911995	0.0299821846362608	0.264241605957563	0.0717606770123363	0.0157824822406517	0.0157824822406517	0.0854273554204139	0.04404397111925	0.112369091855629	0.872622540743869	0.151855661431925	0.215363452397449	0.04404397111925	0.190302861298438	0.546943980916706	0.190302861298438	0.0717606770123363	0.0854273554204139	0.151855661431925	0.0579713400071932	0.0299821846362608	0.00144195847435361	0.0989609439144161	0.0854273554204139	0.164788549999235	0.0717606770123363	0.04404397111925	0.04404397111925	0.0717606770123363	0.0299821846362608	0.0989609439144161	0.423298139136794	0.00144195847435361	0.04404397111925	0.215363452397449	0.0717606770123363	0.0989609439144161	0.202885150033924	0.0157824822406517	0.0579713400071932	0.0157824822406517	0.0299821846362608	0.125650237911995
BCHE	1.58063242295586	3.04282911956309	4.26382446330784	2.68502800390941	3.15233846860552	2.92429223463677	2.31065914080711	4.61002086203911	3.88668949139011	3.96357102328156	2.20508090286672	3.06886955474568	4.30243392365161	2.19881965403319	1.07106857980087	3.12618671400101	3.97190219267166	2.4675161831675	2.47792825956724	1.00070016982105	3.30463716307959	2.6019590025002	4.4087715281915	2.4701381416474	2.30188315165372	1.17697868540193	2.54621116272684	2.12798140361961	1.31093866404862	3.92803700999273	3.18922994592494	4.19386615359906	0.434016519782385	0.687939698282269	3.96909356642438	2.25733783174395	4.46342434154267	3.07909203219343	1.27559923214543	4.05492126859955	1.17697868540193	5.55335375724604	1.89178965512883	2.21754747981724	2.07414559282267	2.01467787316706	0.816408582690753	2.1046697224508	3.38966897621957
BDH1	3.96357102328156	1.41199842646127	1.78284754560674	4.42964792038029	3.32208559454448	3.68608031106125	1.64197803351695	1.54649029599856	3.57054842216334	2.99479078879293	3.01632757845654	2.59953707625002	3.39247348293255	2.42253549515551	3.59346078714119	2.80961593080961	3.62421487864282	3.37448038522539	3.20963699032023	3.78142894200863	2.69846705542602	4.16835459055927	2.37876255592152	1.40651168409153	1.32825982589462	3.88566388522457	3.21579272812478	2.74002587695299	2.27825588456455	2.1046697224508	1.43350425710672	2.00753466394618	1.7701723831624	3.01632757845654	3.03755851329586	3.34920402356395	0.964205371445399	3.89834781238858	3.64508723585863	2.18304368945098	3.25870232197793	1.18968302745853	3.7645602842153	1.18334783712589	1.45469203653797	1.82415944472687	3.04810238633721	2.59002419463986	0.345971544920615
BDH2	5.45555709310411	4.86294896170229	5.51451064634169	6.19058894383106	5.59789964711896	5.25741849924478	4.83196398560848	6.03891082765457	5.33382218504086	5.60113158713027	5.34845214329894	5.07427038267427	5.77292880488212	5.12475360908412	4.86594254306497	5.33313954546464	5.46474356276397	5.26910604769885	4.60887002068567	5.57625939315604	6.16455367738658	5.33167677404482	5.36464698159326	5.23843166190843	4.95188289262859	5.27806821002306	5.10523361585307	5.21808921581593	5.38445765574528	5.52077094359484	4.555303980089	5.55159211133135	3.91272017501061	4.57599184149995	5.49544005936245	5.34552585174548	5.78421930930121	5.67756651537265	4.57474636955723	5.48996443066035	5.44060756828177	5.09135106049717	5.29463259645993	5.7644865460484	5.0125990934755	3.95617869914877	4.70105877174646	5.12397654427695	4.75706413299793
BMX	2.28421297048576	1.26366052032914	1.56119481174553	1.22711964306799	1.14469964679421	1.71415892072695	2.11473451004493	1.60456180187134	2.36762621099322	2.34509422327777	2.05345152747296	1.59023397104997	0.623866686610591	1.49618670515736	1.70534148716163	1.00792162954968	1.93394533632437	2.33939436816787	1.33398395924247	1.41199842646127	1.45996945278123	1.35672521132405	1.7701723831624	2.06728796692832	1.89178965512883	1.50129118783706	1.04333181192441	2.4675161831675	1.33972306379555	1.77859377463849	1.60926369891291	1.15122962370921	1.67855076865097	1.74889191838596	0.872622540743869	1.65580461765362	1.58063242295586	0.971585450373761	0.864751604339355	1.23941702599893	1.11833757049833	1.26962112381024	2.12466627915856	1.6280783476678	2.62546800732321	2.22060984351049	1.76170082125522	1.33972306379555	0.678959457542864
CARM1	4.0747604654542	3.91178659432514	4.47583759325902	4.20483471851006	4.04796756758387	4.04975277197579	4.49513583762707	4.5104300899328	4.63352573414843	3.99738397484584	4.06620209849209	4.31553770323121	4.40267347170495	4.29730808350749	4.09941886917377	4.30604157947147	3.95150135962754	3.85408267675681	3.98098596158138	3.91654830476849	4.41153512967924	4.16032864455642	4.73174532413997	4.22962609675743	3.74641154508101	3.90889276753852	4.20332152783633	4.2040781117918	3.92327261663662	4.28326449610231	4.56871128872637	3.99738397484584	4.33919737310348	4.50784866069751	4.10695338122689	4.0943344504654	4.40810449113373	4.31183382054347	4.55281465901837	4.24724067905647	4.35127254715283	4.40400731246405	3.39654556202948	4.62997498130054	3.96357102328156	4.59880183550879	4.67702794792719	4.25406244613745	3.95150135962754
CAV1	8.27207450232495	6.54750638537855	7.84359454562702	7.62084811924456	7.87256912123318	8.12069258736739	7.86231322770962	7.11365499165208	7.39320780035718	8.71004911386516	8.21147537193837	8.26081119947165	9.13566714874916	8.41961940753928	7.17392572659119	7.64771221820592	8.43966111338596	8.660370101864	8.46927644614298	7.83025315366827	8.07844717259875	8.42470453972869	7.16995346561574	7.74882291958184	8.07356533093951	7.30505190632535	6.71024432643222	7.26610316557126	6.91569903916255	8.0620085637321	7.39668700496255	7.70622486928088	6.12147207370765	5.94117344483006	7.70075125579223	7.78844040158724	9.53444676287377	7.41209551153059	6.06333681417962	7.9200689003916	5.38094394331058	7.65209031018735	7.80227782965602	6.48885340521619	7.19418543954716	6.05397933771128	5.20874796361138	7.87057766108483	6.97957727477001
CBR1	5.81711830268182	4.12278373600215	4.18913980778578	5.93025478585051	5.60142540741574	5.25663941948118	5.21302916288855	3.42644413873824	5.72709658468538	5.30164960384868	5.72248545653805	5.56960224635629	4.73010934152232	5.18355445718448	4.68769564049918	5.10979728859641	5.53887050789085	5.21731071419889	4.80428138060751	5.56284787566853	4.75600482725664	6.08363092079371	5.53388039716979	5.07980151946938	4.14900240195866	5.26384633769643	5.11941153829209	4.07993465948829	4.52735802589057	4.37096527586423	3.72800380642682	5.01172698235712	4.25178832510762	5.07727846449258	5.80405527207857	5.04313353051363	4.77401707279408	5.63375326622649	5.80326959440327	3.89349712482976	4.62066799893997	6.01055318643016	5.65168697544687	4.05755295893343	3.36192651271954	3.88958012036798	5.67099771906938	5.31110447529965	4.01707802534597
CBR4	2.69398482552106	2.05345152747296	2.44919199302902	3.27662564685337	2.59235953856305	2.72490423572034	2.91283805585123	2.59002419463986	2.93567329722993	2.93376102701917	2.74870370072347	2.91093037564884	3.01808054196842	2.66925178707567	2.54869799292696	2.40628715211268	3.03580223721313	2.70947193616477	2.54124015906555	2.53875598802634	3.08085551346338	2.90902308219827	2.87596763884567	2.25425441869499	2.15411827883201	2.6895051395286	2.08437466318853	2.59002419463986	2.27230517929205	2.74002587695299	2.07414559282267	2.6019590025002	2.63947482364384	2.48564544481007	2.12798140361961	2.26335154198192	2.40896521520272	2.35361413998672	2.51371588910103	2.31936866296544	2.4117256383455	2.47538520649045	2.98203051601197	2.45703887692643	1.65123430669913	1.97124968372131	2.50102439070182	2.3135342173455	1.25155989514568
CCNC	4.44300127979191	4.79656847099277	3.49964331746477	4.31981203883644	4.24724067905647	4.37229764641464	4.15957339732986	4.17562742443519	4.54046662961173	4.32703243174538	3.91468083427884	3.64398319068834	4.21571344877496	4.07043385638859	4.50087030510671	3.6961364067775	4.20247039810909	4.55645296188311	3.93270905817428	4.38000758554475	4.51674114195784	4.54419925627552	4.10864898106757	4.29797248929346	3.60180908449646	4.13268308987239	4.06272324325678	3.93084011146911	4.55032552907796	4.31620255595471	3.64278722464921	3.73993429158408	3.84505555544615	4.15466486207051	3.98098596158138	4.00544700115884	3.96169930299596	4.03303381291601	4.12438620870688	4.10441021170049	4.41286937558077	4.11364229223679	4.1699600958421	4.21495651608245	3.92514087407892	3.80434685377662	4.15306036390237	3.95243674381913	3.5174299002277
CD36	5.82507503082654	4.8559969811974	4.93359743503462	5.57351813524126	6.33794572735453	6.95199967756449	5.48742233512643	5.44627428082297	6.20755483142142	5.04226083533913	5.55247292843452	6.15705990231647	5.6153343360201	6.38042191052091	5.7322967076697	6.24583672066448	6.26833861632914	6.6856832005108	6.51733588371041	4.95701195454641	6.80456422170369	5.51891235459547	4.5417107903777	4.3964814420789	5.07388225705091	5.20991552844383	4.96949842888328	5.62385738503169	5.63835875658119	6.76631415037571	5.25556820325863	5.49475557997193	3.89051267077099	4.69827037017149	4.4515887322386	5.98417270857931	5.81692185026402	5.20320238962231	5.85179966214583	6.04176676456864	4.03134383066367	5.77773934104983	6.43694859600707	3.92607506675076	5.83745372826845	4.37229764641464	4.12853428761286	4.76236110932405	5.26452812309027
CDIPT	6.14059526486312	5.54572029704044	5.90232505297775	5.88069565309427	6.12334480120159	5.84069608118481	6.39059871128744	5.86418242158913	6.03891082765457	6.22018238644255	6.23360081005762	6.22560875136876	6.24228421623596	6.00740287625166	5.84423334104433	6.06609498332873	6.10038170543743	6.16573695541078	6.0512215213286	5.69884565002046	6.02256473631536	5.90379998655304	6.26379838635473	5.93409091498934	5.26345674990817	5.67864503150148	5.77351783409311	6.04787285281662	5.61445270102908	6.03428242573743	5.47930786819104	5.90832327578899	5.72552680704854	5.71973853664386	5.31978097248602	6.05358535900647	6.26133094904275	5.59456992917914	6.04462278862437	5.23998930146514	5.94156693560406	5.79266371110025	5.97708672935957	6.04117587391402	5.29940796310182	5.93714026685625	5.75388595146799	5.97885817164081	5.41853195238307
CDK19	2.71387814173319	1.76170082125522	2.87596763884567	2.4007723640411	2.4675161831675	2.51371588910103	2.79094555392262	3.1556227886656	1.76593401232012	2.57311552078137	2.43858124302499	2.62546800732321	2.97103135188926	2.83210790208956	2.01467787316706	2.37319181332457	2.37319181332457	2.72490423572034	2.70947193616477	2.4007723640411	2.97652940834799	2.49847249412187	2.86215765969683	2.43051256359595	2.63712455249978	2.14435872523111	2.3135342173455	3.18121939862022	2.12466627915856	3.31335842845664	2.72923396959857	2.80344509121736	2.37876255592152	1.86434612770559	2.49592156772247	2.29893427249687	2.63016198863663	2.04298813433398	2.30483356493752	2.28421297048576	2.65561064151905	2.29304112591968	2.50102439070182	2.23295576457032	1.97490160688699	2.37044869927365	1.88791977729817	2.19569186236798	1.73158520895276
CDK8	2.70066681331289	2.87208146457458	2.93941201646355	3.25870232197793	2.67380420073992	2.75935073861004	3.20018655193584	3.24652926154671	3.07230533264496	2.51371588910103	2.82798291623901	2.59002419463986	2.96361819230599	2.83210790208956	2.70726974327681	2.39534348772857	2.75296087457126	2.91665457478058	2.57552860941937	3.00739214271159	3.00739214271159	2.84217062189332	3.24652926154671	3.00196463418818	2.44119148877104	2.74002587695299	2.60663809436067	2.97103135188926	2.77205981159775	2.6647020513989	3.14586137375862	2.87398116541428	3.48552040601616	2.74002587695299	2.75509028281542	2.62781462949995	3.08597124209845	2.35361413998672	2.95812734292822	3.2825459885833	2.82188491903475	3.08420692369783	2.86414155280277	3.08253108832021	2.65561064151905	3.05153143247121	2.43320098511334	2.51874961560534	2.87208146457458
CDS1	3.47650704432788	2.39259036688874	1.08475187321915	3.65429046205753	2.95995728381473	2.56829178948565	0.919150618104726	1.11833757049833	2.58035722723887	1.96388096152245	2.39809784211839	1.438800019587	3.6065814894302	2.18304368945098	2.90321689361713	2.60906236831958	2.63712455249978	3.05848087334225	2.54124015906555	3.11282417151452	1.63274967678846	3.16201660598905	2.35643001435669	1.03634662141947	1.66948738593005	2.91856341264278	2.78265115680247	0.723328508587149	2.45180656127153	0.971585450373761	2.80961593080961	1.47042958367123	1.41199842646127	1.77859377463849	3.00739214271159	2.6828326076346	1.04333181192441	3.17650465113604	2.29893427249687	3.31335842845664	1.61397307946482	1.13160393663738	2.72490423572034	1.05729435515509	1.01507797765291	3.2358877440944	1.96388096152245	2.42253549515551	0.816408582690753
CDS2	3.65659206163375	3.65548725433616	3.6160386875795	3.53368420341231	3.78773549951917	3.75178018696657	3.36887936925303	3.41828361616835	3.87289487033913	3.7602992483889	3.58750038642672	3.97649041573063	3.20179081223336	3.89153852655513	3.89051267077099	3.5111337727318	3.39935147399893	3.69272221044906	3.62191778162072	3.93747563977012	3.29879633385077	3.89536263488338	3.53240514498998	3.49453929147257	3.44377824321775	3.71709769580035	4.03838627246494	3.881748421339	3.86795724829664	3.91272017501061	3.71377175558582	3.06191329582322	3.00555346763813	3.68377469767396	3.36472528162741	3.44105420617554	3.71709769580035	3.69272221044906	3.72800380642682	3.5198943188336	3.56084363309209	3.48816173109899	3.41828361616835	3.03755851329586	3.52491567398444	3.61833495601071	3.90599935468941	3.83500970895842	3.66570949768292
CEPT1	4.17562742443519	3.93934518788465	3.55105341563031	4.11694034308985	4.06103102015431	4.04186136525036	4.16278335974257	4.18828916081491	4.4409978947159	4.07306734688222	3.90413285675872	4.55463375947816	4.56622094389357	4.27586611820391	3.88566388522457	3.91374716339122	3.99288498844823	4.17562742443519	4.04533699917134	4.22811142713352	4.64043635811309	4.4403301295156	4.34841967239043	3.73234964360804	3.50091959791224	4.04975277197579	4.05228988554978	4.52114050022058	3.73133243717688	4.17883948996337	3.6961364067775	3.7645602842153	3.87093830572272	4.55032552907796	3.48816173109899	3.74104451113979	3.85613065001759	3.92990570180721	4.08586289672134	3.86106528885323	3.96450694580945	4.55951711181787	4.08925114578438	3.7991484117233	3.24044725759425	3.35624049522766	3.83398681593958	3.97274485316084	3.30176134441684
CERK	4.0747604654542	4.56258154999287	3.89153852655513	3.40478389392477	4.05924492188326	3.90982621486017	3.64858386292465	4.09941886917377	3.84905674944282	4.20095734981274	3.83900881481546	3.68266811364546	3.86106528885323	3.7793890474969	4.21732200573967	3.47259387838683	3.33640362976821	3.91374716339122	3.80434685377662	3.52993869245606	3.72689440206129	3.62890195710514	3.88762190651036	4.24875647267369	3.90217321993609	3.33640362976821	3.4647707006693	4.38619607797997	3.94682506777896	4.06535584139126	3.96263514233536	3.41021844745376	4.34699334417793	4.19065214088817	3.70721411740884	3.7991484117233	4.0764537093912	3.48042125823602	3.52117232386428	3.73345938990535	3.82794356565705	3.44768360399237	3.65429046205753	4.09857138884885	4.00994859747122	3.85808573477424	4.3834348931995	4.13428622951275	4.21107759101291
CERS1	0.252166269898842	0.903788785127249	0.576281927335309	0.476111032184676	0.22774571519251	0.345971544920615	0.22774571519251	1.43350425710672	0.911493327202356	0.190302861298438	0.190302861298438	0.379612773799794	1.09828543970022	0.252166269898842	0.164788549999235	0.971585450373761	0.252166269898842	0.434016519782385	0.476111032184676	0.04404397111925	0.527085465911245	0.0989609439144161	0.401619482619825	0.311502134464128	0.334563781792921	0.390670891535493	0.311502134464128	0.740717888653821	0.264241605957563	1.23941702599893	0.919150618104726	0.299837375364704	0.215363452397449	0.264241605957563	1.16414092359429	0.125650237911995	0.623866686610591	0.911493327202356	0.125650237911995	0.334563781792921	0.177594444932951	0.732043247997993	0.0854273554204139	0.537047724983204	0.476111032184676	0.723328508587149	0.546943980916706	0.151855661431925	0.24001484961237
CERS2	7.39300899018086	6.23379815239732	6.93474105793929	6.87930687734609	6.91262474262638	6.8326134990228	7.12437729767192	6.55838923063255	7.17839461134616	6.85352971129436	7.0437758385411	6.95666177785324	6.98543061858962	7.26729537289186	7.12954009490569	7.14919965060606	6.96797035810828	7.34072767505819	7.20391874408433	7.50297542338908	6.76492701725769	7.55459436232137	7.06848872842576	6.82299888726702	6.52465530562942	6.82835128133498	7.33158461086921	6.84282344983827	6.85759430714201	6.66082914037124	6.80297854294739	6.60776873396427	6.62291267903844	6.55710303018742	6.22383281963807	6.84203042114581	7.07672706728339	6.98185906425108	6.93067461863787	6.63637533215475	5.88993662570485	7.16260498458811	6.82260242066325	6.46403529230464	6.5557179050115	7.22149941832503	6.44574618375456	7.21097070422435	6.64102816391259
CERS3	0.0717606770123363	0.00144195847435361	0.202885150033924	0.0299821846362608	0.0579713400071932	0.138811973912688	0.0579713400071932	0.0989609439144161	0.151855661431925	0.125650237911995	0.164788549999235	0.0717606770123363	0.0299821846362608	0.125650237911995	0.252166269898842	0.0299821846362608	0.0579713400071932	0.0157824822406517	0.0579713400071932	0.311502134464128	0.177594444932951	0.323089961785028	0.0717606770123363	0.00144195847435361	0.0579713400071932	0.215363452397449	0.151855661431925	0.0579713400071932	0.00144195847435361	0.22774571519251	0.00144195847435361	0.22774571519251	0.0579713400071932	0.0299821846362608	0.112369091855629	0.00144195847435361	0.0717606770123363	0.517035787641703	0.0989609439144161	0.0989609439144161	0.00144195847435361	0.04404397111925	0.264241605957563	0.22774571519251	0.190302861298438	0.112369091855629	0.0299821846362608	0.00144195847435361	0.0579713400071932
CERS4	4.60177403366476	3.46222452977921	4.33425472001181	4.85850728070672	4.56076200509619	3.9345781745509	4.96494867898161	4.35269909356632	4.44634055277512	4.37857966185368	4.57963272144845	4.55951711181787	6.13566625675425	4.55157007013719	4.59640509346195	4.78191818866041	4.34062330212386	4.80119603261284	4.40534121436368	4.33634573486485	4.5129161110298	4.43365329938933	4.99012341752097	4.4436691046204	3.64858386292465	4.49188677518818	4.23578036196347	3.88958012036798	3.85408267675681	4.09094545666987	4.809970632738	4.7225077883633	4.06789470722413	3.87485162935858	4.65138100521067	4.74204405350052	5.05797186694198	5.1578873962725	4.53424654919883	4.69442465337898	3.78458195113639	4.20719926109408	4.55769773799326	4.42964792038029	3.70832227742173	4.42831291420531	4.01801628091301	4.654837925817	3.97002973377322
CERS5	4.45750595812154	4.92411916589247	4.93079242100265	4.98508731971079	4.54601787216507	4.59103701467302	4.79599006470584	5.29395043492541	4.70384738881584	5.0691279777094	4.97133782385123	4.42964792038029	5.17752541702682	4.80534202557735	4.74310296353158	4.94017543225477	5.12854197675752	4.53855263020876	4.58145331188878	4.63928449124211	4.83746423819257	4.68260165881653	5.09892286552398	5.02636129323586	4.51540232837141	4.78615848539184	4.35193825977379	5.2242203208532	4.44433694433952	5.17840055592678	4.65714272985138	4.72905080323397	4.8559969811974	4.93504837678195	4.65138100521067	4.82839405439051	4.89676019651202	4.44834429499044	4.85454880252096	4.8334113466447	4.92228178726961	4.97366138049295	4.84808090720386	5.55981352562171	4.60887002068567	4.52678404947281	5.0330500624446	4.66742016029226	4.66453833420637
CERS6	2.84415010470133	1.94896010654323	2.21134968599122	2.92238224300242	2.63947482364384	2.84621612057139	2.70506815799884	2.06728796692832	2.57794251193414	2.87994187955897	2.36488563537897	2.26335154198192	2.10804789950235	2.43051256359595	2.74223700141927	1.87618768384012	1.90730743050151	2.34228374422149	2.92047263552729	2.60663809436067	2.35361413998672	2.89550976975682	2.65098490176177	2.16381931726312	2.4117256383455	2.02537680013263	3.07574221495095	2.7636133757054	2.48309942106759	3.14586137375862	2.13454120612354	2.61140380465119	1.76593401232012	1.17697868540193	2.62086072017798	2.78051473694823	2.10804789950235	2.12135341963986	2.15086295986148	2.19248783993774	2.34228374422149	2.42253549515551	2.0182915061938	2.63712455249978	1.91494221924943	2.65561064151905	1.88011871174612	2.49592156772247	1.72725496381901
COL4A3BP	4.01266876262985	3.6703161393656	3.5111337727318	3.81363337577497	3.82180930376637	3.84412516406061	3.82998875920568	3.70832227742173	3.80434685377662	3.84207846111174	3.68377469767396	3.95430763782182	3.78356180088537	3.95889203487012	3.88277382532076	3.68608031106125	3.32208559454448	3.90599935468941	4.27880625250752	4.16920455084509	3.97461755187361	4.18517037107804	3.76780304658517	3.54364624594345	3.72911328043404	3.90310635654942	4.03744715124743	3.66119620918613	3.46222452977921	3.89928077146954	3.53368420341231	3.49581513342588	3.27070809928512	3.63239516116989	3.95982774923817	3.64858386292465	3.42236328389664	3.65548725433616	3.72042426715511	3.31632680367635	3.58630857403672	3.67593794028185	3.78254170711565	3.40342558863681	3.37999332783562	3.54858396392929	3.8620896156615	3.44241615956392	3.01632757845654
CGA	0.00144195847435361	0.0854273554204139	0.527085465911245	0.00144195847435361	0.911493327202356	0.00144195847435361	0.00144195847435361	1.32249066755675	0.412509794819153	0.288059892631429	0.00144195847435361	0.00144195847435361	0.215363452397449	0.0854273554204139	0.651696755823445	0.00144195847435361	0.00144195847435361	0.00144195847435361	0.00144195847435361	0.22774571519251	0.00144195847435361	0.00144195847435361	0.00144195847435361	0.00144195847435361	0.22774571519251	0.164788549999235	0.368491016180814	0.00144195847435361	0.357261254869489	0.00144195847435361	0.585929815239946	0.112369091855629	0.0989609439144161	0.125650237911995	0.00144195847435361	0.444674827411663	0.138811973912688	0.00144195847435361	0.00144195847435361	0.0989609439144161	0.311502134464128	0.00144195847435361	0.288059892631429	0.0854273554204139	0.423298139136794	1.56119481174553	0.64248035723055	0.00144195847435361	0.190302861298438
CH25H	0.864751604339355	1.38462930119694	2.94880868834969	1.94525678459597	5.24641504729258	2.01114240591966	2.8974143083461	4.06789470722413	2.94132541160986	4.48290584630389	0.978906493978303	2.73144217382435	2.28715414391988	2.89940583367484	2.30483356493752	4.51100376967397	0.911493327202356	4.59161212467637	6.11230607735167	1.53657746929815	2.2144084424207	1.66496545086994	3.08932424044019	4.14164318880572	5.18034536300173	1.61397307946482	1.88398083168576	1.99313358560847	3.85706161826633	2.34798640204051	3.58025921482265	2.70506815799884	2.39809784211839	5.58654010179886	4.45951044245102	2.90902308219827	5.70796717095091	3.95243674381913	4.15230534270513	6.08412354955512	4.68654222247085	3.30176134441684	1.22094296829716	6.28748860211818	6.27337256907447	3.81669893422554	4.83543774076059	0.799896859853264	4.47259056329639
CHAT	0.00144195847435361	0.0854273554204139	0.00144195847435361	0.00144195847435361	0.00144195847435361	0.00144195847435361	0.00144195847435361	0.00144195847435361	0.00144195847435361	0.00144195847435361	0.00144195847435361	0.00144195847435361	0.00144195847435361	0.00144195847435361	0.00144195847435361	0.00144195847435361	0.00144195847435361	0.00144195847435361	0.00144195847435361	0.00144195847435361	0.00144195847435361	0.00144195847435361	0.0989609439144161	0.00144195847435361	0.00144195847435361	0.0299821846362608	0.00144195847435361	0.00144195847435361	0.00144195847435361	0.00144195847435361	0.00144195847435361	0.00144195847435361	0.00144195847435361	0.00144195847435361	0.00144195847435361	0.00144195847435361	0.00144195847435361	0.00144195847435361	0.00144195847435361	0.00144195847435361	0.00144195847435361	0.00144195847435361	0.00144195847435361	0.00144195847435361	0.00144195847435361	0.00144195847435361	0.00144195847435361	0.00144195847435361	0.00144195847435361
CHD9	3.68045516067163	3.61245715697388	2.83210790208956	3.71598897886953	3.47905571591705	3.54483481119015	3.57302135756051	3.09267827662211	3.58750038642672	4.01886074524651	3.27958546908196	3.19074366549487	3.42236328389664	3.06886955474568	3.41964337332365	3.19394983396376	3.40614233256285	3.6703161393656	3.24805023504417	3.46740827811013	3.66119620918613	3.99372847687368	3.26470376033345	3.20651573011264	3.24500847687726	3.39111639182819	3.12450445031415	3.27662564685337	3.05153143247121	3.8630208684605	2.95621062960848	3.75928045346414	2.75083201365153	2.79719304776754	3.29879633385077	3.80536814621484	2.95812734292822	3.10955236578364	3.21427580234597	2.99111835909333	2.98203051601197	3.32928767499689	3.29439501402803	2.65098490176177	2.92620260999921	2.99654003651691	3.15233846860552	3.5374306336086	2.42790669854466
CHKA	4.97918032021161	4.82685040010713	4.0695874418813	5.56108597818447	4.44767636606517	5.04090334235512	4.97598506015596	4.22886875074705	4.94346480989262	5.00504135809845	4.73886750451177	4.73723120664404	5.56862330983088	5.05962086349847	5.128930543854	5.53202143358754	5.12854197675752	5.1558462599965	4.74907192876416	5.35411006355737	5.33772314005168	5.16352525227221	4.66569103631221	4.53549046869336	4.23578036196347	5.60025013382702	4.70711707582232	4.42163878692411	4.4996277476185	4.80640269947011	4.08670991235585	4.45359282399219	3.8115899471086	4.75542703672215	4.79396571091344	4.91609331013609	4.35973778373665	5.16148388641833	5.38894770480922	3.91272017501061	4.82993776893159	4.34062330212386	5.52448828147207	4.13343749511905	3.65889397749692	3.20018655193584	4.62412184077203	4.77883463165807	3.7730853524902
CHKB	6.10412639307445	5.33235939600999	6.46976972359273	6.93325332527171	5.90212839710435	6.16849799076313	6.68954536564128	6.84688778197062	6.39692259692953	6.21219133635491	6.29321449775386	6.2407053629482	7.31638010025265	6.34683481153352	5.72032715382589	6.39692259692953	6.29351067276351	6.31691096662173	5.50081836761175	5.83548872900001	6.53326109331949	5.93497619966274	6.50161040670219	6.06333681417962	5.68452812906048	6.24702091477944	5.60828157080394	6.66538375006516	5.50873997291518	6.49745682560463	6.27890031156738	6.44297833603316	6.040880429986	6.36007093133971	5.62905009860811	6.05417632768026	6.10649153285144	5.89023156711736	6.51417085509754	5.91550203178149	6.10432348587259	6.46976972359273	6.62588227165927	6.71866338562363	5.31656368755591	5.75997129888997	6.14266552052135	6.30851789750536	6.10117004879547
CHPT1	6.31128260448276	5.01221148645268	4.91222597339896	5.05622593416612	5.68119431524236	5.66452754987526	5.07174762325467	4.75706413299793	4.93736998613237	6.040880429986	5.95022418089899	5.03702501158691	5.29278103478223	5.45125751158985	4.84248267559406	4.44166567483309	5.24076813838828	6.66587882496521	5.54875400261635	5.7632104710555	5.2551786753868	5.48996443066035	5.28177040309108	5.43367144479111	4.76130165444641	4.72472073645397	5.54386099806369	5.54816682291788	5.57802168928509	6.07555216891568	4.74204405350052	5.86202021824338	4.57292614913307	4.65080488512499	4.60052759593263	5.51353252970718	5.26306716493201	4.60704793544995	4.52114050022058	5.27358694417725	4.57292614913307	5.32660612574787	5.58585467265496	4.22962609675743	5.1010587190902	4.50976081013221	4.17477724187172	5.36669604953115	4.93175964635695
CIDEA	0.00144195847435361	0.0299821846362608	0.0989609439144161	0.138811973912688	0.177594444932951	0.151855661431925	0.0717606770123363	0.00144195847435361	0.00144195847435361	0.0854273554204139	0.00144195847435361	0.00144195847435361	0.138811973912688	0.177594444932951	0.0579713400071932	0.0579713400071932	0.138811973912688	0.00144195847435361	0.00144195847435361	0.125650237911995	0.0989609439144161	0.112369091855629	0.00144195847435361	0.138811973912688	0.00144195847435361	0.0717606770123363	0.00144195847435361	0.288059892631429	0.202885150033924	0.00144195847435361	0.00144195847435361	0.215363452397449	0.0717606770123363	0.0717606770123363	0.0717606770123363	0.00144195847435361	0.00144195847435361	0.138811973912688	0.00144195847435361	0.125650237911995	0.527085465911245	0.00144195847435361	0.0854273554204139	0.177594444932951	0.264241605957563	0.0989609439144161	0.00144195847435361	0.0579713400071932	0.24001484961237
CIDEC	0.151855661431925	0.264241605957563	0.412509794819153	0.190302861298438	0.323089961785028	0.177594444932951	0.390670891535493	0.476111032184676	0.0579713400071932	0.112369091855629	0.323089961785028	0.0854273554204139	0.202885150033924	0.04404397111925	0.401619482619825	0.04404397111925	0.537047724983204	0.125650237911995	0.00144195847435361	0.311502134464128	0.22774571519251	0.527085465911245	0.151855661431925	0.623866686610591	0.00144195847435361	0.401619482619825	0.323089961785028	1.06421857532761	0.45523098168662	0.00144195847435361	0.0717606770123363	0.379612773799794	0.112369091855629	0.215363452397449	0.0717606770123363	0.151855661431925	0.379612773799794	0.357261254869489	0.190302861298438	0.423298139136794	2.25733783174395	0.0854273554204139	0.24001484961237	0.434016519782385	0.423298139136794	0.24001484961237	0.190302861298438	0.00144195847435361	0.288059892631429
CLOCK	2.78051473694823	2.16381931726312	2.24217484477477	2.4675161831675	2.5112416519041	2.42522052499374	2.57794251193414	2.39809784211839	2.79933364711728	2.30188315165372	2.07757822039685	2.5876062390327	2.30483356493752	2.63485891392142	2.3135342173455	2.09792055613607	2.08101338550492	2.39259036688874	2.87398116541428	2.48827462308161	2.4701381416474	2.92993763181598	2.64174184995101	2.38433842369403	2.00753466394618	2.04996104168859	2.40628715211268	2.52882820409465	1.72293033552852	2.36488563537897	2.36206576402517	2.24825073709116	2.36762621099322	1.72725496381901	2.16063530301392	2.31641073747187	2.2512517475215	2.00032813689653	2.05694469542267	2.69178692543664	2.07757822039685	2.71387814173319	2.08101338550492	2.4117256383455	2.16700535149479	2.47792825956724	2.25425441869499	2.3135342173455	2.08437466318853
CPNE1	6.8001045403554	6.10540750335973	7.27335585952199	7.19746293060364	6.45830112215207	6.7211396692581	6.9062779814213	7.57806984667584	7.00884587543776	5.95494667501534	6.54532992256212	6.35562579813877	7.097374081071	6.93910514665695	6.8338029750283	6.78187070162127	6.475108910704	6.87791877494335	6.12866748288124	7.01837157943829	7.26510966439175	6.91986430237461	7.08298049875212	7.20203163969882	6.65469054577721	6.85551242851512	6.93146806277869	7.04734858787949	6.68073185515361	7.16588197748968	7.82477736652697	6.90369967667083	6.92283955171415	7.04228721291575	6.69291246393611	6.6116287995657	7.70323924951228	6.78286161705175	7.08605765807209	7.44689247314579	7.097374081071	5.88148207915704	6.7223282998539	7.58383955428682	7.00269411963803	7.1456250437869	6.4313145146934	6.67271103089928	7.87466016706698
CPNE3	4.55463375947816	3.71709769580035	3.40614233256285	4.17402154868967	4.20559134797986	4.22508235686997	4.02599307155722	3.51861642191492	4.27065055384426	4.24724067905647	4.16514389574485	4.08840403690448	4.22659684714142	4.25178832510762	4.02956010040186	3.9345781745509	4.12193541197147	4.27510742678027	4.45492895913935	4.33064333952046	4.43031544601457	4.47707919564331	3.88370605675318	3.59823071021115	3.59107635937068	3.83398681593958	4.0695874418813	4.19698603235591	3.63359037509574	4.54544356132814	3.79812745933161	3.96815744050918	3.49581513342588	3.52372865791535	3.84505555544615	4.14164318880572	4.01088654715141	3.81056831597435	3.57668568024749	3.55105341563031	3.5839252175464	4.1465490811453	3.89153852655513	3.41157741836867	3.67142192013133	3.14098381514183	3.46613490496363	3.97461755187361	2.62320589193691
CPNE6	0.0157824822406517	0.125650237911995	0.164788549999235	0.0157824822406517	0.0299821846362608	0.0717606770123363	0.00144195847435361	0.276196268219606	0.0299821846362608	0.138811973912688	0.0579713400071932	0.740717888653821	0.527085465911245	0.00144195847435361	0.00144195847435361	0.50690888374194	0.0299821846362608	0.00144195847435361	0.0989609439144161	0.0299821846362608	0.24001484961237	0.00144195847435361	0.00144195847435361	0.334563781792921	0.00144195847435361	0.357261254869489	0.00144195847435361	0.0989609439144161	0.04404397111925	0.04404397111925	0.0989609439144161	0.04404397111925	0.368491016180814	0.0579713400071932	0.605035472325582	0.0299821846362608	0.151855661431925	0.22774571519251	0.190302861298438	0.04404397111925	0.177594444932951	0.00144195847435361	0.125650237911995	0.125650237911995	0.112369091855629	0.434016519782385	0.0299821846362608	0.112369091855629	0.0299821846362608
CPNE7	0.527085465911245	0.723328508587149	2.18616379846596	3.69502902576083	0.783259177831027	0.964205371445399	1.59504670741138	2.04298813433398	1.42815705782521	1.54149660373924	1.33972306379555	1.20224913152012	2.00392990594252	1.1381394191249	1.23325863583569	1.23941702599893	1.45469203653797	0.345971544920615	1.54149660373924	0.783259177831027	0.614479913282012	1.34541647224912	3.74965105073292	1.29927067328998	1.59980039231536	2.8974143083461	1.07106857980087	0.941870434435113	1.93771234341425	0.79158743453777	1.37348823886587	0.949370789612817	0.379612773799794	0.89608492919651	1.09828543970022	2.2144084424207	0.368491016180814	1.24547914201098	1.33398395924247	2.19569186236798	4.28544646176376	0.723328508587149	3.25565792881098	3.58750038642672	1.17057617735835	0.190302861298438	3.68497357786599	0.99351464268465	0.390670891535493
CPT1A	4.43699152749772	4.05322962990247	3.5839252175464	3.9402800253098	4.27652999101563	4.36249666945444	3.9345781745509	3.70610602796475	4.16759909506085	4.30461744735238	4.88613081059428	4.39857705794029	4.06535584139126	4.34984607340481	4.28098785283786	4.53855263020876	3.87885893194335	4.0018838985776	4.07043385638859	4.60177403366476	3.89247116845855	3.85408267675681	4.28250559338674	3.73669654616075	3.3576843338529	3.87000667668485	4.47774777158422	4.50536304063818	3.47650704432788	4.4822371582142	3.65088467611696	3.69272221044906	2.85422644169635	3.28846911434336	3.65198917922968	4.12438620870688	3.71598897886953	4.09687652079618	3.72254990644056	3.64048753250331	3.36607973431982	4.80273867596083	3.39518806814622	4.28326449610231	3.50985661948959	3.41701462879446	3.87000667668485	4.74310296353158	3.72476823853174
CPT1B	4.14824750745232	3.34920402356395	4.63525326013986	4.24193609904337	3.82078711948124	4.16759909506085	4.65138100521067	4.34280986872192	4.19462245206843	3.69945897603145	3.74104451113979	4.83746423819257	4.41286937558077	4.68538884169856	3.18442295816464	5.0125990934755	3.48552040601616	4.00994859747122	4.4673387448572	3.5681674451027	4.18356387480668	3.98557614175215	5.30749778847028	4.19301534521234	3.81567702606351	3.76242964115973	2.98019647504779	4.2601277374289	3.08420692369783	4.81865074964526	4.33919737310348	2.85422644169635	3.90795936329049	4.00460305557707	3.37312508753245	4.67251196243753	3.24957139719408	4.09941886917377	4.74098517363933	2.74870370072347	3.27958546908196	4.56813657696708	4.28620544817014	4.48548520765423	2.67608140967073	3.74428304582233	4.30746578644728	4.08078145695062	3.48688654951754
CPT2	3.31048065620826	2.66015500058551	1.31673683850666	3.13929932980698	3.31776626136866	3.51359716089563	2.09792055613607	1.6280783476678	3.50857957504162	3.18121939862022	3.26622697512671	3.1078726269439	2.50357725611573	2.24217484477477	3.02342893228248	3.36192651271954	3.31335842845664	3.12450445031415	2.83210790208956	3.00555346763813	2.74870370072347	3.36328068276783	2.63016198863663	2.16381931726312	1.16414092359429	3.18922994592494	3.10451391926759	2.95995728381473	2.84217062189332	2.74436364435114	0.808185597524922	2.06728796692832	1.42815705782521	3.14745812235072	1.41199842646127	3.09444397497714	2.20508090286672	3.1078726269439	3.39654556202948	1.17057617735835	2.4117256383455	2.61608890757829	3.23284901843466	2.05694469542267	0.856798270444416	0.848809679166439	3.0671080465035	3.45695174565748	0.880499811193485
CPTP	4.0242097733072	2.55118570709304	3.03580223721313	3.73345938990535	3.96637891550976	3.64508723585863	4.08078145695062	3.00196463418818	3.5198943188336	3.68608031106125	3.99916508272666	4.03481782280589	4.10441021170049	3.62890195710514	3.69945897603145	3.73133243717688	3.59226852871981	3.69945897603145	3.4647707006693	3.65659206163375	3.8431017854015	4.07899381005472	4.00010256686007	3.32784694038435	2.55359133657536	3.13770373382585	3.59346078714119	3.64968821361216	2.59477908002987	3.64858386292465	2.72923396959857	3.80332561707415	2.68055342513163	3.47132005093165	2.87596763884567	3.54117798088566	4.39238590391968	3.58988427916077	3.61952914368317	2.49082263085436	3.11123236094512	3.55224255156756	3.5473036629347	3.40206741681146	1.79115718699754	1.84437914807725	3.41021844745376	3.94869545859525	3.08085551346338
CRAT	3.92420672403231	3.36752463440555	3.87196314864247	3.92037715503392	3.78356180088537	4.01707802534597	4.03303381291601	4.04712199404897	4.24269382965758	4.00094633730358	4.02693170750187	4.20171386256192	4.22659684714142	3.87690177562225	3.93841039269627	4.08247514551488	4.2040781117918	3.91374716339122	3.80750375580283	3.92897133463989	4.35907188625299	3.95711429249573	3.93177456359999	4.12693153490698	3.16690317515484	3.75066930181853	4.4660020627248	4.10940262036877	3.64168333257146	4.61002086203911	3.65889397749692	4.055767135578	3.49071242501875	3.93084011146911	3.73993429158408	3.96263514233536	4.18431986008193	3.93270905817428	3.75928045346414	3.61245715697388	3.78458195113639	4.14088852496752	3.6065814894302	3.99466572497472	2.99837707366773	2.88184321227572	3.82692105121496	4.34556708883558	3.68045516067163
CREBBP	4.23805307841632	4.92750401929524	4.44233346986062	3.73133243717688	3.96637891550976	4.32484711242317	4.08078145695062	4.0242097733072	3.73558659758321	4.36183070681915	3.87690177562225	4.33206882804292	3.86600117540415	4.16438849939926	3.8630208684605	4.42831291420531	3.15233846860552	3.91468083427884	4.41553804968406	4.00910447726058	4.30898502298475	3.74752216683203	3.9345781745509	4.49895869869971	4.73559498106636	3.99916508272666	3.77095371169212	4.60589719549924	3.69502902576083	5.00765735360785	3.91374716339122	4.29578950329042	3.85008044372579	3.47395881709027	4.15957339732986	4.24572497395613	3.88473156189044	3.94308479075141	3.72689440206129	3.72144084519608	3.74641154508101	4.07993465948829	3.35344350295505	3.41964337332365	4.02693170750187	3.81772089768449	3.83900881481546	4.39857705794029	3.18282106835354
CRLS1	5.0866920845838	5.53172791785687	4.27956504970521	5.11853743697322	5.2795295720379	4.88951259161501	4.83090262109178	4.39714821249556	5.31178684768371	4.73723120664404	4.98779899359394	4.60052759593263	5.20436982953592	5.05360715778242	5.6355170353919	4.74685752370202	5.50111174291857	5.41589513826585	4.704905196407	5.34806196245575	5.20680208058955	5.30632810233286	5.14039465487297	5.11484696011456	4.07993465948829	5.02994790278395	4.94675443947431	4.55032552907796	5.14447574382739	4.52171437463872	4.36953780532961	4.30461744735238	5.00591333967518	5.46669830593912	4.38276844014387	4.92653689076043	4.8943441873681	4.73607621637451	5.35898802746707	4.42030414255808	4.90304247745466	5.09979661232221	5.22344172806776	4.79242341740435	4.60647256056317	4.67356884356828	4.85705901194082	4.69990492424617	4.24951440264868
CROT	2.64409355835977	1.55136123663491	1.68750218398174	3.22355882695855	2.74870370072347	2.54124015906555	2.89550976975682	1.807763448842	3.0410719547816	2.46489527596627	2.58277275424728	2.86017420153023	3.05153143247121	2.25733783174395	2.50102439070182	2.55848809000969	2.65788248415339	2.40352914397716	2.54372521770281	2.42253549515551	3.24196747472519	2.79308459334215	2.66925178707567	2.17346129877367	1.89954090301241	2.31065914080711	2.13786305109816	2.74223700141927	1.43350425710672	2.39809784211839	1.28153595893221	2.71387814173319	1.29334235275112	1.85239664323737	2.49337161285073	2.18936388353754	1.97490160688699	2.66242818995424	2.36762621099322	1.88398083168576	2.70726974327681	3.1028349509504	2.63947482364384	2.00753466394618	1.03634662141947	1.25760108699143	2.36206576402517	2.35924722302704	0.872622540743869
CSNK1G2	5.37821120130087	6.30911032902012	5.88118716851642	5.23229890142606	5.11814895253589	5.58350468246358	5.13301068410001	6.46502396875255	5.48742233512643	5.63522307078877	5.5690148827259	5.14894589331129	5.71238121440067	5.3312867080428	5.57714053546351	5.16109506423659	5.04924285853036	5.52419479968804	4.51989714131105	5.24183905780612	5.4005648492406	5.2924886886227	5.84069608118481	6.17816220026589	5.24982295423107	5.4005648492406	5.32884885641837	5.49573340992654	6.0068122051787	5.1056219967372	6.35858920149237	5.68256704358471	6.21781460500817	6.33004489453428	5.91166673091413	5.60886927372903	6.23843580191989	5.41345374677025	5.81692185026402	6.60648206919198	5.49094218686592	4.8943441873681	5.50746853821368	6.41401851247195	6.35542824058901	6.00809199732974	6.0402895449295	5.6209182845626	6.89685744085979
CSNK2A1	4.45750595812154	4.12108711833535	4.13919061807875	4.13343749511905	4.4148708583874	4.36744431177203	4.281746712295	3.9736811818617	4.45359282399219	4.23199294727249	4.15230534270513	4.40534121436368	4.26458283039597	4.11449031835498	4.4509207312714	4.15145597200248	3.98651303424522	3.99194781784878	4.15390979087852	4.52171437463872	4.32560720378761	4.66799655382349	4.4803267008245	4.08416895881752	4.04007679047495	4.10441021170049	4.78037637904918	4.13843603137602	4.25103032887661	4.5330026780779	4.37372525556725	4.10695338122689	4.60829461471793	4.32779258351641	4.26534121936341	3.90795936329049	4.29730808350749	4.21032079693045	4.35193825977379	3.89051267077099	4.43031544601457	4.70163570933512	3.88855436529768	4.31335330124472	3.99466572497472	4.84200010610436	4.57963272144845	4.14003955650397	3.79608572245851
CSNK2A2	4.55951711181787	4.79965345062669	4.50909154458617	4.30680114721418	4.45951044245102	4.49580480442187	4.38134037865724	4.31914709828884	4.18989596284966	4.57963272144845	4.57292614913307	4.59582990090616	4.8058241464898	4.49379794722295	4.44300127979191	4.7329001790876	4.56382656020175	4.74156274073136	5.01037039858491	4.96630387407296	4.85754176242569	4.61711858210311	4.57110602942599	4.72193051952556	4.01801628091301	4.43699152749772	4.69211742089582	4.69884726314228	4.29284749820102	5.10057328948726	4.33568039482429	4.73126414524667	3.99101068807549	4.21959308314563	4.40810449113373	4.70432820661308	4.87289622761691	4.18120156956564	4.1449451217121	4.05407543336857	4.45025274512376	4.50593662777368	4.46275607913795	4.14985168648203	3.79088958607144	4.47058521692112	4.09263989160906	4.51922766058477	4.45750595812154
CSNK2B	6.88595009706093	7.03851608057997	6.95378514830901	7.19567520186987	6.76344081693794	6.88228142100977	6.80991600355279	7.23769080954675	7.00815131206733	6.98949830779746	7.15883154242714	6.85154701784176	7.01767698028966	6.86106416290464	7.07285599673992	6.73183768106143	6.96529194543588	7.08258344948683	6.46660586720239	7.03702749649868	7.00031285011032	6.84312083658574	7.04308114512208	7.32383316598082	6.88079414261721	6.86324525217346	6.94624661655824	6.75383039888642	7.01886772327902	6.8141777353403	7.08804294798281	7.17323057540876	7.13837672906145	7.57080814590077	6.95160290873056	6.9840416724242	7.45534389851831	6.75066008283781	7.03424883775453	7.18375740005543	7.05558601653025	7.02373000301512	6.96221678035967	7.35255456302722	7.21236125926108	6.98652194089652	7.16905971742872	6.95249563985635	8.04895780516923
CTSA	6.41095490489155	6.61796349729631	6.55106794649845	6.25096832209878	6.80387048531102	7.01231873151627	6.67142377916023	6.25422504133835	7.11871823086702	6.41144902991813	6.80684366247327	7.25835397525556	6.09466640684856	6.73550291423074	6.74392337823279	7.14046183407962	7.09578577166506	6.21238863896103	6.43062262773314	6.71182905440607	6.4104607818775	7.02452385666787	6.90459216238864	6.28038100384353	6.20262260374753	6.69083277650949	7.24583663112675	6.83211788658203	6.48816120105263	7.03375265302027	6.46779230405923	6.07023238681359	5.85425641045812	7.32025566417262	5.79315469267781	6.42390164292918	6.39425466699226	7.20123707447963	7.74842477949124	5.96094854333951	7.20520993048312	7.18425396155718	6.5561136536044	6.57352774160803	6.16494810187067	6.37903872323638	7.30882790829305	6.85015914658435	6.25077094831655
CUBN	0.379612773799794	0.379612773799794	0.919150618104726	0.614479913282012	0.496714988015726	0.486464357058811	0.46572355431927	0.832689948689324	0.595505285059927	0.556797578005619	0.434016519782385	0.605035472325582	1.59023397104997	0.64248035723055	0.299837375364704	0.766388766594061	0.412509794819153	0.444674827411663	0.517035787641703	0.288059892631429	0.949370789612817	0.252166269898842	0.6699226786146	0.50690888374194	0.808185597524922	0.956816296916384	0.190302861298438	0.633190080763655	0.390670891535493	0.99351464268465	1.03634662141947	1.11171627926024	0.585929815239946	0.299837375364704	1.1381394191249	0.740717888653821	0.633190080763655	0.651696755823445	0.379612773799794	1.18334783712589	0.605035472325582	0.633190080763655	0.334563781792921	0.714576698990368	0.79158743453777	0.749308906679242	0.252166269898842	0.64248035723055	0.45523098168662
CYP11A1	0.252166269898842	0.517035787641703	0.941870434435113	1.00070016982105	0.705752174206026	1.00792162954968	0.444674827411663	0.757893979551343	0.64248035723055	0.824563008245181	0.678959457542864	0.46572355431927	1.96016430392159	0.556797578005619	0.774830840178989	0.517035787641703	1.05034902537617	1.18968302745853	1.07106857980087	0.46572355431927	0.614479913282012	0.215363452397449	0.757893979551343	0.288059892631429	0.164788549999235	1.12498491562881	0.64248035723055	0.112369091855629	0.566568782853492	1.05034902537617	0.824563008245181	1.09828543970022	0.566568782853492	0.323089961785028	1.438800019587	1.33972306379555	0.434016519782385	0.856798270444416	0.799896859853264	1.40651168409153	0.926759000662269	0.423298139136794	0.64248035723055	0.678959457542864	0.614479913282012	0.537047724983204	0.527085465911245	0.537047724983204	0.215363452397449
CYP11B1	0.00144195847435361	0.00144195847435361	0.840743431643413	0.164788549999235	0.323089961785028	0.288059892631429	0.0717606770123363	0.252166269898842	0.0579713400071932	0.00144195847435361	0.276196268219606	0.00144195847435361	0.00144195847435361	0.379612773799794	0.138811973912688	0.0717606770123363	0.444674827411663	0.299837375364704	0.04404397111925	1.04333181192441	0.00144195847435361	0.00144195847435361	0.202885150033924	0.00144195847435361	0.151855661431925	0.252166269898842	0.151855661431925	0.00144195847435361	0.215363452397449	0.00144195847435361	0.252166269898842	0.252166269898842	0.0299821846362608	0.0854273554204139	0.288059892631429	0.288059892631429	0.00144195847435361	0.164788549999235	0.766388766594061	0.138811973912688	0.125650237911995	0.00144195847435361	0.64248035723055	0.0717606770123363	0.434016519782385	0.444674827411663	1.03634662141947	0.0299821846362608	0.00144195847435361
CYP11B2	0.00144195847435361	0.00144195847435361	0.00144195847435361	0.00144195847435361	0.00144195847435361	0.00144195847435361	0.00144195847435361	0.00144195847435361	0.00144195847435361	0.00144195847435361	0.00144195847435361	0.00144195847435361	0.00144195847435361	0.0157824822406517	0.00144195847435361	0.00144195847435361	0.00144195847435361	0.00144195847435361	0.00144195847435361	0.0989609439144161	0.00144195847435361	0.00144195847435361	0.00144195847435361	0.00144195847435361	0.00144195847435361	0.0157824822406517	0.0157824822406517	0.00144195847435361	0.0157824822406517	0.00144195847435361	0.0579713400071932	0.00144195847435361	0.00144195847435361	0.00144195847435361	0.00144195847435361	0.0717606770123363	0.00144195847435361	0.00144195847435361	0.0299821846362608	0.00144195847435361	0.00144195847435361	0.00144195847435361	0.0157824822406517	0.00144195847435361	0.00144195847435361	0.0299821846362608	0.04404397111925	0.00144195847435361	0.00144195847435361
CYP17A1	0.45523098168662	0.24001484961237	1.88398083168576	0.401619482619825	0.848809679166439	0.705752174206026	1.02929144876304	0.605035472325582	0.517035787641703	0.566568782853492	1.15767354019685	0.390670891535493	1.5165337720458	0.749308906679242	0.46572355431927	2.01467787316706	1.37908282922226	1.20224913152012	0.379612773799794	1.03634662141947	0.288059892631429	0.0989609439144161	0.46572355431927	0.379612773799794	0.22774571519251	1.16414092359429	0.412509794819153	0.112369091855629	0.357261254869489	0.24001484961237	0.46572355431927	0.215363452397449	0.276196268219606	0.623866686610591	0.89608492919651	0.816408582690753	0.190302861298438	0.678959457542864	1.55630670631335	0.723328508587149	0.423298139136794	0.190302861298438	1.49109212134995	0.379612773799794	0.177594444932951	0.757893979551343	1.70534148716163	1.03634662141947	0.112369091855629
CYP19A1	0.288059892631429	1.06421857532761	0.138811973912688	0.0854273554204139	0.824563008245181	0.215363452397449	0.986216479591385	0.605035472325582	1.07106857980087	0.345971544920615	0.323089961785028	0.476111032184676	0.202885150033924	0.138811973912688	1.22711964306799	0.22774571519251	0.757893979551343	0.151855661431925	0.177594444932951	0.816408582690753	0.576281927335309	0.660833667553054	1.56119481174553	0.345971544920615	0.215363452397449	0.164788549999235	1.02216773511701	0.783259177831027	0.766388766594061	0.732043247997993	0.334563781792921	0.576281927335309	1.01507797765291	2.17346129877367	0.177594444932951	0.714576698990368	0.190302861298438	0.949370789612817	1.98946599587689	0.723328508587149	1.97490160688699	0.903788785127249	0.177594444932951	1.31093866404862	0.357261254869489	0.749308906679242	2.82798291623901	0.486464357058811	0.0579713400071932
CYP1A1	0.840743431643413	0.46572355431927	0.0854273554204139	1.11171627926024	0.357261254869489	0.323089961785028	1.92634808726564	0.0854273554204139	0.6699226786146	0.345971544920615	0.164788549999235	0.401619482619825	3.3703245700436	0.252166269898842	0.0854273554204139	0.24001484961237	1.30509664978594	1.438800019587	0.164788549999235	0.696897432855006	2.24217484477477	0.334563781792921	0.190302861298438	4.28620544817014	4.06441559270781	0.390670891535493	0.50690888374194	5.76821673262848	3.34920402356395	0.264241605957563	0.880499811193485	4.12353782731004	0.0579713400071932	0.24001484961237	4.75330854756934	0.151855661431925	0.0299821846362608	1.2085355914527	0.215363452397449	0.190302861298438	0.0989609439144161	0.264241605957563	1.48080436772901	0.24001484961237	0.357261254869489	0.112369091855629	1.26366052032914	0.46572355431927	0.24001484961237
CYP1A2	0.0299821846362608	0.04404397111925	0.0299821846362608	0.0989609439144161	0.00144195847435361	0.0579713400071932	0.0579713400071932	0.0157824822406517	0.00144195847435361	0.0989609439144161	0.0579713400071932	0.138811973912688	1.438800019587	0.04404397111925	0.04404397111925	0.04404397111925	0.0854273554204139	0.0157824822406517	0.0299821846362608	0.0717606770123363	0.45523098168662	0.04404397111925	0.0157824822406517	1.71415892072695	1.1050140350833	0.202885150033924	0.00144195847435361	0.0717606770123363	0.45523098168662	0.0299821846362608	0.556797578005619	0.112369091855629	0.0717606770123363	0.0579713400071932	1.11171627926024	0.0157824822406517	0.0717606770123363	0.125650237911995	0.0299821846362608	0.0579713400071932	0.00144195847435361	0.0579713400071932	0.0989609439144161	0.00144195847435361	0.00144195847435361	0.0299821846362608	0.125650237911995	0.138811973912688	0.04404397111925
CYP1B1	2.60663809436067	3.26470376033345	2.85017731989729	2.22681853460227	3.89051267077099	3.07909203219343	4.09857138884885	3.66460409071022	5.41042655918875	2.24517248223691	2.17027118504078	4.30091505467459	3.30176134441684	2.98203051601197	3.37167958655771	2.84621612057139	3.34352344328891	2.68055342513163	3.06367394370246	3.44904619030034	3.37999332783562	3.06367394370246	5.12310236113918	3.24805023504417	2.61374598472769	2.76787818877793	3.76141072641327	4.13513499405756	4.80688483352257	5.41521153865096	2.96361819230599	2.00032813689653	1.92634808726564	4.9616576662794	4.50851789975408	2.12798140361961	0.696897432855006	3.04458657995632	4.56622094389357	3.95889203487012	5.18588847075765	5.23648467681745	2.67152765958881	4.67078258875692	2.67827490786813	4.4887335988253	5.44764218635068	2.88573352674792	0.816408582690753
CYP21A2	0.585929815239946	1.30509664978594	1.79535491706766	1.15767354019685	1.19598365689261	0.595505285059927	0.687939698282269	1.88398083168576	0.956816296916384	1.02216773511701	0.740717888653821	1.46519413492305	1.70534148716163	0.623866686610591	0.323089961785028	1.12498491562881	1.72293033552852	1.37348823886587	0.956816296916384	0.6699226786146	1.18334783712589	0.125650237911995	2.15737572768776	0.799896859853264	0.496714988015726	0.401619482619825	0.623866686610591	1.438800019587	0.941870434435113	1.00070016982105	1.18968302745853	1.15122962370921	0.444674827411663	0.476111032184676	0.723328508587149	1.37348823886587	0.556797578005619	1.01507797765291	0.971585450373761	1.75747281883042	0.911493327202356	1.37908282922226	1.25155989514568	1.33398395924247	0.556797578005619	1.28153595893221	0.888290625973571	0.46572355431927	0.766388766594061
CYP24A1	0.0854273554204139	0.00144195847435361	0.00144195847435361	1.31093866404862	0.0717606770123363	0.00144195847435361	0.0157824822406517	0.125650237911995	0.00144195847435361	0.412509794819153	0.00144195847435361	0.00144195847435361	4.01088654715141	0.00144195847435361	0.04404397111925	0.00144195847435361	0.00144195847435361	0.264241605957563	0.00144195847435361	0.0157824822406517	0.614479913282012	0.04404397111925	2.0182915061938	0.24001484961237	1.17697868540193	0.0989609439144161	0.112369091855629	0.0717606770123363	0.0854273554204139	0.476111032184676	3.45558840845674	0.401619482619825	1.15767354019685	0.151855661431925	4.50909154458617	0.423298139136794	0.00144195847435361	3.68497357786599	0.496714988015726	0.6699226786146	3.77725667271949	0.0157824822406517	0.0157824822406517	3.6089682217931	2.70286718109075	1.82825201345542	1.29334235275112	0.00144195847435361	0.0989609439144161
CYP27A1	5.88708557873725	4.44767636606517	5.78608485453351	5.74770294969106	5.22460962157755	5.27202832953796	5.48996443066035	6.26458797805127	5.09513681330406	5.7073786517073	5.37957755638078	7.10372744718955	5.87656703778385	5.87017791758346	4.76342059396582	6.24682354819274	5.20835878116841	5.92887775530833	5.27728883295697	5.75467113039834	5.63982865738315	5.51607566380242	5.78657579489198	5.68707761919729	5.12854197675752	6.71648428972485	5.47285614709632	5.67756651537265	5.85130832132516	5.09474851717231	6.11378440623471	5.70541695473676	4.08078145695062	5.34455045446959	5.17480285918212	5.83489923851887	5.35859777517681	6.03369158246243	6.38644884295589	4.82887645871452	6.09653862287009	5.41892260132952	6.71519665699758	5.23152018910369	4.86449400838078	4.50153939500972	5.46142064023136	5.79187814696152	5.65678372091162
CYP27B1	1.17057617735835	2.1046697224508	0.517035787641703	0.824563008245181	1.40109968703189	0.840743431643413	0.595505285059927	0.964205371445399	1.86826504254012	0.595505285059927	0.723328508587149	0.678959457542864	0.357261254869489	0.934316833422948	1.43350425710672	0.79158743453777	0.872622540743869	1.42815705782521	1.11833757049833	1.00792162954968	0.486464357058811	1.12498491562881	1.22094296829716	1.20224913152012	0.723328508587149	1.28153595893221	1.09828543970022	0.311502134464128	2.61140380465119	0.379612773799794	1.77859377463849	0.345971544920615	2.7636133757054	3.19394983396376	0.911493327202356	1.56119481174553	0.476111032184676	1.18334783712589	2.01114240591966	0.749308906679242	3.62302034787212	0.840743431643413	0.705752174206026	1.45469203653797	1.24547914201098	0.401619482619825	3.4634975592273	1.23325863583569	1.05034902537617
CYP2C19	0.00144195847435361	0.00144195847435361	0.00144195847435361	0.00144195847435361	0.00144195847435361	0.00144195847435361	0.00144195847435361	0.0299821846362608	0.00144195847435361	0.04404397111925	0.00144195847435361	0.00144195847435361	0.00144195847435361	0.0579713400071932	0.00144195847435361	0.112369091855629	0.0717606770123363	0.04404397111925	0.0989609439144161	0.00144195847435361	0.0717606770123363	0.00144195847435361	0.0299821846362608	0.0717606770123363	0.00144195847435361	0.0299821846362608	0.00144195847435361	0.00144195847435361	0.00144195847435361	0.00144195847435361	0.00144195847435361	0.0299821846362608	0.00144195847435361	0.00144195847435361	0.00144195847435361	0.00144195847435361	0.00144195847435361	0.00144195847435361	0.00144195847435361	0.0299821846362608	0.0299821846362608	0.00144195847435361	0.177594444932951	0.00144195847435361	0.00144195847435361	0.00144195847435361	0.00144195847435361	0.00144195847435361	0.00144195847435361
CYP2C8	0.714576698990368	0.605035472325582	0.22774571519251	0.949370789612817	0.614479913282012	0.50690888374194	0.749308906679242	0.911493327202356	0.766388766594061	0.527085465911245	0.566568782853492	0.276196268219606	2.08781483470604	0.46572355431927	0.651696755823445	0.89608492919651	0.872622540743869	0.660833667553054	0.345971544920615	0.151855661431925	1.36233988760714	0.24001484961237	1.26366052032914	0.660833667553054	0.556797578005619	0.623866686610591	0.311502134464128	0.412509794819153	0.151855661431925	0.412509794819153	1.09828543970022	0.757893979551343	0.816408582690753	1.22094296829716	0.978906493978303	0.89608492919651	0.840743431643413	1.22094296829716	0.740717888653821	1.47561173938283	0.740717888653821	0.423298139136794	0.749308906679242	0.50690888374194	0.288059892631429	0.595505285059927	0.956816296916384	0.50690888374194	1.59023397104997
CYP2C9	0.0989609439144161	0.138811973912688	0.190302861298438	1.40109968703189	0.190302861298438	0.323089961785028	0.0717606770123363	0.476111032184676	0.164788549999235	0.151855661431925	0.151855661431925	0.125650237911995	0.276196268219606	0.276196268219606	0.22774571519251	0.264241605957563	0.379612773799794	0.0854273554204139	0.749308906679242	0.125650237911995	0.288059892631429	0.04404397111925	0.177594444932951	0.0717606770123363	0.288059892631429	0.434016519782385	0.0989609439144161	0.112369091855629	0.0579713400071932	0.00144195847435361	0.164788549999235	0.0854273554204139	0.00144195847435361	0.0989609439144161	0.357261254869489	0.585929815239946	0.125650237911995	0.215363452397449	0.190302861298438	0.177594444932951	0.299837375364704	0.125650237911995	0.486464357058811	0.0579713400071932	0.125650237911995	0.264241605957563	0.0989609439144161	0.368491016180814	0.276196268219606
CYP2D6	1.39563804017164	1.46519413492305	1.52656975917611	0.919150618104726	1.22094296829716	1.37348823886587	1.31093866404862	1.8563756156752	1.00792162954968	1.05729435515509	1.17057617735835	1.31093866404862	2.75296087457126	1.20224913152012	1.57093017802074	1.7701723831624	1.43350425710672	1.43350425710672	1.14469964679421	1.33972306379555	1.37348823886587	0.956816296916384	1.36233988760714	1.13160393663738	1.37908282922226	1.55630670631335	1.06421857532761	1.47561173938283	1.38462930119694	1.76170082125522	1.71854171846239	1.46519413492305	1.21472918266717	0.926759000662269	1.04333181192441	1.65123430669913	1.40109968703189	1.82415944472687	1.87618768384012	1.29334235275112	1.39563804017164	0.856798270444416	1.49618670515736	1.27559923214543	0.368491016180814	0.714576698990368	1.77859377463849	1.5315363205325	1.24547914201098
CYP2E1	1.28748980708396	2.14760977419013	1.86035877955103	2.57794251193414	1.16414092359429	2.01114240591966	1.68302333631389	2.28421297048576	1.68750218398174	2.20508090286672	1.90730743050151	1.34541647224912	2.59235953856305	1.68750218398174	1.37908282922226	1.86826504254012	1.40651168409153	1.84842186938462	1.02216773511701	1.38462930119694	2.26937185434014	1.17057617735835	1.23325863583569	2.12798140361961	1.50640555355909	2.42522052499374	1.02929144876304	1.96388096152245	1.30509664978594	1.56609142089395	2.06036451601765	2.33939436816787	1.20224913152012	1.01507797765291	1.70534148716163	2.6828326076346	1.5315363205325	1.03634662141947	1.42275885194842	2.00392990594252	1.7701723831624	1.37908282922226	1.45996945278123	1.98221491789542	0.605035472325582	1.05034902537617	1.33972306379555	2.08437466318853	1.48080436772901
CYP2J2	1.01507797765291	0.252166269898842	0.323089961785028	3.44768360399237	1.15767354019685	0.390670891535493	0.164788549999235	0.345971544920615	0.934316833422948	1.08475187321915	0.678959457542864	0.723328508587149	2.5707032471075	0.288059892631429	1.57093017802074	0.527085465911245	1.00792162954968	1.07106857980087	0.651696755823445	0.546943980916706	1.15122962370921	0.799896859853264	1.82415944472687	0.412509794819153	0.390670891535493	1.17697868540193	1.04333181192441	0.323089961785028	0.368491016180814	0.576281927335309	1.05034902537617	0.79158743453777	0.808185597524922	0.964205371445399	2.47538520649045	1.05034902537617	0.24001484961237	1.90730743050151	1.05034902537617	1.73592106135851	0.714576698990368	1.21472918266717	1.26962112381024	0.476111032184676	0.357261254869489	1.17697868540193	1.05729435515509	0.723328508587149	0.334563781792921
CYP2R1	3.81261163372089	2.49847249412187	2.82188491903475	3.95617869914877	3.36048221560808	3.5111337727318	3.77095371169212	3.6065814894302	4.34918041054266	3.40614233256285	3.82487618717512	3.35488703851587	4.10695338122689	3.36887936925303	3.91748210431895	3.07397957338511	3.83296397760872	3.78142894200863	3.14905509578914	3.86506978073775	4.02956010040186	4.32484711242317	3.92327261663662	3.24196747472519	2.87795454372733	3.73022282403378	3.82998875920568	3.92327261663662	3.32928767499689	3.451680891584	2.73356601230452	3.85212799463579	3.3147975554713	3.84505555544615	3.11123236094512	2.86414155280277	3.59465313456789	2.91283805585123	3.55352326165325	2.34509422327777	3.85613065001759	3.43043545286456	4.27131429581263	4.05924492188326	2.25425441869499	2.08781483470604	3.82998875920568	3.52993869245606	3.17490385157721
CYP2U1	2.2391000569961	1.47561173938283	1.42815705782521	2.13454120612354	2.0182915061938	2.13454120612354	2.57552860941937	1.37908282922226	1.75747281883042	1.91876509503679	1.95645095524207	2.44649683154418	2.48055437564032	2.10129394002658	1.54149660373924	1.83227721953855	1.81190915273224	2.28421297048576	2.28421297048576	2.2512517475215	2.60429817508293	1.79948632282638	2.11473451004493	1.23325863583569	1.83227721953855	1.83227721953855	1.97855668670139	2.25733783174395	1.23941702599893	2.86017420153023	1.17697868540193	2.38983848140114	0.323089961785028	1.16414092359429	2.14110981639668	1.68302333631389	2.01114240591966	1.84034079433318	1.17697868540193	1.30509664978594	1.66948738593005	2.41708759603405	1.88011871174612	1.09153116136583	1.26962112381024	0.816408582690753	1.18334783712589	1.77441592489734	0.799896859853264
CYP39A1	1.68750218398174	0.401619482619825	1.40651168409153	2.1046697224508	2.33081491658855	1.76170082125522	1.35672521132405	1.13160393663738	1.39563804017164	1.93394533632437	1.42275885194842	1.63736035969452	2.77205981159775	1.61397307946482	0.956816296916384	1.31673683850666	2.48055437564032	1.92259161685412	1.99313358560847	0.978906493978303	1.94148282813111	2.22060984351049	1.97855668670139	1.28153595893221	1.97490160688699	1.51146486108382	0.919150618104726	1.64197803351695	1.09828543970022	3.01992147653383	1.19598365689261	2.43320098511334	0.444674827411663	0.50690888374194	2.29893427249687	1.46519413492305	2.01467787316706	1.73158520895276	0.678959457542864	1.66496545086994	2.58277275424728	2.06036451601765	1.51146486108382	1.56609142089395	0.888290625973571	0.903788785127249	0.546943980916706	1.60456180187134	0.816408582690753
CYP3A4	0.0989609439144161	0.0579713400071932	0.24001484961237	0.04404397111925	0.190302861298438	0.0157824822406517	0.177594444932951	0.151855661431925	0.00144195847435361	0.45523098168662	0.164788549999235	0.00144195847435361	0.0854273554204139	0.125650237911995	0.0717606770123363	0.0157824822406517	0.112369091855629	0.0579713400071932	0.0989609439144161	0.0299821846362608	0.0989609439144161	0.00144195847435361	0.0579713400071932	0.215363452397449	0.486464357058811	0.0579713400071932	0.0299821846362608	0.00144195847435361	0.138811973912688	0.125650237911995	0.138811973912688	0.252166269898842	0.190302861298438	0.0299821846362608	0.0717606770123363	0.0299821846362608	0.368491016180814	0.0717606770123363	0.00144195847435361	0.112369091855629	0.00144195847435361	0.0157824822406517	0.04404397111925	0.0989609439144161	0.0854273554204139	0.164788549999235	0.22774571519251	0.0157824822406517	0.0579713400071932
CYP46A1	0.705752174206026	0.766388766594061	1.00792162954968	1.83630681565673	0.856798270444416	0.971585450373761	0.941870434435113	1.69198730096539	1.02929144876304	0.723328508587149	0.732043247997993	0.941870434435113	2.07071550694601	1.25155989514568	0.345971544920615	0.808185597524922	1.09153116136583	0.660833667553054	0.537047724983204	0.633190080763655	1.48080436772901	0.633190080763655	1.74460954956534	0.749308906679242	1.07106857980087	1.07106857980087	0.323089961785028	0.390670891535493	0.651696755823445	1.39012719295575	1.15767354019685	1.28748980708396	0.476111032184676	1.06421857532761	1.47042958367123	1.03634662141947	1.05034902537617	1.07794825321167	0.832689948689324	1.25155989514568	0.757893979551343	1.28748980708396	0.856798270444416	1.02929144876304	0.517035787641703	0.633190080763655	0.848809679166439	0.757893979551343	0.651696755823445
CYP4A11	0.311502134464128	0.368491016180814	0.0854273554204139	0.112369091855629	0.202885150033924	0.202885150033924	0.0717606770123363	0.125650237911995	0.0989609439144161	0.264241605957563	0.299837375364704	0.112369091855629	0.288059892631429	0.190302861298438	0.151855661431925	0.112369091855629	0.138811973912688	0.527085465911245	0.04404397111925	0.164788549999235	0.311502134464128	0.125650237911995	0.0299821846362608	0.125650237911995	0.190302861298438	0.537047724983204	0.112369091855629	0.00144195847435361	0.0717606770123363	0.125650237911995	0.112369091855629	0.264241605957563	0.125650237911995	0.0854273554204139	0.125650237911995	0.334563781792921	0.0717606770123363	0.138811973912688	0.00144195847435361	0.0854273554204139	0.112369091855629	0.0579713400071932	0.0854273554204139	0.125650237911995	0.151855661431925	0.125650237911995	0.0717606770123363	0.264241605957563	0.125650237911995
CYP4A22	0.496714988015726	1.14469964679421	0.202885150033924	0.537047724983204	0.04404397111925	0.46572355431927	0.357261254869489	0.0854273554204139	0.00144195847435361	0.546943980916706	0.774830840178989	0.112369091855629	0.288059892631429	0.252166269898842	0.633190080763655	0.0717606770123363	0.0717606770123363	0.614479913282012	0.0717606770123363	0.357261254869489	0.202885150033924	0.0717606770123363	0.112369091855629	1.32825982589462	0.0717606770123363	0.576281927335309	0.202885150033924	0.215363452397449	0.576281927335309	0.164788549999235	0.6699226786146	0.164788549999235	0.252166269898842	0.24001484961237	0.202885150033924	0.164788549999235	0.357261254869489	0.0579713400071932	0.04404397111925	0.202885150033924	0.04404397111925	0.0579713400071932	0.190302861298438	0.0854273554204139	0.164788549999235	0.0299821846362608	0.112369091855629	0.517035787641703	0.444674827411663
CYP4B1	7.39549412916328	4.88661390519795	6.83578545430796	7.41706620536643	7.52744094971201	6.91123636860788	6.37696397255222	4.1194848688993	6.49350115850221	7.98829266179507	7.97076239477486	7.35583439418807	7.89656713757591	7.1590301429137	7.55887152393946	7.31180900679615	8.02594572817945	7.49581521486121	7.15515746820635	7.67268813038061	6.20459546701029	8.26968227246428	6.17175216377562	6.45286378916495	6.40364209016958	7.45932113814637	6.46275002452828	6.777312571102	6.91064135459736	6.86502980100799	5.94648571990217	6.25077094831655	4.65426174858033	4.62469751507866	6.54691280108934	7.97136000353723	7.43983326592498	7.21444710887456	5.84826207410943	5.33850336317144	4.37715180953447	4.09772393938398	8.35172304086695	4.59285823037688	5.33665035073154	4.62009239267057	4.92885803624893	8.08382723240764	5.63835875658119
CYP4F11	1.53657746929815	0.190302861298438	0.0299821846362608	1.68302333631389	0.546943980916706	0.0157824822406517	0.0717606770123363	0.0854273554204139	0.00144195847435361	0.04404397111925	0.138811973912688	0.0299821846362608	2.18616379846596	0.112369091855629	0.714576698990368	0.0717606770123363	0.0717606770123363	0.740717888653821	0.476111032184676	0.79158743453777	0.151855661431925	0.919150618104726	0.605035472325582	0.04404397111925	0.202885150033924	0.125650237911995	0.687939698282269	0.276196268219606	0.46572355431927	0.412509794819153	0.527085465911245	0.585929815239946	0.299837375364704	0.334563781792921	1.68302333631389	0.0157824822406517	0.164788549999235	1.86434612770559	0.0299821846362608	0.872622540743869	0.651696755823445	0.177594444932951	0.00144195847435361	0.215363452397449	0.633190080763655	1.35106369762101	0.46572355431927	0.934316833422948	0.00144195847435361
CYP4F2	0.00144195847435361	0.00144195847435361	0.00144195847435361	0.00144195847435361	0.00144195847435361	0.112369091855629	0.00144195847435361	0.202885150033924	0.04404397111925	0.0157824822406517	0.00144195847435361	0.00144195847435361	0.00144195847435361	0.0157824822406517	0.0157824822406517	0.00144195847435361	0.0157824822406517	0.0157824822406517	0.00144195847435361	0.00144195847435361	0.0157824822406517	0.00144195847435361	0.00144195847435361	0.112369091855629	0.112369091855629	0.00144195847435361	0.423298139136794	0.202885150033924	0.00144195847435361	0.04404397111925	0.0579713400071932	0.00144195847435361	0.0157824822406517	0.0717606770123363	0.125650237911995	0.00144195847435361	0.00144195847435361	0.0717606770123363	0.299837375364704	0.0579713400071932	0.0299821846362608	0.00144195847435361	0.125650237911995	0.0299821846362608	0.190302861298438	0.0299821846362608	0.04404397111925	0.00144195847435361	0.164788549999235
CYP4F22	0.0717606770123363	0.00144195847435361	0.0854273554204139	0.177594444932951	0.138811973912688	0.04404397111925	0.0989609439144161	0.24001484961237	0.0579713400071932	0.0989609439144161	0.215363452397449	0.190302861298438	0.24001484961237	0.22774571519251	0.0989609439144161	0.50690888374194	0.177594444932951	0.0579713400071932	0.215363452397449	0.0989609439144161	0.288059892631429	0.0989609439144161	0.345971544920615	0.0717606770123363	0.0854273554204139	0.0717606770123363	0.04404397111925	0.323089961785028	0.0989609439144161	0.112369091855629	0.595505285059927	0.0157824822406517	0.215363452397449	0.151855661431925	0.151855661431925	0.112369091855629	0.202885150033924	0.527085465911245	0.164788549999235	0.0299821846362608	0.0989609439144161	0.334563781792921	0.151855661431925	0.164788549999235	0.112369091855629	0.24001484961237	0.0717606770123363	0.537047724983204	0.444674827411663
CYP4F3	1.12498491562881	2.02537680013263	1.438800019587	0.783259177831027	0.651696755823445	1.96388096152245	1.92259161685412	1.24547914201098	1.00792162954968	1.26962112381024	1.59023397104997	0.496714988015726	1.29334235275112	0.766388766594061	0.576281927335309	1.67855076865097	0.585929815239946	1.27559923214543	0.714576698990368	1.71415892072695	2.11135160966636	0.151855661431925	0.623866686610591	1.41737263547132	2.70066681331289	1.11171627926024	0.678959457542864	1.97124968372131	0.444674827411663	1.81598800653376	1.47042958367123	1.83227721953855	0.496714988015726	1.59504670741138	0.986216479591385	0.723328508587149	0.705752174206026	1.15767354019685	1.02216773511701	1.60456180187134	0.345971544920615	1.02216773511701	1.1381394191249	1.24547914201098	3.08932424044019	0.919150618104726	1.40109968703189	1.97855668670139	0.585929815239946
CYP4F8	0.00144195847435361	0.00144195847435361	0.00144195847435361	0.00144195847435361	0.00144195847435361	0.00144195847435361	0.0299821846362608	0.0717606770123363	0.00144195847435361	0.04404397111925	0.215363452397449	0.00144195847435361	0.00144195847435361	0.00144195847435361	0.0717606770123363	0.00144195847435361	0.112369091855629	0.00144195847435361	0.00144195847435361	0.00144195847435361	0.04404397111925	0.00144195847435361	0.00144195847435361	0.00144195847435361	0.0299821846362608	0.00144195847435361	0.0717606770123363	0.00144195847435361	0.00144195847435361	0.00144195847435361	0.00144195847435361	0.00144195847435361	0.00144195847435361	0.00144195847435361	0.0717606770123363	0.00144195847435361	0.311502134464128	0.0579713400071932	0.00144195847435361	0.00144195847435361	0.00144195847435361	0.00144195847435361	0.0299821846362608	0.00144195847435361	0.00144195847435361	0.00144195847435361	0.0157824822406517	0.00144195847435361	0.00144195847435361
CYP51A1	5.22499892518864	4.1699600958421	3.73780656399558	4.91648006335886	5.23726346226793	4.58681984479087	3.52993869245606	3.36472528162741	5.85297889214376	3.62191778162072	4.76717718812686	4.22044478947294	3.78875588044705	4.79502607347158	5.88905180767377	4.68654222247085	4.88758011138332	5.28615490323711	4.5485066705577	5.36640332111183	2.9071161759326	6.2343901815973	4.32057199067259	3.49709108513407	3.62540949670756	4.6433161932938	5.6401226412227	3.12114068526344	4.55463375947816	3.47778132462273	4.12938284747347	3.35344350295505	4.75436777718418	4.20871268479107	4.02514833335196	3.81056831597435	3.89536263488338	5.18831984832331	4.84499213086841	4.70654005077743	3.20651573011264	4.53979671684314	4.40124442451424	3.67815030663701	4.61711858210311	4.49704720949044	4.16920455084509	4.65253327398121	3.65659206163375
CYP7A1	0.112369091855629	0.04404397111925	0.00144195847435361	0.0157824822406517	0.0299821846362608	0.0299821846362608	0.00144195847435361	0.112369091855629	0.0299821846362608	0.0299821846362608	0.151855661431925	0.04404397111925	0.0854273554204139	0.0579713400071932	0.0579713400071932	0.0157824822406517	0.0579713400071932	0.138811973912688	0.0157824822406517	0.112369091855629	0.0299821846362608	0.0854273554204139	0.0157824822406517	0.00144195847435361	0.04404397111925	0.112369091855629	0.00144195847435361	0.00144195847435361	0.0157824822406517	0.202885150033924	0.0157824822406517	0.138811973912688	0.00144195847435361	0.0717606770123363	0.00144195847435361	0.0717606770123363	0.0157824822406517	0.0157824822406517	0.0299821846362608	0.0579713400071932	0.04404397111925	0.04404397111925	0.125650237911995	0.0579713400071932	0.0854273554204139	0.0299821846362608	0.0717606770123363	0.04404397111925	0.0157824822406517
CYP7B1	1.91112299567827	2.20821435412123	2.08781483470604	1.62341424089943	2.95438139090641	2.07414559282267	2.21754747981724	2.79094555392262	2.82394573992074	1.44942568559482	1.42275885194842	2.22681853460227	1.28748980708396	1.94525678459597	2.66697658405929	2.07071550694601	1.84437914807725	1.15767354019685	2.58518909187362	1.73592106135851	1.61868993099107	1.93771234341425	2.59719942673144	1.45996945278123	2.10129394002658	1.51146486108382	2.49082263085436	1.84034079433318	2.44919199302902	3.48943702296204	2.71387814173319	3.38695548485497	2.14435872523111	2.84415010470133	2.54372521770281	1.81190915273224	2.55118570709304	2.03950572161596	2.73144217382435	2.5061310890176	3.63009691699532	2.4117256383455	0.903788785127249	4.24420935746052	1.89954090301241	3.14586137375862	2.38708783306849	1.7701723831624	1.55630670631335
CYP8B1	0.164788549999235	0.138811973912688	0.288059892631429	0.151855661431925	0.24001484961237	0.151855661431925	0.299837375364704	0.687939698282269	0.323089961785028	0.125650237911995	0.0989609439144161	0.202885150033924	0.151855661431925	0.22774571519251	0.112369091855629	0.288059892631429	0.138811973912688	0.125650237911995	0.486464357058811	0.190302861298438	0.138811973912688	0.0989609439144161	0.633190080763655	0.215363452397449	0.0989609439144161	0.151855661431925	0.138811973912688	0.412509794819153	0.390670891535493	0.190302861298438	0.45523098168662	0.0579713400071932	0.112369091855629	0.0579713400071932	0.138811973912688	0.190302861298438	0.276196268219606	0.177594444932951	0.00144195847435361	0.264241605957563	0.151855661431925	0.334563781792921	0.0717606770123363	0.566568782853492	0.276196268219606	0.476111032184676	0.125650237911995	0.112369091855629	0.0717606770123363
DBI	7.49422408426184	6.72163493086795	6.41194315695656	7.31767194759784	7.95781444889529	7.40434143124277	6.99922144524768	6.35157593527933	7.42790266684956	7.05489127984794	7.75360064065902	7.10094782424522	6.84450864852723	7.59518036599167	7.15952664497283	7.71070335465633	8.12368182025232	7.7194614741311	7.10938608644144	6.9753113978778	6.86076674385651	7.75927428008864	7.29829500724984	6.16652581504403	6.20143890361103	7.43625402597363	7.13083081499769	6.4313145146934	7.04069935852519	6.32678595947176	6.33221756939932	6.38081710984786	6.86840066756851	7.99536476986143	6.53929537077779	7.42939396031539	6.57748580093884	7.70393589146265	8.01379273273223	6.53751473573263	7.53281173510067	7.44758846212162	8.02823691094037	7.29342619064544	6.18861634530808	6.13468048426084	7.33744805619697	7.24871754357265	6.23596894211492
DDHD1	2.41440604202244	2.48827462308161	2.98386489489562	2.80755849526168	2.08781483470604	2.22681853460227	2.508685888062	3.14586137375862	2.29598692980583	2.54372521770281	1.96388096152245	3.04458657995632	2.24517248223691	2.67380420073992	1.96752649091278	2.55848809000969	1.6280783476678	2.0182915061938	2.23602702934715	2.44388442146921	3.23124058958171	1.84842186938462	2.54621116272684	2.8916153386573	2.72049198818836	2.98569961133148	2.14110981639668	2.91665457478058	2.48055437564032	2.86414155280277	3.24044725759425	2.64871511076021	2.02892370535125	2.14435872523111	2.48827462308161	2.01114240591966	2.81991042058985	2.6895051395286	2.30770570759036	2.26335154198192	2.25425441869499	2.45703887692643	2.48309942106759	2.41440604202244	2.26335154198192	2.38159025508149	1.90342226006268	2.06386297692893	2.32224810375915
DDHD2	4.67135903724314	4.61711858210311	3.64628336762734	4.36040369695739	4.05924492188326	4.52429693804274	4.19698603235591	4.23199294727249	4.01623362967827	4.53175885537042	4.34138382752656	4.25103032887661	4.43031544601457	4.23199294727249	4.24269382965758	3.85212799463579	3.94588993540839	4.04007679047495	3.76780304658517	4.62412184077203	5.13553665490512	4.51540232837141	4.07306734688222	4.16117832568257	3.71053880895515	4.4887335988253	4.26088599769955	4.82935886892118	3.76669117721559	4.98276316005551	3.45558840845674	4.58442396387061	3.32928767499689	3.86404529777732	4.00094633730358	3.85613065001759	3.99194781784878	4.0427067399591	4.0635694021974	3.85808573477424	4.15872377221118	4.29284749820102	4.06874105882072	3.97826978917776	3.73669654616075	3.17330327315652	3.87093830572272	4.4673387448572	3.01632757845654
DECR1	5.80837663856513	4.93408107680136	5.19182123497599	5.86742583271629	5.80140364120059	5.75702671555696	5.71179266008457	5.7159126382681	5.91746891939874	5.88295664795963	6.03999410380139	5.59035904792281	5.80611771306554	5.64247455604791	5.4498895257365	5.62415130189952	6.25471849216633	5.9169771932627	5.24982295423107	5.33450483282961	6.0252232417666	5.94884683461254	5.54943905219128	5.63140164295826	5.04313353051363	5.64443454490735	5.65364721898946	5.96439242232914	5.22733480743439	5.606518492099	4.82173747647534	5.89996521259805	4.4660020627248	5.65109891292146	5.21341838029429	5.43328070073502	5.68482229644292	5.41081715545079	5.61974267913432	5.16955262523012	5.90085014504191	5.9565208960496	6.0909220830884	5.77587399570214	4.49255567201426	3.99372847687368	5.48703125256518	5.55550694358798	4.61126765107272
DECR2	4.34062330212386	2.98928264821511	3.776236928925	4.10441021170049	3.49836714650954	3.96263514233536	4.12023885511057	3.49198793718128	4.14249221396302	3.77197316103759	3.75715043130309	3.33928714086697	3.880816281924	3.21891641625545	3.99916508272666	2.99295440607462	3.82180930376637	3.43442789624511	3.09779959120258	4.22735412592794	4.09094545666987	4.08078145695062	3.68829399196916	3.27519083290077	2.83210790208956	3.91748210431895	3.6160386875795	3.2929581781068	3.32496594865949	3.16530370565083	2.71167473590324	3.63469372651238	3.35064709863975	3.73780656399558	3.02878010454367	3.61006990951724	3.4529529896537	3.99916508272666	4.22271614564877	3.57183063637742	3.12450445031415	4.05839892457039	4.34138382752656	3.78773549951917	2.66925178707567	2.61608890757829	3.62191778162072	3.5274726395074	2.7636133757054
DEGS1	5.46923956366684	5.34942760702221	4.90739230332631	5.18987599062047	5.41111010431794	5.41482091378923	5.62562090482142	5.22266314683838	5.68031186072984	5.17033040326196	5.08368340496854	5.36601301884813	4.60532184026192	5.35225654556583	5.29901812179663	4.97085376505308	5.40027195210179	5.53270630875509	5.04439411935845	5.28693440665352	4.92982521762857	5.68992138647738	5.60025013382702	5.19298841701032	5.03702501158691	4.99825985818067	5.15827619357389	4.86642539943964	5.17596965179107	4.77777471645246	4.91270937103675	4.51224677833897	4.87289622761691	5.18666649899475	5.10601038074886	5.13466226572892	5.53358687308931	4.98373154506326	5.27387918939847	5.36035393124028	4.70932909024102	5.68766597574559	5.16556670103449	5.02597356855615	5.05622593416612	4.74310296353158	5.2468045113578	5.06524728985587	5.19026503358446
DEGS2	2.07414559282267	0.215363452397449	0.334563781792921	3.54611490716262	1.34541647224912	0.546943980916706	0.783259177831027	0.799896859853264	1.54149660373924	1.25760108699143	0.311502134464128	0.517035787641703	3.59346078714119	0.660833667553054	1.67855076865097	1.59023397104997	1.63274967678846	1.70534148716163	1.21472918266717	0.423298139136794	1.47561173938283	0.926759000662269	2.71828676863368	1.37348823886587	0.585929815239946	2.21134968599122	0.368491016180814	0.276196268219606	0.527085465911245	1.34541647224912	2.54869799292696	1.39012719295575	0.605035472325582	1.02216773511701	3.41964337332365	1.89178965512883	0.585929815239946	3.35064709863975	0.732043247997993	2.77419409416097	1.11833757049833	0.705752174206026	1.44942568559482	0.651696755823445	0.978906493978303	1.54649029599856	1.11171627926024	2.07757822039685	0.434016519782385
DGAT1	5.0285907741306	4.32560720378761	5.65482339103128	5.2536205921854	4.9227653002268	4.93311379875261	5.70188603157153	5.76743141519363	5.2536205921854	5.05709889237511	5.2836215936675	5.43630903269918	5.80405527207857	5.43396450447816	5.03169284170741	5.35508562331868	4.90449236909425	5.2551786753868	4.55032552907796	5.18831984832331	5.27241797900579	5.1623587473392	5.80788556233427	5.546601035909	5.01618461614734	5.37225816947012	5.14612770871733	5.2979460723656	4.68202502751302	4.94491608603679	5.62767840089878	5.54386099806369	5.50815315377096	5.56167327217516	4.99322283865673	5.06961308624467	5.66256700763442	5.19736558584291	5.50815315377096	5.37372197351003	4.96398070826511	5.35762215599012	5.03702501158691	5.85022738190353	5.1457390061483	4.90352576907219	5.23268826189535	5.31617372616502	6.16287739034207
DGAT2	2.74649083730554	3.14586137375862	1.44410716823717	1.72293033552852	2.18936388353754	3.00914357130495	2.35361413998672	1.74889191838596	3.56450511001581	2.18936388353754	3.78356180088537	1.52154710132876	1.59023397104997	1.38462930119694	3.67593794028185	2.26034386032969	1.99313358560847	2.78051473694823	1.22711964306799	3.2541360138046	1.6280783476678	2.47792825956724	1.33972306379555	2.85620859202669	4.20332152783633	2.75509028281542	3.22668453561427	2.02892370535125	2.8581911788058	1.82825201345542	2.04996104168859	1.56609142089395	2.79933364711728	4.24345158246696	1.17057617735835	2.8581911788058	1.50129118783706	2.9071161759326	3.45431607696795	2.44919199302902	2.42790669854466	1.44942568559482	2.26636087416418	2.08437466318853	2.95438139090641	2.17346129877367	5.33274946939552	3.12618671400101	2.57311552078137
DGAT2L6	0.00144195847435361	0.00144195847435361	0.00144195847435361	0.00144195847435361	0.00144195847435361	0.00144195847435361	0.0299821846362608	0.00144195847435361	0.00144195847435361	0.00144195847435361	0.00144195847435361	0.00144195847435361	0.00144195847435361	0.00144195847435361	0.00144195847435361	0.0299821846362608	0.00144195847435361	0.00144195847435361	0.0299821846362608	0.00144195847435361	0.00144195847435361	0.00144195847435361	0.04404397111925	0.00144195847435361	0.00144195847435361	0.00144195847435361	0.00144195847435361	0.00144195847435361	0.00144195847435361	0.00144195847435361	0.00144195847435361	0.00144195847435361	0.0299821846362608	0.00144195847435361	0.00144195847435361	0.00144195847435361	0.00144195847435361	0.00144195847435361	0.00144195847435361	0.00144195847435361	0.04404397111925	0.00144195847435361	0.0299821846362608	0.00144195847435361	0.00144195847435361	0.00144195847435361	0.00144195847435361	0.00144195847435361	0.00144195847435361
DHCR24	7.23411469199469	7.37521614616818	5.09892286552398	6.99515353901372	7.87446101928567	7.01450170303658	4.63112653656564	3.78875588044705	8.14809471890109	6.25758055111091	7.13420658368486	6.21781460500817	6.17974011664086	6.83667757783525	7.84001023786456	7.21107002928217	7.19190115786582	7.01341021405566	7.24037293652046	6.98791090604934	4.78982093710045	7.8396119838543	6.08658673109409	5.63806478010167	4.70605920359404	6.73986168470194	6.87910857630206	3.76882231982095	7.26570576456242	4.82434209057522	5.67080164478729	4.12353782731004	6.27465577032673	7.31031845266248	5.01928583791419	7.16508755017019	6.13468048426084	7.42243466791668	7.31965941929821	5.245344035783	5.61092627339487	5.12310236113918	7.2050112859084	4.96630387407296	5.72601735902729	5.89406589950414	7.08238492515874	7.46797185045926	5.34455045446959
DHCR7	4.68260165881653	3.96637891550976	3.09947778665769	4.30243392365161	4.88758011138332	4.08162828563188	2.69398482552106	3.20963699032023	5.76262152050589	3.68156160129457	4.30461744735238	3.5361512615424	2.61140380465119	3.88668949139011	5.5033609983352	4.29797248929346	4.26240258402707	4.24420935746052	3.28703294996214	4.95149581829572	2.16063530301392	5.89731047075911	4.00460305557707	2.85017731989729	3.3147975554713	4.68932971309204	5.0125990934755	2.75296087457126	4.43699152749772	3.0269375842456	3.71820648285785	2.75935073861004	5.07689031413653	4.47774777158422	3.45558840845674	3.26013523708542	2.78470262609474	5.1997002281139	5.24914135544414	3.64048753250331	2.66925178707567	4.51224677833897	3.90310635654942	3.24652926154671	4.39791025462972	4.56382656020175	4.55338910077423	4.12693153490698	3.72042426715511
DHRS7B	4.21495651608245	3.75816910624321	3.37583581879767	4.72193051952556	4.39029073695663	4.21571344877496	4.27728872315195	3.25565792881098	4.428980409775	4.12438620870688	4.61654303592221	3.96544290989388	4.41620525615016	4.12768575801651	4.53175885537042	4.06874105882072	4.60944543646064	4.50851789975408	3.73558659758321	4.50851789975408	3.38831216317735	4.58739488193071	3.82998875920568	3.72911328043404	3.14586137375862	4.37924601736509	4.57110602942599	4.24951440264868	3.71488033211485	3.92607506675076	3.38966897621957	3.97190219267166	4.11194633169436	4.61951679613563	3.80230443614386	4.00638475691879	4.27359010913067	4.08925114578438	4.40267347170495	3.66230139244316	3.76141072641327	4.25785308832014	4.54228503466087	4.22120188569249	3.15393612772959	3.22972171408984	4.20171386256192	4.28402342043096	3.97190219267166
DPEP1	0.585929815239946	0.723328508587149	0.660833667553054	1.807763448842	0.926759000662269	0.537047724983204	1.47042958367123	0.941870434435113	1.11171627926024	0.934316833422948	0.633190080763655	0.357261254869489	0.46572355431927	0.444674827411663	0.605035472325582	0.732043247997993	0.6699226786146	0.903788785127249	1.79115718699754	0.24001484961237	0.299837375364704	0.368491016180814	0.749308906679242	0.576281927335309	0.0989609439144161	0.911493327202356	0.79158743453777	0.412509794819153	1.02216773511701	2.01467787316706	0.401619482619825	0.423298139136794	0.808185597524922	0.164788549999235	1.33398395924247	0.614479913282012	0.527085465911245	0.816408582690753	1.22094296829716	0.714576698990368	3.29583201237898	0.0299821846362608	0.816408582690753	3.87196314864247	0.24001484961237	0.527085465911245	1.8563756156752	0.434016519782385	0.45523098168662
DPEP2	3.71053880895515	2.09118099957354	3.64048753250331	3.89349712482976	2.96361819230599	3.91748210431895	3.31335842845664	3.18121939862022	3.71053880895515	3.6703161393656	4.64101230595621	4.49064457649801	4.22583959078506	3.96357102328156	3.18121939862022	4.30604157947147	4.12523462044981	4.18592640533884	3.57906794679216	3.64858386292465	4.3806739743401	3.03404625798517	3.39111639182819	3.85910990513137	3.54364624594345	4.82839405439051	3.14098381514183	4.74685752370202	3.00739214271159	3.85706161826633	2.66697658405929	4.48682273914506	1.57577718326656	1.98221491789542	2.72490423572034	4.42297349172437	3.56450511001581	3.52865994841582	3.54611490716262	2.02892370535125	3.07397957338511	2.79719304776754	4.61539197283641	3.38279584591359	2.4117256383455	1.07106857980087	2.92993763181598	3.86106528885323	2.75509028281542
DPEP3	0.138811973912688	0.252166269898842	0.202885150033924	0.311502134464128	0.22774571519251	0.252166269898842	0.164788549999235	0.379612773799794	0.832689948689324	0.476111032184676	0.79158743453777	0.276196268219606	0.496714988015726	0.323089961785028	0.311502134464128	0.24001484961237	0.651696755823445	0.357261254869489	0.112369091855629	0.24001484961237	0.334563781792921	0.0989609439144161	0.202885150033924	0.288059892631429	0.252166269898842	0.566568782853492	0.177594444932951	0.390670891535493	0.24001484961237	0.496714988015726	0.215363452397449	0.412509794819153	0.0854273554204139	0.164788549999235	0.215363452397449	0.732043247997993	0.46572355431927	0.311502134464128	0.517035787641703	0.202885150033924	0.0717606770123363	0.138811973912688	0.368491016180814	0.264241605957563	0.151855661431925	0.0717606770123363	0.345971544920615	0.576281927335309	0.112369091855629
EBP	6.04462278862437	4.53549046869336	4.2943659122093	6.0512215213286	5.89583565019035	5.60377601498222	4.91174258132495	4.48481646363332	6.49399561024025	4.85899004849915	5.97000131152262	4.90690896698923	4.50784866069751	5.10270921639582	6.33024240873029	5.42693146170177	6.21258594193602	5.56803595477774	4.79762890499717	6.00385890714827	4.29578950329042	7.03246257885437	4.97550095009062	4.38134037865724	4.29730808350749	5.91028999822869	6.35157593527933	4.72905080323397	5.25323107846024	4.31696240746741	4.68490827737927	4.46275607913795	5.16148388641833	5.49504892738047	4.54046662961173	5.16196991838124	4.59937707911546	6.16790633405398	6.34643972662724	4.56258154999287	4.52984537660126	5.11193362386419	6.06412485434633	4.91793041956015	4.71154123946448	4.86748770365513	5.47021699802306	5.84128561380931	4.58739488193071
ECHS1	5.34737915237149	4.04007679047495	4.78403827835216	5.32660612574787	5.66256700763442	5.24417568414378	5.48126306595188	4.62536914736852	5.82703977653469	5.32553354691374	5.37782081998928	5.52262958590941	5.45418901198391	5.26043753995337	5.29726386990827	5.47314939275108	5.86742583271629	5.28917554062775	5.05360715778242	5.26910604769885	5.32592357322186	5.77322331892772	5.3190985026962	4.38686261064468	4.8334113466447	5.31578376748794	4.55281465901837	4.82077284831014	4.71596594153259	5.01482789843686	4.54601787216507	5.31471139512482	4.4673387448572	5.67021342514275	4.92411916589247	5.29872574261938	5.12475360908412	5.4992537220693	5.86369100676434	4.92982521762857	5.36884276966554	5.73936160114544	5.52448828147207	5.25293894502454	4.33130855833556	4.09009828571188	5.50150291208964	5.23541386552796	5.05360715778242
ECI1	5.5622605713372	4.38552956078075	4.61002086203911	5.46503677033051	5.22344172806776	5.32806876608828	5.30086989243531	4.86053494416974	5.40808303511255	5.10435977030297	5.35723191293285	4.95004432044523	5.36357368917613	5.10601038074886	5.50111174291857	5.01977042298709	5.43865365099609	5.36142716398521	4.78403827835216	5.56715493185319	4.95188289262859	6.00612309375537	5.12475360908412	5.2403787184986	4.48615396616028	5.48615132564282	5.84374204575653	4.4094385804865	4.69048322103787	4.48739598465106	4.56325193420865	4.93882105599835	4.76717718812686	4.93175964635695	4.78297821882742	5.28138068674208	4.93833736057507	5.22149529667521	5.4751043988515	5.02015809477284	4.50784866069751	4.82125515943641	5.34981779715578	5.23190954382859	4.84701911348236	4.43565619133911	4.7082711534707	5.14165781312205	4.84354434898834
ECI2	4.84248267559406	3.16690317515484	4.32199695720245	4.88854634019388	4.87782247114163	4.69105998894701	4.66223304343904	3.91272017501061	4.73828997936764	4.99283539920101	4.76775515881495	4.81045281092047	5.06738162846118	4.66847688896948	4.48481646363332	4.32636731617287	5.0237442157037	4.97317729604124	4.73068673886233	4.50345115939888	4.9630127590455	4.8007139691476	4.92605333475823	4.30243392365161	3.94214982676862	4.40743746931989	4.4561697090008	4.72905080323397	4.12523462044981	5.13757695664691	4.03744715124743	4.5485066705577	4.06441559270781	4.14334126911069	4.18592640533884	4.68039128956408	4.50211291204841	4.54046662961173	4.06704838710882	4.30680114721418	3.98829324283359	5.06573235828064	4.77035613605504	4.04186136525036	3.74104451113979	4.10940262036877	4.21656502505602	4.60052759593263	3.31632680367635
EHHADH	1.82825201345542	0.311502134464128	0.527085465911245	1.27559923214543	1.88011871174612	1.54149660373924	1.438800019587	0.537047724983204	2.23295576457032	1.31673683850666	1.73158520895276	1.83630681565673	1.72293033552852	1.37908282922226	1.32249066755675	1.63274967678846	1.91112299567827	1.57577718326656	2.04996104168859	1.19598365689261	1.55630670631335	1.96016430392159	1.08475187321915	0.848809679166439	1.00792162954968	1.44942568559482	1.47042958367123	1.74889191838596	0.872622540743869	1.51146486108382	0.190302861298438	1.33972306379555	0.311502134464128	1.1381394191249	0.903788785127249	1.29927067328998	0.537047724983204	1.22094296829716	1.28748980708396	0.623866686610591	1.05034902537617	1.37908282922226	1.69198730096539	0.605035472325582	0.556797578005619	0.334563781792921	1.21472918266717	1.36233988760714	0.0854273554204139
ELOVL1	6.23419283816721	5.68482229644292	5.18151228294258	5.9551434511061	6.29114129468426	6.09279422690594	6.15380619837837	5.2551786753868	6.64360213612187	5.63140164295826	6.32431713108713	6.20045249705031	5.77292880488212	6.08303976960312	6.38229911903165	6.05959371268523	6.48351364150618	6.00631998220273	5.83548872900001	6.00267761472089	5.5647077067973	6.61756757029305	6.23725170214163	5.67580170545962	4.51358545794546	5.81613604542457	6.05200946063713	6.02128474245929	5.48996443066035	5.13388504394017	4.89386100242432	5.35371984428123	5.74554392447711	6.38318833340953	5.02287188996997	5.87951602787872	5.87312668127085	6.00208697425298	6.33774819992087	5.20398067997064	5.27095680791992	6.59173576374274	6.04068346788571	5.8016982624625	4.75282708946025	4.79184507324776	6.34515570998084	6.24721828172639	5.09892286552398
ELOVL2	0.138811973912688	0.215363452397449	0.202885150033924	0.0299821846362608	0.276196268219606	0.0717606770123363	0.79158743453777	0.46572355431927	1.52154710132876	0.202885150033924	0.190302861298438	0.848809679166439	0.252166269898842	0.0989609439144161	0.138811973912688	0.112369091855629	0.832689948689324	0.264241605957563	0.537047724983204	0.0299821846362608	0.215363452397449	0.04404397111925	1.1050140350833	0.0579713400071932	0.0989609439144161	0.0579713400071932	0.0717606770123363	0.334563781792921	0.0579713400071932	1.20224913152012	0.164788549999235	0.0989609439144161	0.0299821846362608	0.151855661431925	0.138811973912688	0.164788549999235	0.125650237911995	0.252166269898842	0.0579713400071932	0.299837375364704	0.45523098168662	0.971585450373761	0.0854273554204139	0.138811973912688	0.138811973912688	0.0854273554204139	0.202885150033924	0.0854273554204139	0.0579713400071932
ELOVL3	1.30509664978594	0.164788549999235	0.623866686610591	1.74889191838596	1.25155989514568	0.856798270444416	0.605035472325582	1.16414092359429	0.848809679166439	0.723328508587149	0.757893979551343	0.799896859853264	1.25155989514568	0.687939698282269	0.45523098168662	0.832689948689324	1.39563804017164	1.07794825321167	0.623866686610591	0.696897432855006	1.84437914807725	1.35106369762101	0.757893979551343	1.22094296829716	1.32825982589462	0.856798270444416	0.517035787641703	0.956816296916384	0.50690888374194	0.390670891535493	0.774830840178989	1.438800019587	0.6699226786146	1.05034902537617	0.623866686610591	1.05729435515509	0.546943980916706	0.651696755823445	0.808185597524922	0.919150618104726	0.323089961785028	0.848809679166439	1.23941702599893	1.38462930119694	0.705752174206026	0.252166269898842	1.39012719295575	1.22711964306799	1.33972306379555
ELOVL4	0.125650237911995	0.164788549999235	0.24001484961237	0.732043247997993	0.345971544920615	0.276196268219606	0.390670891535493	0.50690888374194	0.45523098168662	0.202885150033924	0.215363452397449	0.334563781792921	0.486464357058811	0.252166269898842	0.202885150033924	0.276196268219606	0.22774571519251	0.138811973912688	0.299837375364704	0.190302861298438	0.288059892631429	0.299837375364704	0.605035472325582	0.252166269898842	0.323089961785028	0.125650237911995	0.24001484961237	0.476111032184676	0.112369091855629	0.311502134464128	0.264241605957563	0.527085465911245	0.22774571519251	0.252166269898842	0.783259177831027	0.177594444932951	0.164788549999235	0.412509794819153	0.177594444932951	0.264241605957563	0.517035787641703	0.64248035723055	0.164788549999235	0.595505285059927	0.215363452397449	0.345971544920615	0.444674827411663	0.164788549999235	0.138811973912688
ELOVL5	5.79266371110025	6.83370385169647	5.79570784632479	5.3621101406422	5.33557758165263	5.89239450239208	5.32524102895233	6.18506576247888	5.80503738013774	5.30710789036044	5.02820303049586	4.67472184081412	4.4996277476185	5.61621598223068	5.66511572299987	5.10853495300147	5.43503906872238	5.62797233385667	5.70659396666948	5.33918606717279	4.65253327398121	6.20735753786818	5.81073384673092	5.48292503175951	6.82448564567589	4.92460269983388	5.39470718080309	5.00048795197427	5.75683041402453	4.91793041956015	6.37014719070962	4.6218192406673	6.47995392306986	6.06028322028631	6.81903426496256	5.28138068674208	5.52644486056892	5.51509752344216	5.96577001140942	6.86929296716313	5.12232532259748	5.64737463002657	5.05835986088653	6.01527885485192	6.67102770399101	6.52386399707746	5.5210644098912	5.2261668533348	7.0225392288797
ELOVL6	2.19881965403319	1.40109968703189	1.52656975917611	1.84842186938462	2.83812696067704	2.4117256383455	2.13454120612354	1.43350425710672	2.87596763884567	1.41737263547132	1.52154710132876	1.41199842646127	2.70947193616477	1.85239664323737	2.51874961560534	1.13160393663738	2.31065914080711	1.57093017802074	1.59023397104997	1.97855668670139	1.95645095524207	2.85620859202669	2.00392990594252	1.22094296829716	0.774830840178989	1.15767354019685	1.70534148716163	1.32249066755675	2.77419409416097	1.31093866404862	1.63736035969452	1.01507797765291	1.90342226006268	2.84019157911116	2.05345152747296	1.66948738593005	1.04333181192441	2.76574551057699	3.78569490669277	1.48594315284475	1.79948632282638	2.57552860941937	1.5165337720458	2.33370005304684	1.54649029599856	2.40352914397716	3.5839252175464	1.6280783476678	1.17697868540193
ELOVL7	1.78284754560674	1.65580461765362	1.91494221924943	1.1050140350833	1.41199842646127	1.70090705846983	1.23325863583569	1.1381394191249	1.86826504254012	1.49109212134995	1.61397307946482	1.52154710132876	1.84437914807725	1.74460954956534	1.40651168409153	1.58063242295586	1.438800019587	1.93394533632437	1.91494221924943	2.16700535149479	1.61868993099107	2.35924722302704	1.79115718699754	1.35672521132405	1.32249066755675	1.53657746929815	2.72269781080285	2.59002419463986	0.964205371445399	1.2085355914527	1.41199842646127	0.379612773799794	2.08101338550492	1.35672521132405	1.40651168409153	1.04333181192441	1.93771234341425	1.84437914807725	1.54149660373924	1.59504670741138	1.22094296829716	1.66038166952953	1.41199842646127	1.26962112381024	1.89178965512883	1.73158520895276	0.766388766594061	1.94525678459597	1.43350425710672
ENPP6	0.0717606770123363	0.444674827411663	0.0854273554204139	0.138811973912688	0.177594444932951	0.138811973912688	0.190302861298438	0.04404397111925	0.0299821846362608	0.125650237911995	0.0579713400071932	0.112369091855629	0.0989609439144161	0.0854273554204139	0.0989609439144161	0.22774571519251	0.288059892631429	0.0717606770123363	1.89566336586581	0.164788549999235	0.215363452397449	0.252166269898842	0.605035472325582	0.190302861298438	0.04404397111925	0.288059892631429	0.423298139136794	0.0989609439144161	0.202885150033924	0.04404397111925	0.0717606770123363	0.125650237911995	0.0579713400071932	0.151855661431925	0.0717606770123363	0.202885150033924	0.0989609439144161	0.202885150033924	0.151855661431925	0.190302861298438	0.164788549999235	0.299837375364704	0.368491016180814	0.0854273554204139	0.0989609439144161	0.299837375364704	0.0989609439144161	0.379612773799794	0.0299821846362608
ENPP7	0.0717606770123363	0.00144195847435361	0.0299821846362608	0.00144195847435361	0.00144195847435361	0.0717606770123363	0.0299821846362608	0.0299821846362608	0.00144195847435361	0.0299821846362608	0.0989609439144161	0.00144195847435361	0.0989609439144161	0.04404397111925	0.0299821846362608	0.0717606770123363	0.00144195847435361	0.04404397111925	0.0157824822406517	0.0299821846362608	0.0299821846362608	0.0989609439144161	0.0854273554204139	0.138811973912688	0.0579713400071932	0.0299821846362608	0.0579713400071932	0.00144195847435361	0.04404397111925	0.00144195847435361	0.0299821846362608	0.00144195847435361	0.0854273554204139	0.00144195847435361	0.00144195847435361	0.00144195847435361	0.00144195847435361	0.00144195847435361	0.00144195847435361	0.00144195847435361	0.0299821846362608	0.00144195847435361	0.00144195847435361	0.00144195847435361	0.00144195847435361	0.0299821846362608	0.0157824822406517	0.04404397111925	0.00144195847435361
EP300	4.12193541197147	4.14088852496752	3.40070937856128	3.62302034787212	3.85808573477424	3.86600117540415	3.38695548485497	2.94315218864535	3.57302135756051	3.69272221044906	3.7602992483889	4.09772393938398	3.44641197391269	3.841055191227	3.75289114070937	3.8630208684605	3.01098289592795	3.79191014088087	4.23966304048191	3.89834781238858	3.90217321993609	3.70278218354264	3.53861871770279	3.63239516116989	3.50474909533407	3.71820648285785	3.64278722464921	3.82180930376637	3.40478389392477	4.10441021170049	3.21427580234597	3.93084011146911	3.05504956445304	3.45822431018205	3.25261428674957	3.96169930299596	3.39935147399893	3.39247348293255	3.25870232197793	2.81785054962772	2.87795454372733	3.5361512615424	3.07397957338511	2.82394573992074	2.76787818877793	3.08253108832021	3.69272221044906	4.04364608272109	2.88962548340542
EPHX2	3.27662564685337	1.01507797765291	3.11123236094512	3.97461755187361	3.4634975592273	3.03580223721313	2.82798291623901	3.31632680367635	3.37728176424887	3.09267827662211	2.91093037564884	3.81261163372089	4.44834429499044	3.73669654616075	2.10129394002658	4.34699334417793	3.7793890474969	2.61374598472769	3.66570949768292	2.36762621099322	3.92131113004859	3.51359716089563	3.13770373382585	3.00739214271159	3.11123236094512	3.05153143247121	2.81167385460034	3.06024095103578	2.44388442146921	3.98192265296299	2.92620260999921	3.96169930299596	1.58063242295586	1.90342226006268	3.5161522120555	3.33361083213992	3.32784694038435	3.47650704432788	3.16361561804281	3.5374306336086	2.2391000569961	3.45695174565748	3.44105420617554	2.65788248415339	2.7357753913869	1.96388096152245	1.44410716823717	2.80138912388345	2.53379031358987
ESRRA	4.76130165444641	4.97269321693073	4.58806577116668	4.69105998894701	4.74425817249454	5.1280562722178	5.06136692335733	4.47450053922868	4.97550095009062	4.74310296353158	4.94820582659379	4.60532184026192	4.68260165881653	4.51358545794546	5.42263389249571	4.96998247269839	4.54668791439711	4.59218724459987	4.26382446330784	5.44002138654336	4.23350784617297	5.37157507349047	4.94675443947431	4.60349994688129	3.68940093958138	5.31256671204363	5.7159126382681	4.5540592956821	4.74801284908224	4.12523462044981	4.55951711181787	4.19934983596859	5.27836047929469	5.48155635085141	4.05144414920015	4.66847688896948	4.67760449814727	5.11776047119983	5.60828157080394	4.28326449610231	4.36535097287232	4.91464301718976	4.94588363068576	4.72683759426754	3.86702576067718	4.51224677833897	5.56255422285684	5.07727846449258	4.57359674494643
ESYT1	5.20952633724985	4.65253327398121	5.95120801291137	5.7498620361797	5.3638664033193	5.39334047473471	6.18703829348103	6.00454800146941	5.42566169359407	5.77430321334037	5.48419597633853	5.93074658778451	5.89268945241543	6.02817722630451	5.48194739950736	5.93123839251269	5.72905885294656	5.57743425212503	5.18666649899475	5.49250662813683	5.88413632170855	5.899473587457	6.0130144416851	5.6322834924424	5.75781192671801	5.73769344165663	5.64443454490735	5.81436801281903	5.0661204166346	5.62473913935248	5.78873596907461	5.94953550505232	4.87482801710061	5.68511646501452	5.86516526000918	5.53759848279846	6.00927335983483	5.73092305529963	5.77351783409311	5.83774848226925	5.11436139192227	6.4298319045441	5.78608485453351	5.87283180019083	5.49279996516684	5.15623504143694	5.27689914860253	5.65364721898946	5.81436801281903
ESYT2	4.43498854571084	5.26754756179719	4.57474636955723	4.68875297306247	4.58806577116668	4.6223948761178	4.54228503466087	5.24076813838828	4.81614296270909	4.41153512967924	4.41830228943959	4.61241857405699	4.69490534547982	4.68317829945849	4.59103701467302	4.02693170750187	4.06704838710882	4.58145331188878	4.67923810797403	4.6223948761178	4.38276844014387	4.64043635811309	4.77979821648266	5.14243515730331	4.59046191459361	4.30680114721418	4.59698029590641	4.33206882804292	4.71096414407315	5.04226083533913	4.82231626472409	4.09009828571188	4.23350784617297	4.06874105882072	4.62536914736852	4.50153939500972	4.47058521692112	4.41687247777902	3.82283154316777	5.19182123497599	4.66223304343904	4.59698029590641	4.04796756758387	4.85899004849915	5.10183541664991	4.76505803781675	4.06789470722413	4.3847678457848	4.44166567483309
ESYT3	4.61826970372229	4.16438849939926	3.33216962101582	3.42100326260363	3.63469372651238	4.40200657426989	2.65561064151905	1.40109968703189	3.95243674381913	4.01979907706487	3.64858386292465	3.43842146607735	2.72049198818836	4.49379794722295	3.90124012658306	4.29654878268615	3.1986716171622	3.80026224174561	3.81465517323458	4.56995653208526	2.45965662135598	3.8620896156615	2.5707032471075	2.93184913840461	2.32801129440764	3.99016730620636	4.23502283438941	1.97490160688699	3.7991484117233	1.33398395924247	3.81874291640418	2.06728796692832	2.97469638334807	2.56338824404014	1.94896010654323	4.33995785947051	3.40885960943967	4.24269382965758	3.61484475620988	1.93771234341425	1.32249066755675	1.88791977729817	3.67252777308784	1.68302333631389	3.75603921506343	2.46489527596627	2.54621116272684	4.23350784617297	2.98928264821511
ETNK1	3.37999332783562	3.40478389392477	3.55590200401218	3.81772089768449	3.44904619030034	3.25109274782099	3.66230139244316	4.23578036196347	3.73891665103872	3.49198793718128	3.13601973900136	3.47004633492481	3.6089682217931	3.89349712482976	3.28846911434336	3.32064565694458	3.20651573011264	3.64168333257146	3.54611490716262	3.50474909533407	3.71598897886953	3.33216962101582	3.78773549951917	3.44377824321775	4.281746712295	3.42508372207543	3.04634433565104	3.54611490716262	3.61126348923999	3.74428304582233	4.18828916081491	3.42771397966183	3.70721411740884	3.42236328389664	4.39714821249556	3.23740739210268	3.60300205308956	3.41429575845239	3.69945897603145	4.47316354356087	3.72042426715511	3.46740827811013	3.79506493805019	4.01529545045062	3.84710257442396	4.49580480442187	3.23892722999471	3.05504956445304	4.030405007343
ETNK2	2.16381931726312	1.68302333631389	1.57093017802074	2.21134968599122	1.79115718699754	1.8563756156752	1.65580461765362	2.33370005304684	1.81190915273224	2.40352914397716	2.36206576402517	1.5165337720458	2.30483356493752	1.59023397104997	1.83227721953855	1.76170082125522	2.25425441869499	2.23602702934715	1.78703543680692	2.02892370535125	1.94148282813111	1.40651168409153	2.09792055613607	1.67855076865097	1.73158520895276	1.91876509503679	2.16063530301392	2.62320589193691	2.11135160966636	2.4358905454697	1.89566336586581	1.47561173938283	1.55136123663491	1.2085355914527	2.06386297692893	2.24217484477477	1.73158520895276	1.86826504254012	1.33972306379555	2.27531940464469	1.59980039231536	1.45996945278123	1.50129118783706	2.19569186236798	2.03595039285361	1.86826504254012	1.33398395924247	2.21754747981724	1.73592106135851
ETNPPL	0.138811973912688	0.04404397111925	0.125650237911995	0.04404397111925	0.0717606770123363	0.125650237911995	0.00144195847435361	0.00144195847435361	0.22774571519251	0.190302861298438	0.00144195847435361	0.0717606770123363	0.215363452397449	0.0299821846362608	0.00144195847435361	0.0299821846362608	0.177594444932951	0.00144195847435361	0.0717606770123363	0.0854273554204139	0.202885150033924	0.00144195847435361	0.357261254869489	0.177594444932951	0.0717606770123363	0.112369091855629	0.00144195847435361	0.444674827411663	0.0717606770123363	0.164788549999235	0.00144195847435361	0.0989609439144161	0.125650237911995	0.00144195847435361	0.0717606770123363	0.0989609439144161	0.138811973912688	0.00144195847435361	0.00144195847435361	0.00144195847435361	0.0717606770123363	1.05729435515509	0.04404397111925	0.22774571519251	0.0989609439144161	0.125650237911995	0.00144195847435361	0.138811973912688	0.112369091855629
FA2H	2.01467787316706	0.799896859853264	0.401619482619825	2.15411827883201	1.7701723831624	1.86826504254012	0.872622540743869	0.423298139136794	0.934316833422948	0.705752174206026	1.41199842646127	0.527085465911245	1.39563804017164	0.517035787641703	0.956816296916384	1.90730743050151	1.69198730096539	1.94148282813111	1.55136123663491	1.22094296829716	0.496714988015726	1.74460954956534	0.978906493978303	0.623866686610591	0.576281927335309	1.26366052032914	0.964205371445399	0.164788549999235	0.476111032184676	0.576281927335309	0.872622540743869	0.660833667553054	0.732043247997993	0.774830840178989	2.66925178707567	1.11171627926024	0.517035787641703	1.78703543680692	1.36233988760714	0.89608492919651	0.546943980916706	0.390670891535493	1.07794825321167	0.401619482619825	0.986216479591385	0.856798270444416	0.651696755823445	1.43350425710672	0.151855661431925
FAAH	4.09857138884885	3.46222452977921	3.51231979808162	4.11524414498981	3.76242964115973	4.05670702498976	3.92803700999273	3.04634433565104	3.81261163372089	3.92514087407892	4.27434875708559	3.58511685105422	4.80890986170922	4.37715180953447	4.0618771159033	4.37439149767908	3.78671517492216	3.89732160748929	3.49326355936181	4.00010256686007	4.02514833335196	4.3806739743401	3.95524314758239	3.99560301383023	3.52117232386428	4.87830546810733	3.50857957504162	3.15722090793042	2.72923396959857	3.27214239914484	3.6065814894302	3.65778901843914	3.28550720409177	3.62302034787212	3.39518806814622	4.01623362967827	4.06874105882072	4.16438849939926	3.85110419213529	3.21115332646103	2.94506632592305	3.27214239914484	4.46084683902703	2.84819650099047	3.03229057592326	2.80344509121736	3.02167505472502	3.99738397484584	2.68730848976292
FAAH2	2.34228374422149	2.80550154853724	2.13454120612354	2.60663809436067	1.71854171846239	1.96388096152245	1.62341424089943	2.2512517475215	2.51874961560534	2.00753466394618	2.13454120612354	1.19598365689261	3.06024095103578	2.01114240591966	2.81373226605352	2.15411827883201	2.38708783306849	2.08101338550492	2.41977029873648	1.73592106135851	0.714576698990368	2.53379031358987	1.63274967678846	1.81598800653376	1.56609142089395	1.82415944472687	1.71415892072695	1.77859377463849	2.29304112591968	1.16414092359429	1.69198730096539	1.64197803351695	2.1312987893676	3.00380265832411	1.81190915273224	2.48564544481007	1.24547914201098	2.09454957468402	2.19881965403319	2.17346129877367	2.10804789950235	0.6699226786146	2.80138912388345	0.848809679166439	1.40651168409153	2.37601691087245	2.33081491658855	2.08437466318853	1.17057617735835
FABP1	0.22774571519251	0.00144195847435361	0.276196268219606	0.00144195847435361	0.24001484961237	0.537047724983204	0.527085465911245	1.27559923214543	0.00144195847435361	0.412509794819153	0.401619482619825	0.323089961785028	0.00144195847435361	0.177594444932951	0.288059892631429	0.00144195847435361	0.651696755823445	0.276196268219606	0.177594444932951	0.941870434435113	0.125650237911995	0.444674827411663	0.164788549999235	0.903788785127249	3.16201660598905	0.00144195847435361	0.546943980916706	0.00144195847435361	0.0299821846362608	0.22774571519251	0.345971544920615	1.25155989514568	0.323089961785028	0.379612773799794	0.605035472325582	0.125650237911995	1.17057617735835	0.423298139136794	0.00144195847435361	0.576281927335309	0.00144195847435361	1.07106857980087	0.566568782853492	2.14435872523111	0.125650237911995	1.24547914201098	0.345971544920615	0.00144195847435361	0.276196268219606
FABP12	0.00144195847435361	0.00144195847435361	0.00144195847435361	0.00144195847435361	0.00144195847435361	0.00144195847435361	0.00144195847435361	0.00144195847435361	0.00144195847435361	0.00144195847435361	0.00144195847435361	0.00144195847435361	0.00144195847435361	0.00144195847435361	0.00144195847435361	0.00144195847435361	0.0854273554204139	0.0989609439144161	0.0854273554204139	0.00144195847435361	0.125650237911995	0.00144195847435361	0.00144195847435361	0.24001484961237	0.00144195847435361	0.138811973912688	0.00144195847435361	0.00144195847435361	0.00144195847435361	0.00144195847435361	0.138811973912688	0.00144195847435361	0.00144195847435361	0.00144195847435361	0.00144195847435361	0.24001484961237	0.00144195847435361	0.125650237911995	0.00144195847435361	0.00144195847435361	0.00144195847435361	0.00144195847435361	0.215363452397449	0.00144195847435361	0.00144195847435361	0.00144195847435361	0.00144195847435361	0.00144195847435361	0.00144195847435361
FABP2	0.125650237911995	0.0299821846362608	0.00144195847435361	0.00144195847435361	0.177594444932951	0.0579713400071932	0.04404397111925	0.0299821846362608	0.00144195847435361	0.00144195847435361	0.04404397111925	0.00144195847435361	0.00144195847435361	0.0157824822406517	0.0157824822406517	0.00144195847435361	0.04404397111925	0.0579713400071932	0.00144195847435361	0.00144195847435361	0.00144195847435361	0.00144195847435361	0.00144195847435361	0.00144195847435361	0.04404397111925	0.0299821846362608	0.0299821846362608	0.00144195847435361	0.00144195847435361	0.04404397111925	0.00144195847435361	0.04404397111925	0.0157824822406517	0.00144195847435361	0.00144195847435361	0.00144195847435361	0.00144195847435361	0.00144195847435361	0.00144195847435361	0.00144195847435361	0.00144195847435361	0.0299821846362608	0.04404397111925	0.00144195847435361	0.00144195847435361	0.00144195847435361	0.04404397111925	0.0157824822406517	0.00144195847435361
FABP3	4.09772393938398	3.10955236578364	4.24345158246696	4.33995785947051	2.20821435412123	4.61769413803771	5.20874796361138	3.76141072641327	2.46489527596627	3.01273494247959	3.80230443614386	5.89701550458636	2.51627354749146	3.7453009921599	2.81373226605352	5.31578376748794	3.50857957504162	5.46826214460403	3.75816910624321	4.36744431177203	3.40206741681146	4.2327503855527	4.43832692348183	2.82600704501884	3.21427580234597	4.16278335974257	3.87690177562225	3.62421487864282	4.55099566062663	3.29583201237898	4.56325193420865	2.7951385743851	2.84217062189332	1.69640953110525	4.01886074524651	3.00914357130495	2.31641073747187	5.35508562331868	2.43320098511334	2.97103135188926	3.83500970895842	3.79608572245851	6.60093964940249	3.122822440649	3.81772089768449	4.33273408120782	2.74870370072347	5.44666510786837	2.15411827883201
FABP4	7.22179740836017	5.89219786961679	6.33557542050532	6.18072632663569	6.1330046933438	6.30397602592558	6.7647288563938	6.65904694083896	5.7325910650121	7.02482155265945	7.22606864443908	5.64678660323658	5.22460962157755	6.67498850412977	4.14824750745232	6.1751050560833	5.1280562722178	7.27822423927618	4.79550806608113	6.74818331885439	6.96390315465302	4.23047813777654	5.70374955328612	7.291637672226	5.12271384032244	6.86304697014969	3.21891641625545	6.90012978032753	7.6434336926447	4.35621821830462	8.0542378293933	4.49131344653161	5.56010716636412	5.94904359704346	5.87234033404954	7.37789989821728	6.50912674956097	5.53045603160656	4.92556978426855	5.42595471464168	4.67414533749564	5.34240463904819	5.9893891337537	7.27981393738589	6.91341810422996	5.25741849924478	4.01173073634555	6.20459546701029	7.56623237885678
FABP5	6.59609021386178	4.97550095009062	5.63051980457198	6.13872221321371	7.37571313500759	6.28136814303232	5.33986877935696	6.13527194659034	7.11286076976471	6.43032610594142	7.05767024177615	6.9519004852727	4.87193036714039	6.47234041521857	6.51763260907464	7.34708827981884	7.69597436597148	7.82617119453199	7.13013581083956	6.67498850412977	6.69013955387679	6.76591782536541	6.23804110054384	5.16838598065305	4.4403301295156	7.46677863120285	5.41150070503441	5.46269114847042	6.81497062813671	4.65541411256609	6.4479209644887	5.21108311951556	5.45555709310411	6.77146646726735	6.5026982714389	7.15664694979702	5.25254943625511	6.74966937245783	6.69835940290362	4.66338566990565	5.86821213335026	6.42597720187991	7.84269846503216	5.85022738190353	4.53797845264402	4.58145331188878	5.87804151979772	6.75026379792033	6.63093072254314
FABP6	0.6699226786146	0.486464357058811	0.808185597524922	4.43031544601457	2.10129394002658	0.00144195847435361	0.252166269898842	0.585929815239946	0.00144195847435361	1.95274092105437	0.164788549999235	0.252166269898842	5.6209182845626	0.368491016180814	2.93749900164541	0.138811973912688	0.623866686610591	2.29893427249687	0.177594444932951	0.151855661431925	2.06386297692893	0.202885150033924	2.59002419463986	0.423298139136794	1.50129118783706	2.94506632592305	0.215363452397449	0.00144195847435361	0.177594444932951	0.99351464268465	2.39534348772857	3.3703245700436	0.566568782853492	0.46572355431927	3.18121939862022	3.71709769580035	0.276196268219606	3.30904201125918	0.334563781792921	4.86594254306497	1.74460954956534	0.276196268219606	1.16414092359429	0.46572355431927	0.401619482619825	3.57054842216334	1.25760108699143	1.42275885194842	1.32825982589462
FABP7	0.0579713400071932	0.112369091855629	0.0717606770123363	0.379612773799794	0.0717606770123363	0.00144195847435361	0.00144195847435361	0.177594444932951	0.0579713400071932	0.00144195847435361	0.0717606770123363	0.00144195847435361	0.125650237911995	0.00144195847435361	0.138811973912688	0.00144195847435361	0.151855661431925	0.04404397111925	0.125650237911995	0.00144195847435361	0.423298139136794	0.00144195847435361	0.125650237911995	0.0989609439144161	0.00144195847435361	0.00144195847435361	0.0717606770123363	0.00144195847435361	0.0579713400071932	1.07106857980087	0.0854273554204139	0.00144195847435361	0.04404397111925	0.0579713400071932	0.00144195847435361	0.112369091855629	0.00144195847435361	0.00144195847435361	0.151855661431925	0.0989609439144161	1.33398395924247	0.04404397111925	0.0299821846362608	0.112369091855629	0.0989609439144161	0.00144195847435361	0.22774571519251	0.164788549999235	0.00144195847435361
FABP9	0.00144195847435361	0.00144195847435361	0.00144195847435361	0.00144195847435361	0.00144195847435361	0.00144195847435361	0.00144195847435361	0.00144195847435361	0.00144195847435361	0.00144195847435361	0.00144195847435361	0.00144195847435361	0.00144195847435361	0.00144195847435361	0.00144195847435361	0.00144195847435361	0.0989609439144161	0.00144195847435361	0.00144195847435361	0.00144195847435361	0.138811973912688	0.00144195847435361	0.00144195847435361	0.00144195847435361	0.00144195847435361	0.00144195847435361	0.00144195847435361	0.00144195847435361	0.00144195847435361	0.00144195847435361	0.00144195847435361	0.00144195847435361	0.00144195847435361	0.00144195847435361	0.00144195847435361	0.00144195847435361	0.00144195847435361	0.00144195847435361	0.00144195847435361	0.00144195847435361	0.00144195847435361	0.00144195847435361	0.00144195847435361	0.00144195847435361	0.00144195847435361	0.00144195847435361	0.00144195847435361	0.00144195847435361	0.00144195847435361
FADS1	4.71654311619691	3.75178018696657	3.90889276753852	4.00732255312539	4.52362736438439	4.37791332188547	3.22668453561427	4.10864898106757	5.05874785805954	3.98463929025378	3.76567202331379	3.78671517492216	2.53627270579699	3.75816910624321	4.78037637904918	4.37096527586423	4.27065055384426	3.84412516406061	3.32208559454448	4.76082009389255	2.82600704501884	5.52830366522035	3.76984165007216	3.49581513342588	3.68045516067163	4.70327041589943	4.76024222935393	3.58988427916077	4.23578036196347	3.57906794679216	3.78040896645518	3.13770373382585	4.66165674440259	4.27065055384426	3.69945897603145	3.55352326165325	3.42907465058723	5.09727249830651	5.09426315143806	4.62297052128789	3.50347248693425	4.78982093710045	3.81772089768449	4.28326449610231	4.48424326600638	4.27359010913067	4.17723340489632	4.30746578644728	3.43842146607735
FADS2	4.61002086203911	4.99235110462558	3.79506493805019	4.30898502298475	5.52419479968804	4.69663589028649	4.29730808350749	4.23426532912223	6.1130945166592	3.77197316103759	4.01801628091301	4.04186136525036	3.11282417151452	4.40124442451424	4.25103032887661	5.08368340496854	4.95652805483103	3.8115899471086	4.38552956078075	4.18195748270992	3.80954674035443	5.98053123264044	4.93311379875261	3.96637891550976	3.48552040601616	4.44700845199121	5.03518291914846	4.22659684714142	4.42764543367785	3.8630208684605	3.38695548485497	3.62540949670756	4.85802451868161	4.91744696194808	4.41753971456398	3.97274485316084	4.03397274761057	5.35020798994218	6.20903454486396	4.54477354494614	4.39924387659076	5.96577001140942	4.41153512967924	4.4087715281915	3.75066930181853	3.18922994592494	4.69827037017149	4.82733278559393	3.40478389392477
FAM120B	3.46222452977921	3.24348788121149	3.23124058958171	3.91272017501061	3.52619410290305	3.49709108513407	3.49071242501875	3.62540949670756	2.90902308219827	3.48816173109899	3.62191778162072	3.84207846111174	4.12853428761286	3.57668568024749	3.49836714650954	3.59465313456789	3.26318073227925	3.27519083290077	3.50730263947496	3.47132005093165	3.90217321993609	3.56450511001581	3.5839252175464	3.53368420341231	3.1986716171622	3.67593794028185	3.40885960943967	3.64628336762734	3.25565792881098	3.67252777308784	3.2736665231648	3.59823071021115	3.34072913348778	3.21115332646103	2.75083201365153	3.57540307033593	3.44768360399237	3.41021844745376	3.36607973431982	3.24044725759425	3.24652926154671	3.37999332783562	3.68266811364546	3.03755851329586	2.62086072017798	2.80961593080961	3.17650465113604	3.46868176297751	2.68502800390941
FAR1	3.79710656289784	4.07730037832851	4.06272324325678	3.92131113004859	3.85910990513137	3.98463929025378	4.30680114721418	4.53491634599519	4.87289622761691	3.880816281924	3.67363369818454	4.10695338122689	3.88668949139011	4.21883603479564	3.93177456359999	3.75178018696657	3.67142192013133	3.73133243717688	3.73558659758321	4.14579426340546	4.65541411256609	4.07560707176069	4.26685806289281	3.82283154316777	4.31116907441214	3.88566388522457	4.02064360998496	3.90599935468941	3.57302135756051	4.10026638034176	4.21107759101291	3.99288498844823	4.13758714973521	3.95711429249573	4.08925114578438	3.51231979808162	3.84505555544615	3.83807871578437	4.31116907441214	4.32703243174538	3.50091959791224	4.34347537962372	3.93747563977012	4.15957339732986	4.1699600958421	4.08840403690448	3.78458195113639	3.20963699032023	3.32640636489143
FAR2	3.07574221495095	1.39012719295575	2.62546800732321	2.95621062960848	2.89940583367484	3.42771397966183	3.35912832869358	2.92429223463677	2.15086295986148	3.18282106835354	3.39383070840958	3.03931508592231	2.37601691087245	2.87596763884567	2.70947193616477	2.70947193616477	3.20803166844249	3.03229057592326	2.79094555392262	3.0269375842456	2.95063687905999	3.11450466508501	3.08253108832021	3.05504956445304	2.85017731989729	3.28550720409177	2.80550154853724	3.23892722999471	2.01467787316706	2.52882820409465	2.38708783306849	2.87994187955897	2.70726974327681	3.24348788121149	2.90512300656363	2.79308459334215	2.56588114900421	2.79094555392262	3.42907465058723	2.761481784828	2.9071161759326	2.85422644169635	3.38143971662047	3.00739214271159	2.51371588910103	1.96388096152245	2.85017731989729	2.85422644169635	1.82415944472687
FASN	6.9836448326178	6.98156143790309	5.16352525227221	7.29829500724984	8.58236869723658	7.49979308410879	6.03428242573743	4.63170232869517	8.78427594781125	7.01192183037269	7.21881752670313	5.80277854981784	4.59880183550879	6.57788161319706	7.81631496762913	7.89417721773623	8.49340873160263	7.36855659595812	7.07722336398942	7.63716527042325	5.34806196245575	8.44215391933169	5.74201110653345	5.22850278746697	4.07391389048897	8.28114515731297	7.40891432053484	4.69442465337898	8.30875695959289	4.30167447848626	6.06520842023881	4.55894256173166	6.77007928827982	7.05796799009964	4.76611759812696	7.44440681403838	4.93553203499226	8.1449060118951	8.51504896812598	5.3241684760765	7.43337078684236	5.3885572521815	8.01289621598879	5.33665035073154	5.50815315377096	5.76772590829507	7.48487639000132	7.99456790578385	5.81967222804663
FDFT1	6.67726601289378	5.98870015462577	5.78402293871127	6.65934397256709	6.41530327411908	6.44614159560536	5.44891241157657	5.64561056430192	7.1392703428617	6.04944868198014	6.64746318140324	6.23133139929414	5.44334315724649	6.08215304961751	7.10392599318733	6.17175216377562	6.64073117010849	6.37212302902251	6.01173458070329	6.64488913963024	5.64218056240868	7.47890995427814	5.5792944873408	5.33167677404482	5.3526467549165	6.75492021008432	6.87137501806131	5.70845760723085	6.72480464365968	5.76792223765383	6.73807853627277	5.35684167251514	6.6707306483213	6.10373220866982	5.93782884498937	5.67982161286118	6.17757048785431	7.11861895042737	6.83211788658203	6.15765149606274	5.6763899706473	5.93123839251269	6.31414612222616	5.80012696176266	6.58738145131127	7.12080313153253	6.16692024714455	6.3234283659333	6.63508840556926
FDPS	7.35275333936766	6.25698839481021	6.65726476330952	7.75190852267422	7.33426786402138	7.08804294798281	6.60628412182127	6.74352711070353	7.7211534128358	6.48203041341309	7.30465443608973	6.67578067706373	6.54255993037801	7.04844027474004	7.87406272407601	6.99535197136379	7.31826818729557	6.99098650951914	6.3058519941757	7.42651080107195	6.37301216705449	7.85026544422647	6.78187070162127	6.45187520856391	6.09446933357585	7.33993261168664	7.36140027303055	6.51694025093924	7.23620075337287	6.33419276405233	7.30992097320883	6.89556835467078	7.60900882450234	7.17323057540876	6.6736022118411	6.61311346861014	6.74015887813123	7.61816184904659	7.56633185123571	7.06729767245888	6.1582430932554	6.9356337036097	7.54315577544127	6.77305182976887	7.01301331056851	7.1924970550352	7.02502001691794	7.10432308578313	7.08556133875838
FDX1	2.80550154853724	3.34496589922437	2.42522052499374	2.86017420153023	2.84819650099047	2.79308459334215	2.9691993461675	2.31065914080711	2.90902308219827	2.74002587695299	2.74649083730554	2.72702636543709	2.71828676863368	2.71828676863368	2.99479078879293	2.73356601230452	2.86414155280277	3.38831216317735	2.7357753913869	3.08932424044019	2.66925178707567	3.14905509578914	2.86017420153023	2.65325536917935	2.66242818995424	2.89550976975682	3.22507692702111	2.24825073709116	3.05153143247121	2.18304368945098	2.91856341264278	2.44919199302902	3.05329035157773	2.88772254410282	3.03580223721313	2.96178756706404	2.80138912388345	3.12450445031415	2.75083201365153	2.59477908002987	3.46086069403633	2.8581911788058	3.35064709863975	2.70947193616477	2.57794251193414	2.85422644169635	2.8916153386573	2.65325536917935	2.90321689361713
FDX2	3.80536814621484	2.4358905454697	3.76242964115973	3.82794356565705	3.68377469767396	3.5111337727318	4.21807900898993	3.2220409183919	3.98557614175215	3.55224255156756	3.94495484509669	4.34632774927906	4.17402154868967	3.81772089768449	3.89349712482976	4.36183070681915	3.95337216989231	3.90217321993609	3.82487618717512	3.94588993540839	3.45695174565748	4.41963684305452	4.32123696583034	3.54483481119015	3.03580223721313	3.75715043130309	4.11778848788857	3.37583581879767	3.14417616108202	3.19234664032556	3.07397957338511	3.86106528885323	3.25109274782099	3.79812745933161	3.32784694038435	3.84812616527571	3.52117232386428	4.09772393938398	4.08925114578438	3.29583201237898	3.06024095103578	4.69990492424617	4.27065055384426	3.69050795856553	2.64409355835977	2.38983848140114	3.48943702296204	3.80230443614386	2.97469638334807
FDXR	2.92429223463677	2.69178692543664	2.2512517475215	3.15074103366473	2.761481784828	2.78889257988408	3.25109274782099	1.67855076865097	2.53130881261793	3.29879633385077	3.11786641864152	2.96361819230599	3.83807871578437	2.56338824404014	2.87009583673316	3.39935147399893	2.53627270579699	2.50357725611573	2.74223700141927	2.88573352674792	2.43858124302499	2.97836277237055	2.8974143083461	1.88791977729817	1.89566336586581	3.71053880895515	2.92993763181598	2.23602702934715	1.7701723831624	3.1161854142136	2.27531940464469	2.53875598802634	1.63736035969452	1.96752649091278	3.41828361616835	2.85620859202669	2.15737572768776	3.96544290989388	3.07230533264496	2.91474612237265	2.34228374422149	2.77001140964379	3.10955236578364	2.76787818877793	1.20224913152012	1.68750218398174	2.81167385460034	2.761481784828	1.807763448842
FHL2	2.45442218973457	3.71377175558582	3.7645602842153	4.37163145333222	3.45958789685882	3.21427580234597	3.63359037509574	4.77931642103012	4.52429693804274	4.04975277197579	2.66697658405929	3.4529529896537	3.32352569182999	3.74641154508101	3.05504956445304	3.38415211038798	3.30904201125918	3.16361561804281	3.91654830476849	3.07741699291137	3.00021444547628	2.65325536917935	4.63352573414843	3.88668949139011	4.32988310908841	3.21275906915007	3.74752216683203	3.64628336762734	3.32784694038435	4.52984537660126	3.9983213817497	3.04634433565104	2.27825588456455	2.69846705542602	4.69942416535115	3.57302135756051	3.31048065620826	3.93551279630214	3.18442295816464	5.07388225705091	5.53231495063729	4.34984607340481	2.94132541160986	4.87782247114163	3.44241615956392	3.91468083427884	3.89247116845855	3.20179081223336	3.58630857403672
FIG4	3.32352569182999	1.97490160688699	2.84819650099047	2.92238224300242	3.26470376033345	3.18602506783948	3.15722090793042	2.97103135188926	3.07397957338511	3.1556227886656	3.24500847687726	4.03397274761057	3.47778132462273	3.71709769580035	3.10115623999373	3.69945897603145	3.14905509578914	3.21579272812478	3.22820302937505	3.22355882695855	3.87690177562225	3.61833495601071	3.35912832869358	3.27519083290077	2.78265115680247	3.27662564685337	3.30607531459759	3.76354124980988	2.79308459334215	3.24805023504417	2.77205981159775	3.12450445031415	2.5061310890176	3.08420692369783	2.6895051395286	2.8916153386573	3.02342893228248	3.35488703851587	3.18922994592494	2.44649683154418	2.92993763181598	3.2736665231648	3.26165789113844	2.66015500058551	2.25425441869499	2.01114240591966	2.77632891742474	3.17650465113604	2.73144217382435
FITM1	0.919150618104726	0.911493327202356	1.22094296829716	1.25155989514568	0.903788785127249	0.971585450373761	1.88011871174612	1.54649029599856	0.64248035723055	0.740717888653821	0.903788785127249	0.986216479591385	1.438800019587	1.37348823886587	0.911493327202356	0.919150618104726	0.840743431643413	1.45469203653797	1.19598365689261	1.5315363205325	1.01507797765291	0.714576698990368	1.14469964679421	1.75747281883042	0.808185597524922	0.971585450373761	0.537047724983204	1.1381394191249	0.903788785127249	0.496714988015726	1.31093866404862	1.90730743050151	0.22774571519251	0.971585450373761	0.357261254869489	1.42275885194842	1.39012719295575	0.566568782853492	0.566568782853492	0.766388766594061	0.576281927335309	0.496714988015726	1.52154710132876	1.04333181192441	0.45523098168662	0.45523098168662	0.64248035723055	0.880499811193485	1.07794825321167
FITM2	2.51874961560534	1.36790725184204	1.50129118783706	2.15086295986148	2.47538520649045	2.28715414391988	2.33370005304684	0.872622540743869	2.3135342173455	1.87226066197392	2.44919199302902	2.12135341963986	2.07757822039685	2.05694469542267	2.08437466318853	2.31936866296544	2.11135160966636	2.12135341963986	2.66242818995424	2.35643001435669	2.03595039285361	2.70066681331289	2.33081491658855	1.57093017802074	1.18334783712589	1.80362250280936	2.19569186236798	1.78284754560674	1.52154710132876	1.70971252363866	1.18334783712589	1.82007143980655	1.13160393663738	1.73592106135851	1.31093866404862	2.01114240591966	1.20224913152012	2.02537680013263	2.23295576457032	0.941870434435113	1.39563804017164	2.52882820409465	2.11804282871767	1.37908282922226	0.678959457542864	0.964205371445399	2.2391000569961	2.62320589193691	0.585929815239946
G0S2	5.07213573129544	7.38485791439201	7.75210759489842	4.02956010040186	4.20644258331458	5.74603460664054	6.48242593921845	8.2171561799622	5.46923956366684	4.44233346986062	3.95711429249573	5.82831688697787	6.07959145998464	6.32984738067861	6.20084705855927	5.52292306061783	4.67020614968285	5.57537826236957	4.55224022744104	5.03964284898456	6.83856096571246	5.0819365171663	6.6643936053368	6.71232428533718	8.73119885989617	4.15466486207051	6.28650140848477	5.05224933181072	8.04457444446238	6.01596803515876	10.2606764682477	7.43864018021927	11.4634109999836	10.1023130247361	8.10983189620244	6.20775212534476	6.35335390651962	7.06699990962115	7.13519946761197	9.23599454777205	7.39440066485731	7.03285952380616	3.67363369818454	9.37906830299466	9.55521891538047	11.131243329157	8.5113590949222	4.20171386256192	9.36478988570791
GALC	4.03397274761057	3.49453929147257	3.76242964115973	4.16032864455642	4.04449152496474	3.92037715503392	4.00460305557707	4.93079242100265	4.39371927121358	4.00994859747122	3.71598897886953	4.38962412486231	4.57714154967375	4.67414533749564	4.31335330124472	3.75928045346414	3.82794356565705	3.97274485316084	3.30023382875122	3.91561454807987	4.18195748270992	4.66050417474152	4.12023885511057	3.8797909792251	4.68654222247085	3.51231979808162	4.53491634599519	3.81567702606351	3.97461755187361	4.01173073634555	3.61484475620988	3.63588910726114	3.97274485316084	3.73669654616075	4.42097145718349	3.39935147399893	3.90599935468941	4.21495651608245	4.01266876262985	5.22460962157755	4.00910447726058	3.89536263488338	4.04618250532337	4.11364229223679	3.5198943188336	4.31040938444289	4.33853196462236	3.61245715697388	3.22507692702111
GBA	4.85358337897993	3.85305877109029	4.3806739743401	4.74262163705148	4.69663589028649	4.9842157455233	5.13670253127705	4.2994911926196	4.97182188799716	4.9462706546387	4.85551424919242	5.09853453871826	4.32123696583034	4.55463375947816	4.78818242870005	5.18948695061158	4.72356613818172	4.4436691046204	4.64274020707197	4.90110936698349	4.29142406309106	5.40534903974153	4.71269545772471	4.030405007343	4.06535584139126	4.81922949246136	5.18190126220084	4.62594484269742	3.9270093020222	4.97734059669514	3.99560301383023	4.44300127979191	4.26837499380913	5.37225816947012	3.99016730620636	4.30385794085444	4.31116907441214	5.18073433334225	5.49504892738047	3.94495484509669	4.91512644261948	5.37050165312717	4.95004432044523	4.29142406309106	4.51540232837141	3.87196314864247	5.44930325538047	4.86294896170229	4.10026638034176
GBA2	6.28877196693702	5.79109259068539	6.52000643622084	6.44327488819494	5.80533201493014	6.17254106976127	6.44940379131862	6.22965403967614	6.17017437001205	6.08382797199623	6.3928713192764	6.04550915860941	6.3961320929883	6.26547627551697	6.30160642652006	6.13606056847307	5.75221747303612	5.70600545835879	5.58046939914552	6.28472448203887	6.15479215824111	6.0328053245832	6.39850362041464	6.75165079959488	6.16248297386629	6.3176021882428	6.42597720187991	6.77978979953962	5.72493814891541	5.99824790469952	6.2500801429087	6.59341814862567	5.91717388337871	6.19315337787742	6.13625772491543	6.30782673133379	6.67627578732947	6.04334249121342	6.37370372348407	6.11043355933061	5.17159431810573	6.30121149814209	6.44129788717555	6.28482319942906	5.73416099027469	6.16051091439578	5.88531601207133	6.28966045893877	6.46057498590225
GC	0.0299821846362608	0.04404397111925	0.125650237911995	0.00144195847435361	0.151855661431925	0.0579713400071932	0.276196268219606	0.125650237911995	0.00144195847435361	0.00144195847435361	0.00144195847435361	0.215363452397449	0.0299821846362608	0.112369091855629	0.151855661431925	0.00144195847435361	0.0989609439144161	0.0579713400071932	0.00144195847435361	0.0299821846362608	0.0989609439144161	0.00144195847435361	0.0854273554204139	0.323089961785028	0.723328508587149	0.00144195847435361	0.04404397111925	0.00144195847435361	0.0299821846362608	0.00144195847435361	0.177594444932951	0.202885150033924	0.00144195847435361	0.04404397111925	0.00144195847435361	0.0717606770123363	0.276196268219606	0.0717606770123363	0.00144195847435361	0.190302861298438	0.112369091855629	0.00144195847435361	0.0717606770123363	0.138811973912688	0.0717606770123363	0.264241605957563	0.0854273554204139	0.00144195847435361	0.0717606770123363
GDE1	5.28732416251394	5.23152018910369	4.20247039810909	4.8007139691476	5.09766081489625	5.10727265037629	4.49322458325795	4.03744715124743	5.15506870618722	4.60474649485495	5.26647612876482	4.67702794792719	4.58078255638419	4.99729115640286	4.79078479818149	5.1433096840946	5.29833590611915	5.29648422026477	5.13709116286105	4.84450953108623	4.38410136174874	5.48292503175951	4.99641934277635	4.61059629741733	3.36607973431982	4.58020763391859	4.74156274073136	4.44958477380221	4.71269545772471	4.59880183550879	4.28250559338674	3.90702600214196	4.22735412592794	4.93553203499226	4.30091505467459	5.05312221537898	4.63640499232516	4.82434209057522	4.75061246190113	4.08501591220285	4.75330854756934	4.73934878233667	4.96765911123268	4.26837499380913	3.5583726222963	4.45292477860552	4.71596594153259	5.37372197351003	4.30898502298475
GDPD1	1.13160393663738	0.444674827411663	0.978906493978303	1.60456180187134	1.37348823886587	0.816408582690753	0.978906493978303	0.556797578005619	0.705752174206026	0.949370789612817	1.09153116136583	0.799896859853264	1.40109968703189	0.696897432855006	0.766388766594061	1.59504670741138	0.919150618104726	0.89608492919651	1.37908282922226	0.971585450373761	1.87618768384012	1.32825982589462	0.556797578005619	0.537047724983204	0.614479913282012	0.956816296916384	1.18968302745853	1.37908282922226	0.566568782853492	0.888290625973571	0.476111032184676	0.89608492919651	0.774830840178989	0.45523098168662	0.941870434435113	0.64248035723055	0.888290625973571	1.21472918266717	1.31673683850666	0.276196268219606	0.808185597524922	1.26366052032914	1.11833757049833	0.740717888653821	0.151855661431925	0.585929815239946	0.766388766594061	1.37908282922226	0.125650237911995
GDPD3	2.59002419463986	1.438800019587	4.25406244613745	3.01098289592795	2.96736768094267	2.55848809000969	3.95056601734283	3.95804992759804	2.85215857678712	2.53379031358987	3.39383070840958	4.17959533086539	4.54908103588012	4.39448122302248	2.93376102701917	3.61484475620988	2.93749900164541	2.83408514124183	3.37728176424887	2.62781462949995	4.37715180953447	2.2512517475215	3.97274485316084	3.30607531459759	3.93654092913168	3.03053519133887	2.60429817508293	4.10271491903689	2.2391000569961	3.98557614175215	4.25027235471997	4.63986041987383	3.16041781680836	2.66925178707567	3.42907465058723	2.77001140964379	4.44958477380221	2.94506632592305	2.90902308219827	3.64738756566747	2.80550154853724	3.05153143247121	3.24500847687726	4.23578036196347	3.02518310889351	3.48297061084588	2.66015500058551	2.45703887692643	3.41828361616835
GDPD5	3.32496594865949	3.17170291608885	5.30818011673052	4.08670991235585	3.86600117540415	3.75603921506343	4.66799655382349	4.74849424521371	4.10610562733655	3.94776024218303	3.5374306336086	4.0764537093912	4.46017863337439	4.61126765107272	2.99837707366773	4.05755295893343	3.33640362976821	3.57787676857797	3.52619410290305	2.74223700141927	4.28990581561261	3.2541360138046	4.46141959844767	5.07427038267427	4.09094545666987	3.22052320149856	2.79094555392262	4.45025274512376	3.33072856858777	4.42030414255808	4.57417155223407	4.94114287007978	4.10610562733655	3.29439501402803	4.13023143758162	3.80332561707415	5.06272501502526	3.17330327315652	3.81261163372089	4.67472184081412	3.76242964115973	4.09009828571188	3.86898193575383	4.77035613605504	3.68718711577905	3.74428304582233	2.69398482552106	3.53121754392937	5.19853289375776
GGPS1	4.02599307155722	3.17330327315652	4.01623362967827	3.95056601734283	3.91654830476849	3.77827647322322	3.90413285675872	3.44105420617554	4.35907188625299	3.50219598776453	3.9736811818617	3.94776024218303	4.54783659058312	4.08416895881752	3.79710656289784	3.79812745933161	3.81772089768449	3.94214982676862	3.73780656399558	4.16835459055927	4.15390979087852	4.35336484007451	4.33349439015371	3.93841039269627	3.81772089768449	3.58869228815711	3.97733325829138	3.76984165007216	3.63938379374105	4.04101602255913	3.71266324933196	4.15466486207051	3.49964331746477	3.53121754392937	3.60300205308956	3.53496336901548	4.06009095085465	3.6703161393656	3.39518806814622	3.86600117540415	3.42508372207543	4.59698029590641	3.7730853524902	3.6703161393656	3.18282106835354	3.85408267675681	3.4647707006693	3.44504963872556	3.66349875624102
GGT1	6.34999553920296	3.61245715697388	5.13592527729828	4.30604157947147	5.50688173069071	6.13606056847307	5.97000131152262	3.36192651271954	3.92514087407892	5.78166653018647	7.03345494280964	5.0513764646537	5.73769344165663	6.65775981041463	6.21376976752944	5.77773934104983	4.92083128156391	5.48126306595188	5.29395043492541	6.87137501806131	4.50717943591352	5.91265012499254	4.65195713483062	6.50744542451812	4.49828966413764	5.89337767315086	5.783433829906	4.3506068503568	5.64904073242173	3.65889397749692	4.90690896698923	4.06789470722413	5.17558071793747	4.96494867898161	4.01979907706487	5.34162436252122	4.38686261064468	5.10018494933525	5.2261668533348	3.4634975592273	3.18121939862022	3.83194119400167	6.14956668042437	4.47450053922868	4.31116907441214	2.76787818877793	4.23123553134341	5.24339679729426	3.53240514498998
GGT5	5.35411006355737	3.69272221044906	3.51359716089563	5.06010587357696	4.39238590391968	4.57656669057705	5.65854806386291	4.68932971309204	5.74848806496567	5.7876558745293	4.97269321693073	4.62709626244169	3.13274110483375	4.69942416535115	6.70152862309252	3.94495484509669	5.28206269217565	5.07601698749466	5.25926885893793	5.43894673460955	4.05059844466966	5.45350498277785	5.27543785709851	3.16850286687278	2.24825073709116	4.76717718812686	5.75005831980489	6.17737325113922	4.01979907706487	4.99283539920101	3.22668453561427	2.93184913840461	4.86990213457713	4.86748770365513	4.03744715124743	4.78982093710045	3.20963699032023	4.76775515881495	5.66991931712188	4.03838627246494	5.79649344873354	4.44767636606517	4.70327041589943	5.49191995814175	3.62540949670756	3.79710656289784	5.96862365680984	5.606518492099	2.48055437564032
GK	3.25109274782099	3.80852522028515	3.81669893422554	3.61484475620988	3.03580223721313	3.64398319068834	2.92238224300242	4.05144414920015	4.75282708946025	2.81167385460034	3.20963699032023	3.71488033211485	2.91856341264278	3.8620896156615	3.99916508272666	4.30898502298475	2.92993763181598	3.95056601734283	2.54372521770281	3.9185093332991	3.14905509578914	3.82589859170899	3.36887936925303	3.85212799463579	5.74063727734897	4.1579685747951	4.56928601055755	3.70167437687126	3.7793890474969	2.99479078879293	4.4561697090008	3.11282417151452	4.43498854571084	6.29775593410495	3.36752463440555	3.1161854142136	2.88962548340542	4.59458368431021	5.1558462599965	4.01886074524651	5.05273426510096	3.35209033061185	3.36472528162741	3.32064565694458	4.20171386256192	4.51989714131105	6.37943391795846	3.20339529008496	5.48517364342604
GK2	0.00144195847435361	0.00144195847435361	0.00144195847435361	0.00144195847435361	0.0157824822406517	0.00144195847435361	0.00144195847435361	0.0299821846362608	0.00144195847435361	0.00144195847435361	0.0299821846362608	0.0299821846362608	0.00144195847435361	0.00144195847435361	0.00144195847435361	0.00144195847435361	0.00144195847435361	0.00144195847435361	0.00144195847435361	0.0299821846362608	0.00144195847435361	0.00144195847435361	0.00144195847435361	0.00144195847435361	0.00144195847435361	0.0579713400071932	0.00144195847435361	0.00144195847435361	0.00144195847435361	0.00144195847435361	0.00144195847435361	0.00144195847435361	0.00144195847435361	0.00144195847435361	0.00144195847435361	0.00144195847435361	0.00144195847435361	0.00144195847435361	0.00144195847435361	0.00144195847435361	0.0299821846362608	0.00144195847435361	0.00144195847435361	0.00144195847435361	0.0579713400071932	0.112369091855629	0.04404397111925	0.00144195847435361	0.0299821846362608
GK3P	0.0989609439144161	0.476111032184676	0.202885150033924	0.125650237911995	0.0299821846362608	0.0579713400071932	0.177594444932951	0.138811973912688	0.151855661431925	0.202885150033924	0.0989609439144161	0.0989609439144161	0.125650237911995	0.0717606770123363	0.00144195847435361	0.0989609439144161	0.0299821846362608	0.177594444932951	0.00144195847435361	0.0717606770123363	0.24001484961237	0.276196268219606	0.0717606770123363	0.264241605957563	0.45523098168662	0.0299821846362608	0.177594444932951	0.00144195847435361	0.0717606770123363	0.22774571519251	0.190302861298438	0.0299821846362608	0.264241605957563	0.323089961785028	0.0989609439144161	0.0299821846362608	0.04404397111925	0.177594444932951	0.288059892631429	0.177594444932951	0.00144195847435361	0.164788549999235	0.164788549999235	0.151855661431925	0.177594444932951	0.0989609439144161	0.379612773799794	0.0854273554204139	0.177594444932951
GLA	3.91561454807987	4.22271614564877	5.02238727179424	4.36325778884362	4.54601787216507	4.39371927121358	4.53673443652168	5.61268946473255	4.94588363068576	4.24799856480596	4.84151754244595	5.04837004797468	4.60349994688129	5.07853997516034	4.59103701467302	5.04701237537436	4.77507688345728	4.79242341740435	4.27359010913067	4.40534121436368	4.56622094389357	4.63352573414843	4.94162659717881	5.02820303049586	6.79158194133067	4.09602913310247	4.60349994688129	4.91415959731483	4.05670702498976	4.36392378513167	5.74475883960896	5.65648966799374	5.60201305176174	5.18831984832331	6.57214244804725	4.37305902904836	4.92653689076043	4.85454880252096	5.7425998980965	5.52889066718624	5.58889019710169	5.16751101492713	4.89289464943631	5.45155065536411	4.77979821648266	5.21225073680592	5.55247292843452	4.21883603479564	6.68122698217168
GLB1	4.79078479818149	4.55645296188311	3.71709769580035	4.38829094697226	4.84499213086841	4.79917140634998	4.21032079693045	4.14824750745232	4.80794554944849	4.43231811302518	4.82173747647534	4.8058241464898	3.90599935468941	4.58864082985559	4.73886750451177	4.87482801710061	5.23074148827462	5.00000357431286	4.61059629741733	4.52678404947281	4.70269345219395	5.04400624220015	4.51989714131105	4.11025049352305	3.2736665231648	4.73126414524667	4.90932570447466	4.31914709828884	4.16032864455642	4.57053127572574	3.66230139244316	3.9185093332991	3.50219598776453	4.30243392365161	3.68718711577905	4.76929645711184	3.87690177562225	4.77979821648266	4.95149581829572	3.69050795856553	4.94956049867536	4.76505803781675	4.87927147911137	3.7645602842153	3.33216962101582	3.08597124209845	4.71096414407315	4.82434209057522	3.62890195710514
GLB1L	2.33081491658855	1.81190915273224	2.24825073709116	3.94308479075141	3.0410719547816	2.78889257988408	2.44649683154418	2.22060984351049	2.95438139090641	2.82798291623901	2.12466627915856	2.21134968599122	3.70610602796475	2.22375257489554	2.12466627915856	3.00739214271159	2.93941201646355	2.44649683154418	1.78703543680692	2.05345152747296	2.53379031358987	2.36762621099322	3.10955236578364	2.29304112591968	1.82415944472687	2.56097926937869	2.8974143083461	3.13442460817496	1.98587629519508	3.71709769580035	2.53627270579699	2.87208146457458	1.63736035969452	2.26636087416418	3.39383070840958	2.89940583367484	1.66496545086994	2.98019647504779	2.4117256383455	3.00739214271159	2.67152765958881	3.38831216317735	2.14760977419013	2.24517248223691	1.93771234341425	1.99313358560847	2.35643001435669	2.19248783993774	0.903788785127249
GLIPR1	4.23350784617297	2.52882820409465	4.14249221396302	3.05504956445304	4.23578036196347	4.22583959078506	3.58630857403672	3.65778901843914	4.14249221396302	3.16850286687278	3.97190219267166	4.11524414498981	2.88573352674792	4.50976081013221	4.21268585365885	4.01173073634555	4.14334126911069	3.55352326165325	4.30964971570527	3.07574221495095	3.72254990644056	4.20483471851006	4.22423049555367	3.7645602842153	4.15551434526134	3.27958546908196	3.98285938543624	3.98285938543624	3.65088467611696	4.44567266842344	3.44105420617554	2.44649683154418	2.29893427249687	3.34496589922437	2.9691993461675	3.38415211038798	3.88566388522457	3.97274485316084	3.49453929147257	4.70605920359404	5.06524728985587	4.55281465901837	2.8974143083461	3.49326355936181	4.13343749511905	4.41963684305452	3.75928045346414	3.45822431018205	3.66570949768292
GLTP	4.23047813777654	4.82279859476417	4.00010256686007	3.98463929025378	4.46476091043888	4.37924601736509	4.27207287848338	3.840031975783	4.41420368226685	4.07043385638859	4.43365329938933	4.1699600958421	4.29208832340807	4.25482053055651	4.49379794722295	4.10026638034176	4.48997572090024	4.52295780485042	4.01445112352804	4.25330438374899	3.98744996770818	4.30309845567961	4.40534121436368	4.55645296188311	3.72587750927985	4.1449451217121	4.10525790415544	4.24496715462724	4.4673387448572	3.71053880895515	3.9270093020222	3.85910990513137	4.18592640533884	4.74368056352987	4.16514389574485	4.31914709828884	4.40610347145078	4.20559134797986	3.97649041573063	3.92607506675076	4.48481646363332	4.11694034308985	4.46542921691739	4.53673443652168	3.88855436529768	4.30091505467459	4.55769773799326	4.4403301295156	3.99644660862486
GM2A	3.81465517323458	3.23740739210268	3.5174299002277	3.96076350528851	4.1194848688993	4.23047813777654	3.95889203487012	3.80852522028515	4.21183440775428	3.88473156189044	3.88566388522457	5.07941334840829	3.69724385886148	4.55769773799326	3.62302034787212	4.5540592956821	4.22659684714142	3.93841039269627	3.82078711948124	3.83500970895842	3.99194781784878	4.50020122954228	4.06103102015431	4.04881317300975	3.03229057592326	4.4803267008245	4.3506068503568	3.83603265662937	3.87289487033913	4.12438620870688	3.70278218354264	3.65198917922968	2.59477908002987	4.17798919660995	3.54364624594345	3.55590200401218	2.99654003651691	4.5838489781889	4.61126765107272	3.09947778665769	5.4571206514285	4.44233346986062	4.71048323824708	3.86004101579129	3.71266324933196	3.24957139719408	4.15872377221118	4.38962412486231	3.43179638638265
GNPAT	4.34699334417793	3.45431607696795	4.79396571091344	4.7082711534707	4.45683782618027	4.23502283438941	4.7735353504364	4.42297349172437	4.66684377619423	3.85910990513137	4.36953780532961	4.4803267008245	4.86352834730972	4.49513583762707	4.46084683902703	4.21656502505602	4.46476091043888	4.23578036196347	4.27586611820391	4.66002394856879	4.58499895951988	4.71211834401617	4.85899004849915	4.52362736438439	3.81976499034848	4.01801628091301	4.37924601736509	4.11778848788857	3.74854029719403	4.39448122302248	4.31838718602565	4.63467740850083	4.37924601736509	5.04575171507057	3.61484475620988	3.95337216989231	4.77401707279408	3.85110419213529	4.26837499380913	4.09179265864129	4.36744431177203	4.82434209057522	4.29142406309106	3.92990570180721	3.52245043692038	3.83398681593958	3.87196314864247	4.21732200573967	4.32199695720245
GPAM	2.12466627915856	0.832689948689324	0.623866686610591	2.23295576457032	2.39534348772857	1.63736035969452	1.56119481174553	0.546943980916706	2.01467787316706	1.48594315284475	2.05694469542267	1.91494221924943	1.75317967788829	1.70090705846983	1.61868993099107	2.04996104168859	1.80362250280936	1.00070016982105	1.45996945278123	1.84034079433318	2.08781483470604	3.33361083213992	1.37908282922226	0.832689948689324	0.6699226786146	2.84217062189332	1.66038166952953	1.46519413492305	1.60456180187134	1.37348823886587	0.368491016180814	1.75747281883042	0.89608492919651	1.17057617735835	0.749308906679242	1.49109212134995	0.595505285059927	2.28715414391988	2.02183273217998	0.732043247997993	2.14760977419013	1.71854171846239	2.52882820409465	0.89608492919651	0.276196268219606	0.357261254869489	1.62341424089943	1.94896010654323	0.177594444932951
GPAT2	1.72293033552852	0.919150618104726	1.80362250280936	2.14110981639668	1.01507797765291	2.00753466394618	2.03247344313197	1.78284754560674	2.67827490786813	1.68750218398174	1.09828543970022	1.69198730096539	1.61397307946482	1.09153116136583	1.02929144876304	2.36762621099322	2.7636133757054	1.36790725184204	1.87618768384012	1.5854292051238	1.96388096152245	2.45442218973457	1.28153595893221	1.72725496381901	0.537047724983204	2.19569186236798	1.86434612770559	1.82825201345542	1.24547914201098	1.81190915273224	0.903788785127249	1.12498491562881	2.22681853460227	2.03950572161596	1.03634662141947	1.00792162954968	1.15122962370921	0.783259177831027	2.72490423572034	1.44410716823717	1.91112299567827	2.15737572768776	2.12466627915856	1.88791977729817	1.74460954956534	1.1381394191249	1.38462930119694	1.15122962370921	0.774830840178989
GPAT3	2.44388442146921	1.79115718699754	1.74026251143784	1.7701723831624	2.11804282871767	1.91494221924943	2.29598692980583	2.20508090286672	1.81598800653376	1.5854292051238	1.69198730096539	1.67401582888152	1.69198730096539	2.28715414391988	2.17346129877367	2.57311552078137	1.65123430669913	2.41977029873648	2.12135341963986	2.05694469542267	2.4117256383455	1.7701723831624	1.49109212134995	1.70971252363866	3.33216962101582	2.10129394002658	1.91876509503679	1.66948738593005	1.59504670741138	1.1050140350833	2.48827462308161	2.06036451601765	2.53379031358987	2.59953707625002	2.77837885583375	1.77859377463849	1.59980039231536	2.86811064182297	2.12135341963986	2.11473451004493	0.880499811193485	1.72293033552852	1.99672936179197	1.01507797765291	2.20821435412123	2.37876255592152	2.0182915061938	1.26366052032914	3.88370605675318
GPAT4	5.93497619966274	5.78500479660009	6.15439777314461	5.360744195389	5.67246829318553	5.77371417815871	5.77695392702132	6.14059526486312	6.00051195174642	5.64962877790465	5.64218056240868	5.61592209891429	5.22889211990386	5.64414054311368	5.90212839710435	5.72277977537591	5.05224933181072	4.94259406774107	5.56803595477774	5.90016186345348	5.63110769559608	5.80896593405096	5.9551434511061	6.37558082561351	6.37696397255222	5.44099835922606	5.90448829765531	5.94137018999514	5.43328070073502	5.98663324883831	5.89367262661452	5.42995947755503	6.20479275537702	6.30308742029745	5.41589513826585	5.33167677404482	6.04285007378919	5.65168697544687	5.85052218214758	6.16031371054989	5.72385895436115	6.16810355257684	5.37782081998928	6.03231296274323	5.79472585434234	6.10392930067351	6.47965728435537	5.78559391725849	6.0246324561706
GPCPD1	4.14579426340546	5.21692146774145	5.11193362386419	4.84306176667638	4.19934983596859	4.10864898106757	5.46963053557468	6.30437096401262	4.88758011138332	5.15953980564693	4.3806739743401	4.60474649485495	4.85059071315797	4.86198333742558	4.4087715281915	4.65195713483062	4.72414343277594	4.99777550466486	4.31183382054347	4.43365329938933	5.56500136907628	4.62412184077203	4.25482053055651	5.24953083940073	6.24169214354117	5.59760584195436	4.53108912474865	5.50052499365221	4.75494555140585	4.54975114165237	6.12847034143868	5.38270077325855	5.31656368755591	4.93408107680136	5.4353321349855	4.69711661195832	4.58681984479087	5.00368497598617	5.52047747862766	5.0691279777094	5.18316546530476	4.33064333952046	5.08455687297682	6.15666550840096	5.3526467549165	5.79236912362709	5.28985764302405	3.73133243717688	5.49416888921359
GPD1	2.99295440607462	2.28421297048576	2.30483356493752	2.29598692980583	1.95274092105437	2.96361819230599	2.66015500058551	2.71828676863368	1.11833757049833	3.06886955474568	2.87398116541428	2.94880868834969	2.11804282871767	3.67483186505551	1.44942568559482	3.34785128329856	1.11833757049833	3.02342893228248	1.31673683850666	3.42508372207543	2.45180656127153	1.73158520895276	1.04333181192441	3.37583581879767	1.52656975917611	4.08755695908927	0.537047724983204	3.79608572245851	3.07054325715727	1.00792162954968	2.87009583673316	2.48055437564032	0.880499811193485	1.71415892072695	1.72293033552852	2.61608890757829	1.67855076865097	2.22060984351049	0.783259177831027	1.15767354019685	1.65123430669913	1.88791977729817	3.68497357786599	2.41708759603405	1.39563804017164	1.50640555355909	1.59980039231536	3.66690710366262	2.75296087457126
GPD1L	4.72741494029062	3.36752463440555	3.24805023504417	4.41753971456398	4.82231626472409	4.55587846590711	4.01445112352804	2.79719304776754	3.92420672403231	4.50087030510671	4.5472622473821	4.0635694021974	4.43899464389199	4.44233346986062	4.01088654715141	4.2601277374289	4.29360669447166	4.4996277476185	4.52362736438439	4.55587846590711	4.4107727307614	5.06524728985587	3.73993429158408	3.81261163372089	3.27958546908196	4.1562694663958	3.89732160748929	4.34347537962372	3.81363337577497	4.0635694021974	2.8581911788058	3.75066930181853	2.4117256383455	2.61140380465119	3.451680891584	4.39857705794029	3.75816910624321	3.840031975783	3.24044725759425	3.22507692702111	3.10115623999373	3.71164718037638	4.58739488193071	3.01632757845654	2.96178756706404	2.42253549515551	2.82188491903475	4.7735353504364	2.36488563537897
GPD2	3.00914357130495	2.17027118504078	2.7636133757054	2.75722023771716	2.88184321227572	3.04282911956309	3.38966897621957	3.11123236094512	3.44768360399237	2.91474612237265	2.56338824404014	3.28999521761894	2.90321689361713	3.50219598776453	3.08085551346338	3.05504956445304	2.66242818995424	2.9281133686589	3.02518310889351	3.24044725759425	3.44641197391269	3.49581513342588	2.98019647504779	2.80961593080961	2.97652940834799	3.36887936925303	3.07230533264496	3.23892722999471	2.49337161285073	3.11123236094512	2.6019590025002	3.3119194619882	2.42790669854466	2.73790035814144	2.86612588034555	2.60429817508293	2.37876255592152	3.03404625798517	3.21275906915007	2.86414155280277	2.75935073861004	3.15074103366473	2.80755849526168	2.89351907851447	2.82798291623901	2.48309942106759	2.48827462308161	2.68502800390941	2.04647324249977
GPS2	6.11250318658621	5.33665035073154	5.67697824061895	5.91343684840274	5.63345930900643	5.66540981137008	5.96744282690363	5.30818011673052	5.63865273428799	5.56744860487368	6.18052908388264	6.09131621562456	6.17638707323189	6.03999410380139	5.96439242232914	5.57439924168302	5.80552843873375	5.94953550505232	5.50619712869739	5.96183409942489	5.82350326884822	5.68825433704135	6.15341181712049	5.97157580016611	5.30671799498106	5.84904819155569	5.83696247398257	5.65766588693642	4.91222597339896	5.19026503358446	5.17314994898279	6.22166227667474	5.14243515730331	5.95120801291137	5.19425289416346	5.98692851819034	5.97157580016611	5.39236427543204	5.55247292843452	5.52390131923011	5.26939826879683	5.83519398322266	5.97383917633499	5.67668410503525	4.84306176667638	4.65656651458691	5.73690843817057	5.71895372096052	5.74230550174318
GPX1	8.12637214890479	6.88495855513965	7.608511386065	7.78306487243024	8.09010406264095	8.05901980110476	7.65756301849199	7.51371610525564	8.04058961502533	7.96896957443374	8.25343538693959	8.15327642093843	7.59020626849781	8.05573218913263	7.87416229783431	7.93610279506105	8.71324148107151	8.21924912826227	7.52326374749729	7.92086559827982	7.62025116810276	8.51285498634233	8.63503343364481	7.55548957659058	7.18981553112565	8.30307497090248	8.3236102111134	8.02674265972532	8.32979090008549	7.33764681965711	7.56046304320636	7.4981024822232	7.66840923625647	8.2574222972779	7.27007721499705	8.3258033493415	7.58344163952994	8.38412466321265	8.84334438566811	7.02968398774381	8.71523671914519	7.90891532193626	8.49271067442153	8.18257419424227	6.96568874478382	7.56105986534267	8.07585679998463	8.12497716142627	7.61099858707935
GPX2	0.64248035723055	0.660833667553054	0.816408582690753	4.63525326013986	0.537047724983204	0.527085465911245	0.517035787641703	0.50690888374194	1.06421857532761	1.01507797765291	1.70534148716163	1.26962112381024	2.39259036688874	0.566568782853492	1.438800019587	0.585929815239946	0.476111032184676	0.527085465911245	0.151855661431925	0.412509794819153	0.190302861298438	0.45523098168662	1.04333181192441	0.546943980916706	2.08781483470604	1.45469203653797	0.757893979551343	0.00144195847435361	0.401619482619825	0.486464357058811	1.49109212134995	1.20224913152012	0.311502134464128	0.401619482619825	4.57781223127848	1.54149660373924	0.311502134464128	2.4117256383455	1.64197803351695	2.01467787316706	0.379612773799794	1.09153116136583	0.971585450373761	0.723328508587149	0.345971544920615	1.68750218398174	1.91112299567827	1.33398395924247	3.20651573011264
GPX4	8.1541732606497	7.24633333744923	7.89656713757591	8.26519687624794	7.60284065039055	7.75618860367976	8.05911942615048	7.93470851422995	7.27623713261242	8.14729753981	8.08063903983987	8.03780025937867	8.34235190908433	8.14988837755228	7.77987941675427	7.86928321831316	8.08283091942763	8.59653183277278	7.39052387681947	8.47825113066468	8.05005365323925	7.90303992084862	7.82756502849709	7.99247614582598	7.3338703430709	8.64830013302902	8.02803767710105	7.45285815564678	7.9557229015532	7.50377101429277	8.27964998171214	7.79242233373169	7.83264261682382	7.31081530295595	7.92415199632757	8.4713705251044	8.00622221504705	8.07067610669197	7.94765561969314	8.14032228936546	7.77141820641899	7.20123707447963	8.51704350495656	7.7302104215813	7.85703604574725	7.80237738166908	7.25547293574069	7.78684764270414	8.56072573611882
GRHL1	1.05034902537617	2.01114240591966	2.50357725611573	2.10804789950235	1.71415892072695	1.36790725184204	0.986216479591385	2.77837885583375	0.774830840178989	1.70534148716163	0.919150618104726	1.35672521132405	2.36206576402517	1.51146486108382	1.73592106135851	1.33398395924247	0.757893979551343	1.26366052032914	1.55630670631335	1.65580461765362	1.47561173938283	1.04333181192441	1.40651168409153	2.00392990594252	4.31116907441214	2.38159025508149	1.66496545086994	1.89954090301241	1.98946599587689	1.31673683850666	3.37448038522539	2.21754747981724	2.95255249569663	1.80362250280936	4.23653791183333	1.66496545086994	2.50357725611573	2.16381931726312	1.05729435515509	3.37583581879767	1.5854292051238	1.43350425710672	1.49618670515736	3.01273494247959	3.02167505472502	3.3576843338529	1.02929144876304	1.72293033552852	3.04458657995632
GSTM4	3.47259387838683	3.07054325715727	4.17477724187172	4.25027235471997	3.91178659432514	4.44700845199121	3.92420672403231	4.22423049555367	4.35831087983612	3.83101143824033	3.38279584591359	4.12193541197147	4.45292477860552	4.12278373600215	3.63120003408784	3.86506978073775	4.72741494029062	3.97274485316084	3.01457491526592	3.65778901843914	4.23729548398797	3.5473036629347	3.90310635654942	3.95430763782182	3.61126348923999	4.51607172806704	4.32988310908841	4.11609222878465	3.97461755187361	3.89834781238858	3.64278722464921	4.87482801710061	3.1986716171622	4.19622966234963	4.10271491903689	3.93270905817428	4.08755695908927	4.54295499927884	3.90795936329049	3.96544290989388	4.21656502505602	4.81411755959387	3.92897133463989	4.30015565222724	3.66119620918613	2.5061310890176	3.17650465113604	3.71488033211485	3.9185093332991
HACD1	4.88709700546157	3.16201660598905	3.3576843338529	4.18195748270992	3.63239516116989	4.19547331522314	3.39111639182819	2.56338824404014	3.44241615956392	4.0764537093912	4.49255567201426	3.98829324283359	3.59107635937068	4.47965806876144	4.70769411005459	4.18195748270992	4.71923671862477	4.64158826339951	3.71164718037638	4.7845201332901	3.77725667271949	5.28177040309108	3.776236928925	3.881748421339	3.52865994841582	4.4660020627248	5.09474851717231	2.51371588910103	3.27662564685337	3.15722090793042	3.51359716089563	2.73144217382435	2.74870370072347	3.33784530624689	3.61245715697388	3.95889203487012	3.5839252175464	4.47125365109307	4.21959308314563	3.21427580234597	2.98203051601197	3.90413285675872	4.69884726314228	2.8916153386573	3.27958546908196	3.27815031660166	3.27519083290077	3.84505555544615	3.20018655193584
HACD2	3.93177456359999	2.94132541160986	2.71167473590324	3.18442295816464	3.78356180088537	3.47778132462273	3.86795724829664	2.78684009996005	4.02336510345131	2.96178756706404	3.32784694038435	3.50730263947496	3.21891641625545	3.5970380961697	3.40885960943967	3.49453929147257	3.63699261255626	3.94401979686923	3.95337216989231	3.63818815988557	3.58145057260206	4.25254634340206	3.73345938990535	2.86811064182297	3.22668453561427	3.08597124209845	3.5274726395074	3.05329035157773	3.17490385157721	3.50219598776453	2.67608140967073	3.1986716171622	3.11786641864152	2.66242818995424	2.88184321227572	3.61006990951724	3.01273494247959	3.21579272812478	3.45558840845674	3.00914357130495	2.85620859202669	3.86506978073775	3.43306670930986	2.98569961133148	2.85017731989729	3.12450445031415	3.10115623999373	3.52619410290305	2.00032813689653
HACD3	4.24269382965758	3.26165789113844	3.33928714086697	4.20095734981274	4.12438620870688	3.85212799463579	4.24345158246696	3.36328068276783	4.19547331522314	3.52117232386428	3.7645602842153	4.11025049352305	4.03838627246494	3.91944322277552	3.78569490669277	4.21032079693045	4.21571344877496	4.22271614564877	4.17638316690885	4.02064360998496	3.59584557093301	4.5417107903777	4.30746578644728	3.16850286687278	3.24652926154671	3.74854029719403	3.79506493805019	3.17810567161829	3.5111337727318	3.71266324933196	3.29583201237898	3.63120003408784	3.22052320149856	3.2691843362685	3.68156160129457	3.8431017854015	3.89928077146954	4.18120156956564	3.70167437687126	3.28407137639795	3.20651573011264	4.68490827737927	4.0242097733072	3.58630857403672	2.38983848140114	3.15881925071677	3.87485162935858	3.99194781784878	2.06036451601765
HACD4	1.87226066197392	1.49109212134995	2.19881965403319	2.37044869927365	2.08437466318853	2.18304368945098	1.79535491706766	2.29304112591968	1.93394533632437	2.2512517475215	2.13454120612354	2.55848809000969	3.25718003159371	2.61140380465119	1.55630670631335	2.07414559282267	2.04996104168859	2.05345152747296	2.07757822039685	1.54149660373924	2.83614881865199	1.68302333631389	2.15737572768776	2.27531940464469	2.46489527596627	1.95645095524207	1.33398395924247	2.51874961560534	1.70090705846983	2.67608140967073	2.15086295986148	2.22988626540793	1.05034902537617	1.6280783476678	2.55359133657536	1.83227721953855	2.27825588456455	1.97124968372131	1.45996945278123	2.28127334521558	1.7701723831624	1.89566336586581	2.08437466318853	1.82007143980655	1.74889191838596	1.59980039231536	1.28153595893221	1.92259161685412	1.39012719295575
HACL1	3.40070937856128	3.0410719547816	2.47792825956724	3.63938379374105	3.20963699032023	3.31776626136866	2.69618333781073	2.67380420073992	3.2929581781068	3.15074103366473	3.39935147399893	2.70947193616477	3.05153143247121	2.75296087457126	3.36887936925303	3.11954767811021	3.4634975592273	3.21275906915007	2.6828326076346	3.22052320149856	3.37312508753245	3.60538825562299	2.85017731989729	2.75083201365153	2.77001140964379	3.41828361616835	3.23284901843466	3.25261428674957	3.13105785425433	3.37167958655771	2.87994187955897	2.94132541160986	3.0410719547816	3.47905571591705	3.08420692369783	3.15393612772959	3.15074103366473	3.3576843338529	3.0654348835302	2.80344509121736	3.34496589922437	2.6828326076346	3.554712587231	2.508685888062	2.56338824404014	2.70947193616477	3.34920402356395	3.39383070840958	2.73144217382435
HADH	5.22305243600818	4.06272324325678	3.75390957519071	5.13301068410001	5.03566767314719	4.73126414524667	4.01088654715141	3.41293652207224	5.12358801650668	4.76130165444641	4.43632385193694	4.77459514767777	4.91793041956015	4.70105877174646	4.95933474830877	4.61481645593897	5.15827619357389	4.77507688345728	4.53175885537042	4.99825985818067	5.11436139192227	4.88806322296137	4.34490152796617	4.02956010040186	3.61126348923999	5.02820303049586	4.93640263357326	4.04975277197579	4.48739598465106	4.83090262109178	4.05492126859955	4.52927135535531	3.41828361616835	3.95524314758239	3.9185093332991	4.73453628542744	4.24724067905647	4.95468928518582	4.61241857405699	4.09179265864129	4.28544646176376	4.56564627582354	4.89289464943631	3.70167437687126	3.34785128329856	3.75066930181853	4.10186731886215	4.64158826339951	3.12450445031415
HADHA	5.94117344483006	5.51255442791405	5.5665675896766	5.77214343957014	6.04225917629702	5.88973999867109	6.01193148122981	5.4744201397813	6.17697877884251	6.02079244185756	6.15548233585266	5.83971353631854	5.81947576935431	5.7975736648426	6.18329051670847	6.03871386970452	6.01636185479716	5.65335317901492	6.01793715021481	6.0863896742582	6.01508194714228	6.08451765437623	5.7517267510254	5.99460586057686	5.41853195238307	5.54904759442204	6.26794380625879	6.14098959598299	5.53456529181378	6.10225403130971	5.41823896733507	5.57077698904586	5.40329862536214	5.72660602564158	5.34025890427753	5.69688418026628	5.73504408761144	5.76399574546993	5.86595153916056	5.38065114343157	5.70904613505745	6.24149478669927	5.7110079282616	5.75467113039834	5.44764218635068	5.2671579473308	5.69688418026628	6.15055259896774	5.46171383213499
HADHB	6.09279422690594	5.28391389263999	5.37020890555188	5.83843624577176	6.0333961622314	6.01724795515044	5.88049904773487	5.60975083750679	6.53434922138867	5.97590578732856	6.23705435344758	5.92199293202397	5.62297564186573	5.84551072266077	6.25304076849354	5.8750925818633	6.16110252822634	6.00248073413918	5.51196757396613	6.17076603982728	5.85946496010915	6.1267946549544	5.68031186072984	5.64766864525138	5.31831854737901	5.60975083750679	6.60331494508044	5.78716492739085	5.65247106638139	5.83951702877204	5.43503906872238	5.45585025728122	5.65707777504151	5.7159126382681	5.38026074586628	5.53887050789085	5.80837663856513	5.94609220697318	5.86418242158913	5.54072966583112	5.9364516941759	6.13813073049047	5.87332326923876	5.81967222804663	5.27319728632617	5.13592527729828	5.89534404905571	5.77165259029658	5.28245241338491
HAO2	0.00144195847435361	0.0989609439144161	0.04404397111925	0.323089961785028	0.00144195847435361	0.0299821846362608	0.00144195847435361	0.164788549999235	0.00144195847435361	0.0717606770123363	0.00144195847435361	0.00144195847435361	0.288059892631429	0.0717606770123363	0.190302861298438	0.00144195847435361	0.0854273554204139	0.138811973912688	0.00144195847435361	0.0299821846362608	0.00144195847435361	0.112369091855629	0.04404397111925	0.00144195847435361	0.202885150033924	0.202885150033924	0.112369091855629	0.00144195847435361	0.00144195847435361	0.164788549999235	0.04404397111925	0.00144195847435361	0.0299821846362608	0.00144195847435361	0.00144195847435361	0.00144195847435361	0.04404397111925	0.138811973912688	0.00144195847435361	0.151855661431925	0.00144195847435361	0.0579713400071932	0.00144195847435361	0.00144195847435361	0.0989609439144161	0.00144195847435361	0.04404397111925	0.0717606770123363	0.0299821846362608
HDAC3	5.14690512298493	4.73453628542744	5.27056716894045	5.58350468246358	5.22499892518864	4.96446469093712	5.21302916288855	5.28547284683451	5.19221029270389	5.0764051306754	5.31178684768371	5.17713647124624	5.52448828147207	5.22383102301635	4.90690896698923	5.52986901554516	5.46923956366684	5.21692146774145	4.84701911348236	5.09678710699226	5.73416099027469	4.96446469093712	5.41482091378923	5.33235939600999	5.14739101308135	5.31295664830458	4.85406608785821	5.41150070503441	4.33064333952046	5.40603252685596	5.02907545830561	5.51764071919165	4.67760449814727	5.61739152795248	5.04003068942198	5.08494508613576	5.19931111372522	5.10979728859641	5.17995639563535	4.77931642103012	5.48742233512643	5.33450483282961	5.47705946588312	5.46669830593912	4.48290584630389	4.63986041987383	5.38543372425022	5.23580324894466	5.34806196245575
HELZ2	3.09947778665769	4.28990581561261	3.88668949139011	2.93567329722993	4.08332203658248	3.54977290993144	3.02342893228248	4.15145597200248	3.35209033061185	3.50091959791224	3.49453929147257	4.04364608272109	3.12114068526344	3.47259387838683	3.27815031660166	4.30015565222724	2.48827462308161	2.82798291623901	4.01088654715141	3.09612165388885	2.72049198818836	3.49964331746477	3.66801266152119	4.19698603235591	3.71488033211485	3.17010278058922	3.81363337577497	2.71387814173319	3.52491567398444	3.90217321993609	4.51482856850669	3.26013523708542	4.84055243263056	3.8620896156615	3.10955236578364	3.98923025407099	3.48424545315504	3.73234964360804	3.2914317180757	4.18035119489706	2.94132541160986	3.70056664101757	3.13274110483375	4.52678404947281	3.7453009921599	3.91468083427884	3.76354124980988	4.55099566062663	4.52047099320346
HEXA	6.31562728048809	5.69629574955877	5.97344554157024	6.14651039414407	6.03674431305645	6.57966278257066	5.97344554157024	6.34713112609645	6.33508161272122	6.30437096401262	6.35365023769836	6.50111592575667	6.12334480120159	6.30871537433161	6.18407951106804	6.25234994863107	6.77126829808589	6.30891285150322	5.78637941837864	6.34555079051067	6.24544199217654	6.5431534952806	6.10580169451368	6.16494810187067	5.48644463325657	6.37607480480815	6.39178441442001	6.06609498332873	6.13379329733123	6.57501200037138	5.89239450239208	6.10038170543743	5.47158543179545	6.21554553079144	6.00366202401339	6.2305420503126	6.12492186232344	6.34416801455181	6.59411090131067	5.79708265568398	6.90112141072728	5.96744282690363	6.22343817216703	5.87381474119237	5.40437264315276	5.55766019974716	6.15883469389306	6.13320184375663	6.12787891945506
HEXB	6.40957136552594	6.2423828953347	6.4378382113058	6.73827666284729	6.48410693757001	6.57352774160803	6.72203114132684	6.47105506287769	6.75422669297692	6.61548897187401	6.80050095142624	7.02095154188374	6.0272910210515	6.74887680874826	6.62568429687122	6.74887680874826	7.08844000839328	7.12239164191493	6.50319275843441	7.03176792721176	6.38733808831276	7.1768056635037	6.73104520983444	6.46808891501589	6.1087581787229	7.19875407747459	6.92918692059613	6.47787746658849	6.36876412359014	6.3462421846789	6.40344445266727	6.25461980182154	6.22787804055358	6.44673471573898	6.2500801429087	6.41174550589981	6.50497292725684	6.92462472580012	6.96578794475834	6.23991594498588	7.21216260798424	6.80456422170369	7.59876177140858	6.43734397979371	6.08983822688154	5.75732116879908	6.43161103886727	6.47214266785526	6.21761729227623
HILPDA	2.12798140361961	2.61140380465119	4.50020122954228	2.36762621099322	2.6019590025002	2.29009686317782	2.60906236831958	4.46208783143745	2.86414155280277	2.72702636543709	2.23295576457032	2.51874961560534	4.13598378873683	4.37372525556725	2.15411827883201	2.79933364711728	2.56097926937869	2.12798140361961	2.70286718109075	2.23295576457032	3.451680891584	2.12135341963986	6.8828763360378	4.41753971456398	6.52534770452202	2.00753466394618	2.34798640204051	3.5681674451027	3.26165789113844	8.50108742252317	5.89799872916386	3.09100112893181	3.93747563977012	6.33755067282576	4.20332152783633	2.90512300656363	3.97002973377322	3.87587667587165	3.40070937856128	5.69374593772259	8.94413199859072	4.39857705794029	1.35106369762101	6.69122890519006	5.37616172846395	4.74743518192014	3.86600117540415	2.17027118504078	4.54104085167374
HMGCL	4.72799229537775	2.86811064182297	3.85808573477424	4.79242341740435	4.68154450856289	4.59995233259133	4.52487086955845	4.0242097733072	4.76717718812686	4.81614296270909	4.81768619724017	4.57541700244627	4.84557125828881	4.36468494296309	4.65138100521067	4.77979821648266	4.83495525659478	4.20010630023465	4.28544646176376	4.77507688345728	4.52429693804274	5.21536451093674	4.17241577776953	4.03660197604409	3.5361512615424	4.84402693712558	4.88709700546157	4.2563367654427	3.92131113004859	4.66742016029226	3.47132005093165	4.20644258331458	3.841055191227	4.67702794792719	3.47259387838683	4.29873183025906	4.24951440264868	4.81411755959387	4.96717509313447	3.70056664101757	4.61126765107272	4.4436691046204	4.8007139691476	4.11194633169436	3.14586137375862	3.30176134441684	4.17798919660995	4.61884527915312	3.27958546908196
HMGCLL1	1.37348823886587	0.390670891535493	1.07794825321167	0.705752174206026	1.72725496381901	1.26366052032914	1.36790725184204	1.49109212134995	0.660833667553054	1.26366052032914	1.23941702599893	1.53657746929815	2.20821435412123	1.42815705782521	0.537047724983204	1.47561173938283	1.65580461765362	1.11833757049833	1.33972306379555	0.585929815239946	2.09454957468402	1.69640953110525	1.11833757049833	1.56119481174553	1.96752649091278	1.07794825321167	1.07794825321167	2.11473451004493	1.07794825321167	2.70506815799884	1.08475187321915	2.39809784211839	0.202885150033924	0.125650237911995	1.05729435515509	1.23941702599893	1.93018181273365	1.24547914201098	0.46572355431927	1.52154710132876	1.39563804017164	1.7701723831624	0.888290625973571	1.23941702599893	0.816408582690753	0.252166269898842	0.164788549999235	0.926759000662269	0.595505285059927
HMGCR	4.97085376505308	4.19225909545119	3.32496594865949	4.65368558085972	4.84750174350626	4.60944543646064	3.08932424044019	3.12618671400101	5.18627748339506	3.02518310889351	4.10441021170049	3.81465517323458	3.06886955474568	3.5681674451027	5.52135787751649	4.12353782731004	4.01445112352804	4.52678404947281	4.32342199780907	4.66569103631221	3.16201660598905	5.42595471464168	3.26470376033345	2.34228374422149	3.23284901843466	4.86053494416974	4.69211742089582	3.10451391926759	4.59046191459361	2.75509028281542	4.63813266281596	3.01457491526592	4.88854634019388	4.10525790415544	4.20010630023465	3.68377469767396	2.92047263552729	5.0330500624446	4.66338566990565	4.43298569870928	2.51627354749146	3.66119620918613	3.92607506675076	2.84217062189332	4.63928449124211	5.03343784718821	4.34280986872192	3.95617869914877	4.12693153490698
HMGCS1	5.53231495063729	3.65429046205753	4.00994859747122	5.54973264703912	5.67668410503525	5.39988142482681	3.58025921482265	4.25482053055651	6.64578014884845	3.52993869245606	5.19464197031908	4.45683782618027	3.40070937856128	5.04875796174641	6.53652550437292	4.72799229537775	4.61539197283641	5.01037039858491	4.00366537673342	5.77027822889975	3.59226852871981	6.78781628768351	3.97733325829138	3.2541360138046	4.05228988554978	6.00051195174642	6.10895528083967	3.28111049818952	5.56960224635629	3.56569527488504	5.26530731693505	3.66349875624102	6.35404534710877	4.58739488193071	5.13223348840224	3.4529529896537	3.40614233256285	6.71727668458003	6.27801190571702	5.65511743707644	3.42907465058723	4.74473952014526	4.71654311619691	4.05059844466966	4.83900830549557	6.55354130860794	4.60052759593263	4.21183440775428	4.16759909506085
HMGCS2	1.01507797765291	0.138811973912688	0.112369091855629	0.00144195847435361	0.678959457542864	0.740717888653821	0.24001484961237	0.112369091855629	0.390670891535493	1.28153595893221	0.45523098168662	0.576281927335309	0.00144195847435361	0.0717606770123363	0.0579713400071932	2.37876255592152	0.190302861298438	0.651696755823445	0.623866686610591	0.125650237911995	0.740717888653821	0.0579713400071932	0.138811973912688	0.0989609439144161	0.264241605957563	0.0854273554204139	0.215363452397449	0.00144195847435361	0.774830840178989	0.00144195847435361	0.0854273554204139	0.390670891535493	0.22774571519251	0.190302861298438	0.0579713400071932	0.45523098168662	0.0299821846362608	1.23941702599893	0.04404397111925	0.22774571519251	0.0299821846362608	0.0579713400071932	0.125650237911995	0.537047724983204	0.0299821846362608	0.215363452397449	0.0579713400071932	1.83630681565673	0.0854273554204139
HPGD	5.88757713165595	4.90932570447466	5.34055149972019	5.89288608633787	4.90304247745466	5.95976781568896	6.07574920355929	4.90255919143521	4.73771246322216	6.0863896742582	6.29607755571976	6.3134549216594	4.89482737794265	5.88511939585769	5.79835928585962	6.04245614171349	4.82685040010713	5.66050849603075	4.34841967239043	5.84452811963971	4.57053127572574	5.01666916804845	5.08834208646084	5.67923331979396	5.10358303200583	5.15302768502729	5.58497341678768	6.0526989129342	5.42732216493295	5.01124248346644	3.5161522120555	6.91163304575715	3.94401979686923	2.33370005304684	5.69296139808829	4.80013550090194	6.65003726944977	5.58438591923857	5.30632810233286	4.90014284537263	2.69846705542602	6.11289740624003	5.33167677404482	5.00504135809845	3.68266811364546	5.04352140033636	4.48290584630389	5.59251341978993	5.04963077961192
HPGDS	2.86215765969683	1.29334235275112	1.89954090301241	2.43320098511334	1.42815705782521	2.56829178948565	1.66496545086994	2.82798291623901	1.13160393663738	2.35643001435669	1.55630670631335	3.15881925071677	3.60419511015393	2.65325536917935	1.83630681565673	2.62320589193691	2.59719942673144	3.12618671400101	2.7636133757054	1.55136123663491	4.29578950329042	1.70971252363866	2.78265115680247	2.02892370535125	2.82394573992074	2.61140380465119	0.880499811193485	2.40628715211268	2.45965662135598	1.69640953110525	2.35079960189017	1.30509664978594	1.43350425710672	1.89954090301241	3.21275906915007	1.89178965512883	2.01114240591966	1.62341424089943	0.864751604339355	2.54621116272684	0.368491016180814	3.85305877109029	2.34798640204051	2.32801129440764	1.20224913152012	1.56119481174553	0.941870434435113	1.40109968703189	1.44410716823717
HSD11B1	4.77035613605504	4.35973778373665	5.34133176157421	4.37515293632009	3.53861871770279	5.04400624220015	5.17635858862759	4.82733278559393	3.41964337332365	4.96349673096732	3.78458195113639	4.71760129345804	4.37648550289609	4.67472184081412	5.21186152813056	4.32275696964528	4.01266876262985	3.55965383819525	3.3576843338529	5.01889817358434	4.28478236636194	5.2656969180707	5.09426315143806	4.96862716351032	4.4087715281915	3.93177456359999	5.5033609983352	4.68769564049918	4.93079242100265	4.61951679613563	4.51358545794546	5.23726346226793	7.03692825797881	6.17332998181181	3.5473036629347	4.77979821648266	5.04749725387305	5.0866920845838	4.97821203509507	5.23190954382859	5.45125751158985	5.26530731693505	3.95804992759804	4.75013103847501	4.84055243263056	5.18511045437276	6.3680725961197	4.47192209988698	4.06272324325678
HSD11B2	1.65123430669913	2.4358905454697	1.36790725184204	2.94506632592305	2.1046697224508	1.57093017802074	2.19881965403319	1.85239664323737	4.3847678457848	1.69198730096539	0.816408582690753	1.66038166952953	4.04449152496474	1.46519413492305	3.71164718037638	1.83227721953855	2.55608078567984	0.740717888653821	0.696897432855006	1.58063242295586	3.36752463440555	1.62341424089943	1.37908282922226	1.02216773511701	1.76170082125522	1.56119481174553	1.75317967788829	0.978906493978303	2.14110981639668	0.949370789612817	0.696897432855006	3.39935147399893	2.27230517929205	1.24547914201098	1.99313358560847	1.30509664978594	1.75317967788829	2.49592156772247	3.85305877109029	2.26636087416418	1.99313358560847	2.16381931726312	1.72293033552852	1.60456180187134	0.434016519782385	1.00792162954968	4.16353870643385	1.05729435515509	2.84819650099047
HSD17B1	1.50640555355909	0.651696755823445	1.67401582888152	1.22711964306799	0.941870434435113	0.89608492919651	1.13160393663738	1.00070016982105	0.633190080763655	1.32825982589462	0.783259177831027	1.73592106135851	1.7701723831624	1.44410716823717	0.6699226786146	1.31093866404862	0.926759000662269	1.23941702599893	1.32249066755675	1.09828543970022	1.39563804017164	0.808185597524922	2.04647324249977	1.24547914201098	0.934316833422948	1.31093866404862	0.783259177831027	1.19598365689261	0.89608492919651	1.25155989514568	1.36790725184204	1.14469964679421	0.623866686610591	0.605035472325582	0.623866686610591	1.43350425710672	1.08475187321915	1.55630670631335	1.11833757049833	1.2085355914527	1.29927067328998	1.82825201345542	1.35672521132405	1.18968302745853	0.660833667553054	1.07794825321167	1.00792162954968	1.05034902537617	0.444674827411663
HSD17B11	5.95888228030544	4.8738621109419	5.11814895253589	5.71532405596967	5.64443454490735	5.55061343940169	5.73936160114544	5.08242175732653	5.32806876608828	5.71620693116388	5.69070589349946	5.47578866538577	6.25383028228903	5.70826143232874	5.46474356276397	5.10649586516026	5.61768541749575	6.83291086721067	6.19137799372651	5.31295664830458	5.76792223765383	5.37850398899242	5.51226100027165	5.72631169175639	5.55188571573105	5.23074148827462	5.14000599728738	6.09722839575301	5.72935319761084	6.20716024468508	4.98595891106612	5.67609583745534	5.13505088122422	4.51674114195784	4.70163570933512	5.87135741049078	5.94530518642467	4.86294896170229	4.90690896698923	4.73395882785756	5.85779425728115	4.86401117497218	5.65335317901492	4.63410156650245	5.06223997775813	4.32199695720245	4.67193549513787	5.73720281352157	4.29578950329042
HSD17B12	4.92131477793637	4.79917140634998	4.9462706546387	5.1280562722178	5.39168094550503	5.4229268988811	4.68875297306247	5.33811325027462	5.91982924408367	5.2468045113578	5.17956743124389	5.18112330665613	4.63582912141587	5.52047747862766	5.54258887637017	4.78355642947558	5.57439924168302	4.89965959297973	4.49580480442187	5.60436367944319	4.15145597200248	5.50561033280568	5.32884885641837	4.99419145204982	4.65080488512499	5.15506870618722	5.58076313028849	5.05962086349847	5.51098949593967	5.11649792828567	4.50909154458617	5.18588847075765	5.15866499389393	4.92131477793637	4.67414533749564	4.97230595748915	5.08921564000755	4.78721863286532	5.24875187432693	5.08620680079977	5.2342457324756	5.11814895253589	5.1280562722178	5.45155065536411	5.28430362703012	4.704905196407	4.76293900634932	5.3638664033193	3.58025921482265
HSD17B13	0.651696755823445	1.11171627926024	1.37908282922226	3.38143971662047	2.10129394002658	0.517035787641703	0.79158743453777	0.888290625973571	0.125650237911995	1.29927067328998	0.964205371445399	0.856798270444416	3.06191329582322	0.527085465911245	0.556797578005619	0.264241605957563	0.412509794819153	1.88011871174612	0.390670891535493	0.732043247997993	1.44942568559482	0.749308906679242	0.546943980916706	1.26366052032914	0.89608492919651	1.08475187321915	0.6699226786146	0.556797578005619	1.05729435515509	1.14469964679421	1.78284754560674	0.941870434435113	0.89608492919651	0.576281927335309	0.956816296916384	1.16414092359429	1.23941702599893	0.824563008245181	0.633190080763655	0.705752174206026	0.971585450373761	0.288059892631429	0.840743431643413	0.740717888653821	0.50690888374194	1.01507797765291	0.323089961785028	0.546943980916706	0.252166269898842
HSD17B14	4.06103102015431	2.2391000569961	3.31048065620826	3.93747563977012	3.09444397497714	3.71053880895515	3.48943702296204	2.95812734292822	3.37448038522539	4.01707802534597	4.2134427185132	4.24724067905647	3.79608572245851	3.80954674035443	3.28846911434336	3.70056664101757	3.61952914368317	4.16032864455642	3.22052320149856	4.63410156650245	3.53240514498998	3.61006990951724	2.72702636543709	3.24805023504417	2.64636196880671	4.96262558537991	4.34699334417793	2.15737572768776	3.32784694038435	4.16193362266752	3.08932424044019	2.81991042058985	2.37601691087245	2.89940583367484	2.79094555392262	3.65548725433616	2.91283805585123	4.28914672414677	3.83500970895842	3.40342558863681	3.68608031106125	2.75935073861004	4.20171386256192	2.03950572161596	3.01808054196842	2.39259036688874	2.56097926937869	3.48816173109899	3.03755851329586
HSD17B2	0.633190080763655	0.64248035723055	1.70090705846983	1.16414092359429	1.32249066755675	1.86035877955103	1.17057617735835	0.808185597524922	1.1381394191249	0.808185597524922	0.986216479591385	2.19248783993774	2.68502800390941	1.95645095524207	0.334563781792921	1.16414092359429	0.774830840178989	0.978906493978303	1.25155989514568	1.00070016982105	1.65580461765362	2.34798640204051	0.956816296916384	1.61397307946482	1.44942568559482	1.98587629519508	0.824563008245181	1.5854292051238	1.26962112381024	1.07106857980087	0.949370789612817	1.70090705846983	2.09792055613607	1.74889191838596	0.799896859853264	1.42815705782521	2.4622754215326	1.53657746929815	0.276196268219606	1.5165337720458	1.17697868540193	0.949370789612817	1.94525678459597	0.595505285059927	0.45523098168662	1.61397307946482	1.37348823886587	1.17697868540193	1.85239664323737
HSD17B3	1.70971252363866	0.941870434435113	1.27559923214543	2.55848809000969	0.757893979551343	1.33398395924247	1.87618768384012	1.42275885194842	1.05034902537617	1.49618670515736	1.39012719295575	1.05034902537617	2.07757822039685	1.45996945278123	1.06421857532761	1.07106857980087	1.33398395924247	1.94896010654323	1.01507797765291	0.956816296916384	2.45965662135598	0.864751604339355	1.12498491562881	1.5854292051238	1.5315363205325	1.68302333631389	0.808185597524922	2.38708783306849	1.08475187321915	1.39012719295575	1.39012719295575	1.90342226006268	0.799896859853264	0.941870434435113	1.26366052032914	1.82007143980655	1.26962112381024	1.1381394191249	0.379612773799794	1.87618768384012	0.888290625973571	0.986216479591385	1.45469203653797	0.903788785127249	1.19598365689261	1.02929144876304	0.412509794819153	1.15767354019685	1.24547914201098
HSD17B4	7.55489276674781	6.22037970394817	6.35829285777518	7.1080955053191	7.55071513483789	6.9492223143993	6.61459815342354	6.20893589665388	8.09189746120204	6.98582746230534	7.00031285011032	6.78226706704468	6.71400808274282	6.81804312458746	6.81229463061175	7.32969641437318	7.64671720657981	7.45186386537986	7.1848498369212	7.2822978633906	7.07087086249635	7.7287174894875	6.81120442216895	6.59678297995739	5.82782568825573	7.13599377827874	7.06829021858522	6.65092831069371	7.03672978109624	6.10097296235884	6.43833244479369	6.20045249705031	6.61519203176062	7.47761724485189	5.92622211550839	6.9792796521792	6.12787891945506	7.17263473339806	7.82557383894256	6.22689138714652	7.03067633697807	6.90459216238864	7.83572903253669	6.15607392040176	5.53329335032653	6.04481975900843	7.36855659595812	7.23947889050428	5.34416030021761
HSD17B7	4.15711900574254	4.35764501609799	4.26989201202559	4.49446688522531	4.22347330936321	3.85110419213529	3.89834781238858	3.97733325829138	4.86053494416974	2.92620260999921	3.67142192013133	4.43765921801488	4.39791025462972	4.26306611810991	4.50593662777368	3.68045516067163	3.67142192013133	3.87196314864247	3.46086069403633	4.55032552907796	4.37372525556725	4.98644313590026	4.27065055384426	3.11282417151452	5.01308360693557	4.31116907441214	4.28620544817014	3.87000667668485	4.95885082269232	3.85305877109029	3.77410492076798	3.69945897603145	4.76024222935393	4.4094385804865	5.2330776252357	3.38143971662047	3.84710257442396	4.34347537962372	5.23463510729268	4.56622094389357	5.00271615673665	4.09857138884885	3.70610602796475	4.18356387480668	3.6961364067775	4.68433160874344	4.61826970372229	3.52245043692038	3.41429575845239
HSD17B8	3.63120003408784	2.23602702934715	2.77632891742474	3.21427580234597	3.71820648285785	3.46613490496363	3.17650465113604	3.38831216317735	4.35269909356632	3.41964337332365	3.85706161826633	2.92238224300242	4.28326449610231	3.57054842216334	4.04364608272109	3.57540307033593	3.96076350528851	3.71931533999257	3.21579272812478	4.00094633730358	3.20339529008496	3.98744996770818	2.45703887692643	3.30176134441684	2.97469638334807	4.17081011178468	3.57540307033593	2.67827490786813	3.27662564685337	3.00021444547628	2.75509028281542	3.49071242501875	2.92238224300242	3.87000667668485	3.21891641625545	3.437059895439	3.44904619030034	3.7453009921599	3.37999332783562	3.14257987535658	2.85017731989729	2.53379031358987	3.8431017854015	3.58869228815711	2.95995728381473	2.12798140361961	3.07397957338511	3.63009691699532	3.15074103366473
HSD3B1	0.00144195847435361	0.00144195847435361	0.0854273554204139	0.00144195847435361	0.00144195847435361	0.00144195847435361	0.00144195847435361	0.00144195847435361	0.00144195847435361	0.0299821846362608	0.00144195847435361	0.00144195847435361	0.00144195847435361	0.00144195847435361	0.00144195847435361	0.00144195847435361	0.0579713400071932	0.00144195847435361	0.357261254869489	0.00144195847435361	0.0299821846362608	0.00144195847435361	0.276196268219606	0.00144195847435361	0.00144195847435361	0.00144195847435361	0.00144195847435361	0.00144195847435361	0.00144195847435361	0.138811973912688	0.00144195847435361	0.00144195847435361	0.00144195847435361	0.00144195847435361	0.00144195847435361	0.00144195847435361	0.00144195847435361	0.190302861298438	0.00144195847435361	0.0299821846362608	0.00144195847435361	0.252166269898842	0.00144195847435361	0.00144195847435361	0.00144195847435361	0.00144195847435361	0.00144195847435361	0.00144195847435361	0.00144195847435361
HSD3B2	0.00144195847435361	0.00144195847435361	0.595505285059927	0.22774571519251	0.22774571519251	0.112369091855629	0.00144195847435361	0.0989609439144161	0.00144195847435361	0.0157824822406517	0.288059892631429	0.00144195847435361	0.190302861298438	0.0579713400071932	0.138811973912688	0.0717606770123363	0.22774571519251	0.151855661431925	0.125650237911995	0.390670891535493	0.0989609439144161	0.00144195847435361	0.00144195847435361	0.00144195847435361	0.0299821846362608	0.288059892631429	0.04404397111925	0.00144195847435361	0.0854273554204139	0.00144195847435361	0.190302861298438	0.0854273554204139	0.00144195847435361	0.125650237911995	0.164788549999235	0.151855661431925	0.00144195847435361	0.0854273554204139	0.595505285059927	0.0299821846362608	0.00144195847435361	0.125650237911995	0.252166269898842	0.0299821846362608	0.112369091855629	0.0854273554204139	0.401619482619825	0.00144195847435361	0.00144195847435361
HSD3B7	2.71167473590324	3.03229057592326	3.53240514498998	3.0497728074427	3.29583201237898	2.82394573992074	3.40478389392477	3.95524314758239	4.0943344504654	2.87596763884567	2.53875598802634	3.90889276753852	3.11282417151452	3.40342558863681	2.51627354749146	4.17402154868967	3.31920587917204	3.24805023504417	2.82798291623901	2.52882820409465	3.24957139719408	3.38279584591359	4.58260321009085	2.88383138982469	2.14110981639668	3.31920587917204	2.98928264821511	3.04458657995632	2.56097926937869	2.63947482364384	2.85215857678712	2.66242818995424	2.32801129440764	3.96544290989388	2.5112416519041	2.78051473694823	2.35079960189017	4.01979907706487	3.72254990644056	2.63251008376602	3.92327261663662	4.74368056352987	3.60300205308956	3.54483481119015	2.54372521770281	1.69198730096539	3.65548725433616	3.03229057592326	2.99111835909333
HTD2	1.5854292051238	1.58063242295586	1.40109968703189	2.06386297692893	2.33370005304684	1.97490160688699	1.79115718699754	1.75317967788829	2.33658661803121	1.69640953110525	2.07757822039685	1.77859377463849	1.52154710132876	1.97490160688699	1.88398083168576	1.81598800653376	1.68302333631389	1.49109212134995	1.71415892072695	2.09792055613607	2.35643001435669	2.17984755415958	2.16381931726312	1.29334235275112	1.57093017802074	1.47561173938283	2.17665342287344	2.09792055613607	1.56609142089395	2.11135160966636	1.33398395924247	2.03950572161596	1.43350425710672	2.11473451004493	1.11833757049833	1.24547914201098	1.56609142089395	1.95645095524207	1.25155989514568	1.79115718699754	1.37348823886587	2.38708783306849	1.90730743050151	1.69640953110525	1.22094296829716	1.82007143980655	1.84034079433318	1.6280783476678	1.36790725184204
IDI1	5.99234196101365	5.98141698345932	4.75600482725664	6.01124233123794	5.81073384673092	6.00159477679065	4.51989714131105	4.71154123946448	6.35602091424156	5.87234033404954	5.70325914826706	4.62354617617388	4.43832692348183	5.33918606717279	6.42261679073303	5.20991552844383	5.40300571477683	6.25837009785199	4.93224326727223	5.71012511489056	4.54295499927884	6.52198465838253	5.09047746783477	4.38000758554475	5.23152018910369	5.70208218953275	5.66766452888818	4.59103701467302	6.04895623253065	4.30385794085444	5.68403785273297	5.07941334840829	5.60201305176174	5.28099097317137	6.30960402432278	4.75706413299793	4.52047099320346	5.94117344483006	5.94441979677355	6.08599556179257	4.67078258875692	5.05098852896536	5.86270818589012	4.4822371582142	6.09555324152211	5.80503738013774	5.84629681360634	5.34416030021761	5.67080164478729
IDI2	0.0579713400071932	0.00144195847435361	0.00144195847435361	0.00144195847435361	0.0299821846362608	0.00144195847435361	0.00144195847435361	0.264241605957563	0.00144195847435361	0.00144195847435361	0.00144195847435361	0.00144195847435361	0.0579713400071932	0.0299821846362608	0.04404397111925	0.00144195847435361	0.00144195847435361	0.04404397111925	0.00144195847435361	0.00144195847435361	0.00144195847435361	0.00144195847435361	0.112369091855629	0.0989609439144161	0.0579713400071932	0.00144195847435361	0.00144195847435361	0.476111032184676	0.00144195847435361	0.00144195847435361	0.00144195847435361	0.00144195847435361	0.04404397111925	0.00144195847435361	0.0579713400071932	0.00144195847435361	0.0579713400071932	0.00144195847435361	0.00144195847435361	0.00144195847435361	0.00144195847435361	0.04404397111925	0.112369091855629	0.00144195847435361	0.00144195847435361	0.0579713400071932	0.00144195847435361	0.04404397111925	0.00144195847435361
INPP4A	2.76787818877793	3.16530370565083	3.2914317180757	3.03229057592326	3.02167505472502	3.15074103366473	3.10955236578364	3.50985661948959	3.08085551346338	3.04282911956309	2.82394573992074	3.67252777308784	3.38559894136581	3.5161522120555	3.00555346763813	3.47650704432788	2.43320098511334	2.68055342513163	3.43842146607735	2.96553635658393	3.44377824321775	2.91856341264278	3.50730263947496	3.57787676857797	3.63009691699532	3.35064709863975	2.87398116541428	3.55352326165325	3.22507692702111	3.88566388522457	3.48424545315504	3.39935147399893	2.72490423572034	3.06191329582322	3.06367394370246	2.58518909187362	3.00739214271159	3.2914317180757	3.26470376033345	3.13929932980698	3.21739909454268	3.37167958655771	2.8581911788058	3.46086069403633	3.22507692702111	3.04282911956309	2.94506632592305	3.22668453561427	2.85620859202669
INPP4B	1.23325863583569	1.76593401232012	3.02518310889351	2.44919199302902	2.14435872523111	1.88398083168576	2.87398116541428	2.74436364435114	2.13786305109816	2.65788248415339	1.48594315284475	2.93567329722993	2.83614881865199	3.08932424044019	2.4117256383455	1.74026251143784	1.48594315284475	1.26366052032914	2.72702636543709	2.14110981639668	2.69178692543664	1.72725496381901	2.78470262609474	2.51874961560534	3.49964331746477	2.44919199302902	2.86414155280277	2.91665457478058	2.50102439070182	3.89536263488338	2.78684009996005	2.85017731989729	2.29009686317782	1.19598365689261	3.00021444547628	1.33398395924247	2.69618333781073	2.34798640204051	1.94148282813111	3.33784530624689	1.95274092105437	2.36762621099322	1.37908282922226	3.01273494247959	2.84415010470133	3.03404625798517	0.986216479591385	1.32825982589462	2.94880868834969
INPP5D	3.8944298581184	4.36392378513167	5.57381183610636	3.87885893194335	3.69724385886148	4.22659684714142	4.65887143261735	6.17717601480194	5.01482789843686	3.86795724829664	4.20719926109408	4.62767198684964	4.8084277025971	4.80485991064071	3.90889276753852	4.4561697090008	3.58025921482265	3.60538825562299	4.07560707176069	3.97274485316084	4.75176790340769	3.5681674451027	4.93504837678195	5.32592357322186	5.09008920956293	3.9983213817497	3.84412516406061	5.4360159617426	4.36249666945444	5.45125751158985	5.5084465626729	4.7082711534707	5.78844139635713	5.28761648122526	4.85001151324396	3.51359716089563	5.38543372425022	4.18828916081491	5.05399511534887	4.77141584460414	4.63170232869517	4.34841967239043	3.59823071021115	4.90014284537263	5.47217191257529	4.46084683902703	4.63467740850083	4.57292614913307	6.16692024714455
INPP5E	3.00021444547628	2.63947482364384	3.57787676857797	3.77827647322322	3.19394983396376	3.12618671400101	3.26165789113844	3.71931533999257	2.93749900164541	3.28407137639795	3.22820302937505	3.66911829172676	4.32275696964528	3.37728176424887	3.00196463418818	3.29439501402803	2.9071161759326	3.12618671400101	2.79933364711728	3.0654348835302	3.42236328389664	3.00914357130495	3.79506493805019	3.54364624594345	2.73144217382435	3.14098381514183	3.09267827662211	3.32352569182999	2.59235953856305	3.4634975592273	3.44641197391269	3.74215479976122	3.21579272812478	3.08085551346338	3.19546416200783	3.18922994592494	3.60300205308956	3.34352344328891	3.26013523708542	4.06704838710882	3.01632757845654	3.35488703851587	3.24805023504417	4.12768575801651	2.39809784211839	3.14417616108202	2.70506815799884	3.18442295816464	2.98569961133148
INPP5F	2.27825588456455	2.65325536917935	2.91093037564884	2.67380420073992	2.6019590025002	2.36488563537897	2.72049198818836	3.10115623999373	2.36488563537897	2.38433842369403	2.30188315165372	2.7951385743851	2.78684009996005	2.69618333781073	2.33081491658855	2.42790669854466	2.47276114991763	2.15737572768776	2.41977029873648	2.56338824404014	2.9281133686589	2.72269781080285	2.81579116458919	3.16041781680836	3.24652926154671	2.52882820409465	2.63251008376602	2.9071161759326	2.33081491658855	2.81991042058985	3.32208559454448	2.4701381416474	2.79933364711728	3.14586137375862	3.14417616108202	2.15737572768776	2.63016198863663	2.48564544481007	2.33939436816787	3.05672108850646	2.66242818995424	3.06367394370246	2.41440604202244	3.24957139719408	2.67608140967073	2.57552860941937	2.26636087416418	2.25425441869499	2.57311552078137
INPP5J	2.01114240591966	1.43350425710672	1.61397307946482	2.24217484477477	1.91876509503679	1.8563756156752	1.13160393663738	1.22711964306799	1.32249066755675	1.45469203653797	2.29893427249687	1.15767354019685	1.807763448842	1.60456180187134	1.33398395924247	2.55848809000969	2.05345152747296	1.99672936179197	1.44942568559482	1.438800019587	1.44942568559482	1.86826504254012	2.10129394002658	1.26962112381024	1.07794825321167	2.13454120612354	2.15086295986148	1.03634662141947	1.48594315284475	0.919150618104726	1.48080436772901	1.40651168409153	1.09828543970022	1.05034902537617	1.60456180187134	2.27230517929205	1.23941702599893	1.96752649091278	1.59504670741138	1.41199842646127	1.23325863583569	1.06421857532761	2.30770570759036	0.956816296916384	0.964205371445399	1.73592106135851	0.757893979551343	2.81991042058985	1.51146486108382
INPP5K	5.68403785273297	5.10775814748244	5.17120541786379	5.02064268916287	5.48126306595188	5.57204965015825	5.24836239604985	5.09979661232221	4.66799655382349	5.8938692628301	6.13073749159997	5.4396306018374	5.27504818598747	5.48057873982939	5.07980151946938	5.44060756828177	4.88072053827147	5.12106266135366	5.45555709310411	5.48840005210254	5.19697648908407	5.61239559638601	4.99825985818067	5.74819364578846	5.78421930930121	5.34094162931281	5.37225816947012	5.61327720517196	4.86294896170229	4.81257446564838	5.50150291208964	5.76213073182751	4.29730808350749	4.56813657696708	5.60406984658461	5.275827530999	5.62268172995709	4.91560987360219	4.92653689076043	5.03964284898456	4.48166400854798	4.86545969242904	5.46601413885317	5.59995631857783	4.93030881656719	4.67760449814727	4.51100376967397	5.90262003764248	5.77292880488212
INPPL1	6.52386399707746	6.29390557399772	7.11812254897198	6.45998180008344	6.19098346803017	6.60598720129331	6.22748337809546	7.01221950615045	6.43259945793842	6.68974342812049	6.54968288367691	6.62261572322018	6.76373805586451	6.60380980346426	6.14877795252032	6.85997362899666	6.05851021087557	6.22689138714652	6.04462278862437	6.35444045785837	6.79931172117281	6.61123289048577	6.81467329288033	6.84460777840017	6.1888136034741	6.6955863907592	6.34871148321109	6.99178022207864	6.23498221406754	6.6484532097956	7.20034319218692	6.31829341406875	6.22610207099473	6.66776012499155	6.29578137391064	6.47866849363316	7.08010190998883	6.61865637224111	7.00279333987241	6.41569858812457	6.33972348948497	6.41668687875434	6.27860417549066	6.51159932589528	6.11545987246579	6.14227118282	6.55660834098524	6.76235094574218	6.57748580093884
INSIG1	5.00504135809845	4.62709626244169	5.08834208646084	4.97782472700967	5.32231593283324	4.90255919143521	3.6703161393656	4.88613081059428	5.3638664033193	4.99506322211529	4.53491634599519	4.41830228943959	3.44904619030034	4.76293900634932	5.41521153865096	5.01482789843686	4.67866153121626	5.25439962812743	4.61059629741733	4.78297821882742	4.06620209849209	5.79678805165776	4.74743518192014	3.72042426715511	5.69737454279316	4.94772202545362	5.12970768728276	3.91561454807987	5.49475557997193	4.08501591220285	5.82988874301755	4.67356884356828	5.72905885294656	4.5330026780779	6.01882326573707	3.79608572245851	4.74743518192014	5.84649333752675	5.42331757627083	6.31651598472694	4.72193051952556	4.93978846323987	4.3442359829881	4.54228503466087	6.3947487236165	6.17254106976127	4.1440960099612	4.38829094697226	5.75545631739282
INSIG2	4.25330438374899	4.00010256686007	3.46222452977921	3.5161522120555	3.68377469767396	4.12523462044981	3.50985661948959	3.72254990644056	4.35269909356632	3.60061620444124	3.88958012036798	3.53121754392937	3.53989829591246	4.05322962990247	4.11364229223679	3.5583726222963	3.92803700999273	4.05924492188326	3.92803700999273	4.26088599769955	3.80638949435243	4.60771921856117	4.0277765139776	3.71488033211485	3.64738756566747	3.80434685377662	4.23578036196347	4.00282150041623	4.27652999101563	4.25027235471997	3.78671517492216	3.70943050795372	3.75390957519071	4.27359010913067	3.46868176297751	3.79191014088087	3.87690177562225	3.75715043130309	3.87289487033913	3.94214982676862	4.86941923693821	3.69392171586145	4.05755295893343	3.437059895439	3.99288498844823	3.69945897603145	3.65659206163375	3.82589859170899	3.43578921409541
KDSR	4.57963272144845	4.95614093894746	3.2220409183919	3.92897133463989	4.21571344877496	4.13183441247628	4.1260830625221	3.75816910624321	4.28402342043096	4.36811040659278	4.32057199067259	4.16835459055927	3.85510663641107	4.33568039482429	4.76871846290156	4.18280791260124	3.79293075187108	4.37515293632009	4.54419925627552	4.97414547028412	4.02336510345131	4.70163570933512	4.24345158246696	4.30243392365161	3.97274485316084	4.13513499405756	5.24339679729426	4.39924387659076	4.33206882804292	4.34632774927906	3.90021377389137	3.87885893194335	4.3611647598993	3.90599935468941	3.85305877109029	4.01801628091301	4.52860167696858	4.30822539408497	3.78356180088537	4.06441559270781	3.90021377389137	3.95711429249573	4.15466486207051	3.7793890474969	4.36535097287232	4.57781223127848	4.07899381005472	4.13428622951275	4.37163145333222
KPNB1	5.84551072266077	6.18644653023724	5.86968646715487	5.47872132070693	5.88954337209707	5.88629910005514	6.08156190749609	5.79315469267781	6.36668955336706	5.84452811963971	5.7498620361797	5.95278216705368	5.52830366522035	5.90743826549771	6.44772325557861	5.80277854981784	5.54875400261635	5.40739952454509	5.79963593670607	5.9907671077929	5.81918108222009	6.18940538022114	5.98486165306723	6.04678948558808	5.66050849603075	5.71208693665896	6.10619588725458	5.94087832791477	5.83873100334403	6.33626675496301	6.13428617798603	5.4748111440501	6.41579741682656	6.52247921858727	5.61562821684401	5.596332700824	5.70767291074369	5.84128561380931	6.3058519941757	5.89485245078349	5.78294290929946	6.4060137654272	5.4751043988515	5.60886927372903	6.05594925588809	6.21396707308513	6.698062291979	6.02079244185756	6.08008406807804
LBR	4.00282150041623	4.35907188625299	3.82180930376637	4.02599307155722	4.05322962990247	4.29873183025906	4.43632385193694	4.05755295893343	4.5485066705577	3.97920636125288	4.118636663164	4.1579685747951	3.96544290989388	4.48424326600638	4.16117832568257	3.86898193575383	3.72689440206129	3.85613065001759	3.74215479976122	4.33634573486485	4.10356254998866	3.9345781745509	4.2601277374289	4.19462245206843	4.77083781809028	3.79608572245851	4.07306734688222	4.48357454890342	4.13673829818076	4.50087030510671	3.86404529777732	4.16032864455642	4.11194633169436	4.14985168648203	4.04796756758387	3.81874291640418	4.13919061807875	4.28250559338674	4.17723340489632	4.1449451217121	3.80026224174561	4.27207287848338	4.06103102015431	4.11694034308985	4.46017863337439	4.17477724187172	4.36040369695739	4.09009828571188	3.58988427916077
LCLAT1	1.69198730096539	1.42275885194842	1.42275885194842	1.78284754560674	1.80362250280936	1.71415892072695	2.18616379846596	1.45996945278123	2.13786305109816	1.41737263547132	1.45996945278123	1.88011871174612	2.22681853460227	1.66038166952953	1.73592106135851	1.49109212134995	1.89566336586581	1.35106369762101	1.84034079433318	1.73592106135851	2.33658661803121	2.10129394002658	1.89566336586581	1.66038166952953	1.76170082125522	1.5165337720458	1.74889191838596	1.65123430669913	1.25155989514568	2.43320098511334	1.39012719295575	2.35924722302704	1.6280783476678	1.39563804017164	1.65580461765362	1.49109212134995	1.65580461765362	1.70534148716163	1.50640555355909	1.95645095524207	1.68302333631389	2.12798140361961	1.25760108699143	1.96752649091278	1.18968302745853	1.47042958367123	1.57577718326656	1.48594315284475	1.11833757049833
LGMN	6.40344445266727	6.64518614208599	5.98230274302393	6.11545987246579	6.39761429214533	6.47936064633207	6.01882326573707	6.42577952808424	6.49093004013707	6.10856107700206	6.25264601374815	6.41233846003537	5.11814895253589	6.24415913455505	6.1438485429087	7.10323108307067	6.58381893474911	6.12393619618364	6.4997313891765	6.05831321187799	5.71071365596942	6.64934424119752	6.05959371268523	5.77980109063407	5.27358694417725	6.37607480480815	6.56867927598476	5.43230385156542	6.24455385835342	5.7750886005448	6.15262305921365	5.74848806496567	6.34663726891213	5.85229100591508	6.01173458070329	6.59618918023418	6.12226058623216	6.92670745207118	6.89140368139579	6.08008406807804	6.63300954881212	6.56472147344816	6.2994343376295	5.78687036058669	5.95091286215002	5.8404995712606	5.75064717371372	6.33952595900636	6.76869212162581
LHB	0.556797578005619	0.379612773799794	0.783259177831027	0.401619482619825	2.4675161831675	0.434016519782385	0.605035472325582	1.39563804017164	1.30509664978594	0.633190080763655	0.783259177831027	0.357261254869489	0.799896859853264	0.537047724983204	0.872622540743869	0.595505285059927	0.595505285059927	0.79158743453777	0.288059892631429	0.46572355431927	0.00144195847435361	0.334563781792921	0.605035472325582	0.576281927335309	0.64248035723055	0.423298139136794	0.633190080763655	0.971585450373761	1.18334783712589	0.964205371445399	1.37908282922226	0.840743431643413	0.623866686610591	0.934316833422948	0.423298139136794	1.36233988760714	1.19598365689261	0.749308906679242	0.714576698990368	0.872622540743869	0.390670891535493	0.423298139136794	1.16414092359429	0.89608492919651	0.89608492919651	1.81190915273224	0.856798270444416	0.824563008245181	0.486464357058811
LIPE	1.88011871174612	1.50129118783706	2.34509422327777	2.38983848140114	2.33081491658855	1.77859377463849	1.79535491706766	2.80550154853724	2.30188315165372	1.94148282813111	1.46519413492305	2.13786305109816	2.24825073709116	2.02537680013263	2.02183273217998	1.84437914807725	1.78703543680692	2.38159025508149	2.4117256383455	1.77859377463849	1.64197803351695	2.12135341963986	2.30188315165372	1.73158520895276	2.48309942106759	1.65580461765362	1.84034079433318	2.54124015906555	2.22060984351049	1.83630681565673	3.01098289592795	1.48080436772901	2.21754747981724	2.0182915061938	1.90730743050151	1.41737263547132	2.79719304776754	2.20508090286672	1.83227721953855	2.58035722723887	2.68730848976292	1.75747281883042	2.2144084424207	2.51627354749146	2.65325536917935	2.17346129877367	1.75747281883042	1.78703543680692	4.19065214088817
LIPH	3.85808573477424	3.29583201237898	2.72923396959857	3.09100112893181	3.23124058958171	3.60419511015393	1.70534148716163	1.07106857980087	2.4701381416474	3.35624049522766	3.61484475620988	3.0654348835302	3.64628336762734	3.04282911956309	3.57540307033593	3.94682506777896	3.28111049818952	4.02064360998496	3.48688654951754	3.83900881481546	2.95438139090641	3.86795724829664	2.09118099957354	2.45180656127153	2.41977029873648	3.38559894136581	2.97469638334807	1.26962112381024	2.93749900164541	1.95645095524207	3.01632757845654	1.67855076865097	2.07757822039685	2.51627354749146	2.71167473590324	3.26318073227925	3.3703245700436	3.37312508753245	2.4675161831675	1.70090705846983	1.32825982589462	1.48080436772901	3.6065814894302	0.978906493978303	1.54149660373924	2.01467787316706	1.79535491706766	4.01351302072794	1.6280783476678
LIPI	0.00144195847435361	0.00144195847435361	0.04404397111925	0.00144195847435361	0.00144195847435361	0.0299821846362608	0.00144195847435361	0.0717606770123363	0.00144195847435361	0.00144195847435361	0.00144195847435361	0.164788549999235	0.0299821846362608	0.00144195847435361	0.00144195847435361	0.00144195847435361	0.00144195847435361	0.00144195847435361	0.00144195847435361	0.00144195847435361	0.04404397111925	0.00144195847435361	0.00144195847435361	0.00144195847435361	0.00144195847435361	0.00144195847435361	0.04404397111925	0.00144195847435361	0.00144195847435361	0.00144195847435361	0.04404397111925	0.00144195847435361	0.00144195847435361	0.00144195847435361	0.00144195847435361	0.00144195847435361	0.00144195847435361	0.00144195847435361	0.00144195847435361	0.0579713400071932	0.00144195847435361	0.00144195847435361	0.00144195847435361	0.00144195847435361	0.00144195847435361	0.00144195847435361	0.00144195847435361	0.00144195847435361	0.00144195847435361
LPCAT1	7.14780951825633	7.30306456211977	5.79344928309737	7.42392592832091	7.49521853974018	7.66422991181715	6.06520842023881	5.89750711544601	7.51550626176435	6.25077094831655	7.42253408499587	6.12640037988688	6.12166920125014	7.14502928210402	7.28766323786697	7.84070718354203	7.35971061732735	7.17144305453025	6.93791492987227	7.40911314375662	6.33863707603782	7.36249358611492	6.07023238681359	6.39267369947785	6.24376441220045	7.61438121583179	6.71668238804702	5.32767872496101	6.73431418028317	4.73395882785756	6.60865950884801	5.14078331551377	6.28077585846305	6.72074346114157	4.70211649770293	7.2156390321202	6.16396204351904	7.70980765223995	7.74285087218869	5.68031186072984	6.03388852980408	5.54757964843832	7.89367931987225	5.88875687039959	5.86202021824338	5.43201079987178	6.96499434650269	6.87950517862363	5.82016337688696
LPCAT2	2.91856341264278	2.70286718109075	2.74223700141927	2.50357725611573	2.45965662135598	2.93941201646355	3.21579272812478	2.97652940834799	2.99654003651691	2.91283805585123	2.51874961560534	3.11786641864152	2.66697658405929	2.56829178948565	2.6828326076346	2.61843257223267	2.66015500058551	3.30463716307959	2.57552860941937	2.54621116272684	3.02518310889351	2.85620859202669	3.18121939862022	2.25733783174395	2.93376102701917	3.06024095103578	1.97855668670139	3.50985661948959	2.74649083730554	2.90902308219827	3.23124058958171	2.37319181332457	2.17346129877367	4.25178832510762	2.94506632592305	2.65325536917935	1.91112299567827	2.5876062390327	2.75509028281542	2.33658661803121	3.11954767811021	2.98386489489562	2.65788248415339	2.06728796692832	3.66349875624102	3.11123236094512	3.62421487864282	2.56829178948565	2.93567329722993
LPCAT3	5.51323909761045	6.06658752194586	4.90062610337449	5.11814895253589	5.27358694417725	5.56314152977204	5.00542890337516	5.12562782175414	5.52605354003919	5.36250041663531	5.55188571573105	5.09338950552649	4.91222597339896	5.3628906952586	5.48546694650296	5.59574510522185	5.48057873982939	5.61827320031592	5.27056716894045	5.67188005993985	5.13058198835295	5.41853195238307	5.00000357431286	4.99235110462558	5.12854197675752	5.59789964711896	5.2195489376029	5.14282383397087	5.32124343566298	4.77295729166459	5.35586608302351	4.19462245206843	4.95701195454641	5.43865365099609	4.64850050019818	5.38963100312403	5.39265713353177	5.60740002581141	5.40769245668882	4.7735353504364	4.81720392992682	4.62997498130054	5.40808303511255	5.00814181392982	5.14777972857953	5.07766661803631	5.28245241338491	5.89219786961679	5.11358449292013
LPCAT4	4.75176790340769	3.39383070840958	6.12768177957538	5.03915805303531	3.87690177562225	4.61059629741733	5.06825479496741	5.65021682825929	4.7329001790876	4.37372525556725	4.69105998894701	5.59035904792281	5.22032747254732	5.15623504143694	3.95524314758239	4.9231521145704	4.8738621109419	4.65829518887023	4.50717943591352	4.27065055384426	4.97918032021161	4.61711858210311	5.84197340727607	4.75706413299793	4.79502607347158	4.48739598465106	3.97096594253066	4.66338566990565	4.04796756758387	4.98557153501157	6.04728192368904	4.83746423819257	5.16712214614555	4.58202825599812	5.00988591427689	3.87391981511952	5.41853195238307	4.60829461471793	4.77671483070666	4.86198333742558	4.48424326600638	5.52889066718624	4.8919283189932	4.84856355000708	4.64850050019818	5.38445765574528	4.78615848539184	4.67808496382144	4.93504837678195
LPGAT1	2.85620859202669	3.38966897621957	2.80961593080961	2.81785054962772	2.86215765969683	3.12450445031415	3.35488703851587	3.17170291608885	4.24269382965758	2.80755849526168	2.82188491903475	2.92429223463677	2.98203051601197	3.05848087334225	3.05504956445304	2.52882820409465	2.68730848976292	2.86612588034555	2.68730848976292	3.07741699291137	3.19074366549487	3.12450445031415	3.29439501402803	3.18282106835354	3.05329035157773	2.65788248415339	2.98019647504779	3.62191778162072	2.50102439070182	3.56331503579003	2.61608890757829	3.19234664032556	2.84621612057139	3.12450445031415	3.1556227886656	2.70286718109075	3.03404625798517	2.89550976975682	2.85422644169635	3.33361083213992	3.05848087334225	3.44105420617554	2.5112416519041	3.17170291608885	2.98386489489562	3.11954767811021	3.01992147653383	2.64636196880671	2.34509422327777
LPIN1	4.44700845199121	4.28696445614797	4.99641934277635	4.61769413803771	4.01979907706487	4.33273408120782	3.97920636125288	4.56813657696708	4.4996277476185	4.74262163705148	4.0618771159033	4.36887167698015	4.0277765139776	4.50469386892196	4.17402154868967	3.92514087407892	3.26622697512671	4.12278373600215	4.07899381005472	4.34699334417793	4.10026638034176	4.35412571257714	4.30680114721418	4.0427067399591	4.4107727307614	4.4660020627248	4.31696240746741	3.93747563977012	4.65080488512499	4.10940262036877	5.13301068410001	3.76242964115973	4.36183070681915	3.56697709219073	4.06874105882072	3.74104451113979	3.53368420341231	4.30091505467459	3.97461755187361	4.53424654919883	3.90506608413415	4.06535584139126	3.78458195113639	4.3377715173276	4.52171437463872	5.27875017409277	3.50730263947496	3.6065814894302	4.94675443947431
LPIN2	4.19774242523069	3.71931533999257	3.57183063637742	3.30760352728343	3.98463929025378	3.92514087407892	3.7602992483889	3.55224255156756	3.95150135962754	4.08416895881752	3.58511685105422	3.70943050795372	3.67483186505551	4.05492126859955	4.20171386256192	3.78142894200863	3.36048221560808	4.08162828563188	4.14164318880572	4.50660582603469	3.56697709219073	4.48930687974468	3.69502902576083	4.00460305557707	3.96637891550976	3.91374716339122	4.33273408120782	3.52993869245606	3.81976499034848	3.65088467611696	3.57302135756051	3.50091959791224	3.68940093958138	3.32208559454448	3.5473036629347	4.01266876262985	3.8115899471086	3.74641154508101	3.82794356565705	3.39935147399893	3.36752463440555	3.64398319068834	3.68608031106125	3.20339529008496	3.39111639182819	3.80954674035443	3.43578921409541	4.10271491903689	3.63699261255626
LPIN3	3.80230443614386	2.31936866296544	3.85408267675681	4.41963684305452	3.72911328043404	3.60300205308956	3.91272017501061	3.89051267077099	3.50730263947496	3.3576843338529	3.78142894200863	4.34556708883558	4.42497566212268	4.03744715124743	3.25870232197793	4.20719926109408	3.51359716089563	3.54117798088566	3.65429046205753	3.57668568024749	4.49895869869971	3.77410492076798	4.04007679047495	4.30680114721418	3.53861871770279	3.57668568024749	3.93841039269627	3.76242964115973	2.84019157911116	4.38895752819859	3.56569527488504	3.83194119400167	3.06886955474568	3.38966897621957	3.59226852871981	3.36887936925303	3.71931533999257	3.68940093958138	3.56084363309209	3.52491567398444	4.01623362967827	3.97920636125288	4.11524414498981	3.98829324283359	2.78051473694823	2.66925178707567	2.93376102701917	3.90124012658306	2.64636196880671
LRP2	2.40628715211268	3.22507692702111	0.732043247997993	0.949370789612817	2.77632891742474	2.37601691087245	0.22774571519251	0.125650237911995	3.39790318994643	1.33972306379555	1.27559923214543	1.51146486108382	0.357261254869489	1.75317967788829	2.34798640204051	1.82825201345542	3.02342893228248	2.28127334521558	2.15411827883201	3.16041781680836	0.190302861298438	2.57311552078137	1.89178965512883	0.527085465911245	0.138811973912688	2.84019157911116	3.15233846860552	0.444674827411663	3.33216962101582	0.732043247997993	0.832689948689324	0.138811973912688	0.357261254869489	1.94896010654323	0.956816296916384	3.36328068276783	0.299837375364704	2.51874961560534	3.72587750927985	0.678959457542864	1.81190915273224	2.59953707625002	2.8581911788058	0.0157824822406517	0.964205371445399	0.595505285059927	1.5315363205325	2.50102439070182	1.16414092359429
LSS	6.28156557192589	4.04975277197579	4.86748770365513	6.30762925606219	5.8747976938127	5.84148212563455	5.41687172262069	4.56440119629939	6.09742547461756	5.64649259167188	5.98436954932283	5.12562782175414	4.88613081059428	5.33986877935696	6.4855901897863	5.04313353051363	5.23726346226793	5.44598116216986	5.25926885893793	5.8404995712606	5.13466226572892	6.73223391822547	4.4887335988253	4.90400906628599	3.93934518788465	6.08136486092894	5.71944422979464	5.3201709589457	5.3750882237329	5.30857002234543	4.91938082564463	4.49580480442187	5.45418901198391	5.19892200227291	4.43298569870928	5.34659880795418	4.48099534742216	5.62297564186573	6.05181247519249	4.52238390792506	4.5485066705577	4.93553203499226	5.5816443313736	4.95285059362911	4.33349439015371	4.16438849939926	4.98963915249625	5.66874289705343	3.60300205308956
LTA4H	6.78801447774484	5.66511572299987	5.77823022884923	6.17530228845055	6.67459241927475	6.45701591304698	5.86496869138992	6.18723554864633	6.93384841682066	6.12492186232344	6.3400197858368	7.19150389402785	5.85651668390408	6.55166154923918	6.58193875502257	7.33436724436572	6.79931172117281	7.02075308196223	6.62895091638609	6.71668238804702	7.15128486694705	6.93255905435748	6.41935530349209	6.42558185460731	5.95888228030544	7.14373847113086	6.37192544370242	6.55195835159648	6.67766210499761	5.91461694708805	6.86820237941658	5.9551434511061	5.52018401498994	6.84133652418415	5.86988304697681	6.61558795205175	5.8125017987078	6.71757383372745	6.54493420586629	5.11523541816517	6.25304076849354	5.82831688697787	7.12616440472247	5.17791436578718	5.38963100312403	6.37646998964795	6.36550410109459	6.67667187675011	5.83372027044358
LTC4S	3.14745812235072	2.26937185434014	3.96815744050918	3.39935147399893	2.91665457478058	4.11694034308985	3.33361083213992	4.43832692348183	3.29439501402803	2.94689381057593	4.59400852309344	4.52611442340719	4.61884527915312	4.24572497395613	2.36762621099322	3.63359037509574	4.33919737310348	3.84607903780224	3.17810567161829	2.45703887692643	3.73669654616075	3.30319917297173	3.24652926154671	2.62546800732321	3.07741699291137	4.49064457649801	2.97469638334807	2.89550976975682	2.97103135188926	2.9691993461675	2.65788248415339	4.09518177631986	1.21472918266717	2.25733783174395	3.73891665103872	3.3703245700436	2.90902308219827	4.44634055277512	2.61374598472769	3.437059895439	2.62546800732321	3.25565792881098	4.05144414920015	4.56689140272579	2.47276114991763	2.00032813689653	1.66948738593005	2.78889257988408	3.05672108850646
MAPKAPK2	5.9274023897826	6.99922144524768	6.43082030932475	5.49544005936245	5.87135741049078	5.97039493107308	5.76075654020486	6.57273614355841	6.01527885485192	6.00336670010868	5.91196174794908	5.43894673460955	5.22227386055912	6.05200946063713	6.0863896742582	6.05939671143466	5.44861928035167	6.12058500462459	5.92720567628299	6.12561183444659	5.09086572926614	5.86713097190379	6.18250152836939	6.55077114611528	6.60687796477821	5.67472323171356	6.10412639307445	5.52292306061783	6.58757937161077	5.35723191293285	6.65637368280428	5.33986877935696	6.50032476017938	6.41095490489155	6.53078810830418	6.38911659890316	6.18013459950756	5.96331004592741	6.30466716848717	6.65063129633096	5.92907447261478	5.7750886005448	5.68482229644292	6.59816852256542	7.00110660318414	6.79901441499686	6.5287108367049	6.05594925588809	7.02005847390562
MBOAT1	2.65098490176177	2.5112416519041	3.17010278058922	3.46222452977921	2.62320589193691	2.83614881865199	2.48564544481007	3.24500847687726	3.07054325715727	2.83614881865199	2.87596763884567	3.08253108832021	3.91085305663312	2.72490423572034	2.20821435412123	3.19074366549487	2.37601691087245	2.72702636543709	3.01273494247959	2.54869799292696	3.60180908449646	2.5112416519041	2.91665457478058	2.6828326076346	2.99479078879293	3.19234664032556	1.93394533632437	3.43578921409541	2.06386297692893	3.00914357130495	2.87596763884567	3.46086069403633	1.35672521132405	2.53627270579699	3.54117798088566	2.38708783306849	2.43858124302499	2.91474612237265	2.6828326076346	2.94315218864535	2.56097926937869	2.59953707625002	2.49847249412187	2.43858124302499	2.28127334521558	2.32512898162379	2.40352914397716	2.70066681331289	1.93394533632437
MBOAT2	4.30680114721418	4.31981203883644	4.05924492188326	4.23502283438941	3.79608572245851	4.52362736438439	3.98463929025378	4.44233346986062	4.01979907706487	3.98923025407099	4.69663589028649	3.49836714650954	4.16032864455642	4.3292179246553	4.14579426340546	3.28846911434336	3.26165789113844	3.66230139244316	3.17490385157721	4.1449451217121	4.17402154868967	3.6961364067775	2.98569961133148	4.7735353504364	5.15186142470242	4.00816660427293	3.69835138196278	4.4436691046204	3.41701462879446	4.60474649485495	3.97002973377322	4.98460310970872	3.74965105073292	4.40467425577466	4.72029497389986	3.50219598776453	4.57292614913307	3.90217321993609	3.72800380642682	4.28478236636194	3.42508372207543	3.82487618717512	3.98744996770818	4.57053127572574	4.26306611810991	3.95711429249573	3.53368420341231	3.80128331102219	3.27519083290077
MBOAT7	4.89531057414613	4.97734059669514	5.04090334235512	4.77671483070666	4.97821203509507	4.91029243850362	5.78480842403463	5.13058198835295	5.62385738503169	4.76187953523409	5.19104312837465	4.92228178726961	5.01792902726529	5.07727846449258	5.2836215936675	5.28021155436777	4.64734836503545	4.99147938767886	4.59285823037688	4.85203874946285	4.77671483070666	4.99864734477492	5.13388504394017	5.28430362703012	6.92135192066401	4.54477354494614	4.88709700546157	5.35196389029083	4.86198333742558	5.06485923873121	5.52517307745709	5.04701237537436	5.52204264047538	6.37992791321181	6.60687796477821	4.82685040010713	4.76293900634932	4.88313575049332	5.76370126662525	5.50746853821368	5.04003068942198	5.29502240683748	4.33492002578397	5.14690512298493	5.59848726123228	5.79472585434234	6.80585259727791	5.32524102895233	5.18112330665613
MBTPS1	5.46699152270269	5.39099762347559	5.29278103478223	5.49279996516684	5.38065114343157	5.27913987167408	5.22655616848529	5.32884885641837	5.13301068410001	5.40437264315276	5.1659555578084	5.25926885893793	5.56040080840075	5.18744453907786	5.11144808484437	5.38026074586628	5.07514367700407	5.17558071793747	5.25780804336232	5.36981857774099	5.33274946939552	5.24758344801909	5.45917288162712	5.58321093941925	4.83949083880089	5.09387486239601	5.19503104942033	5.45614342284728	5.01889817358434	5.41892260132952	5.17752541702682	5.28615490323711	5.01347122144781	4.88999572579997	4.94307781120077	5.24982295423107	5.5792944873408	4.86150053391721	5.02287188996997	4.95797977017357	5.11941153829209	5.44099835922606	5.04439411935845	5.15827619357389	4.60052759593263	5.27875017409277	4.88313575049332	5.40534903974153	4.55099566062663
MBTPS2	2.22060984351049	1.94896010654323	1.45996945278123	2.07757822039685	2.39809784211839	2.30770570759036	2.2144084424207	1.69198730096539	2.57794251193414	2.04298813433398	1.86826504254012	1.95274092105437	1.92634808726564	1.93771234341425	2.20508090286672	1.97490160688699	2.05345152747296	1.87226066197392	2.01114240591966	2.13454120612354	1.92259161685412	2.66242818995424	2.09792055613607	1.59504670741138	1.53657746929815	1.86826504254012	2.14760977419013	2.18616379846596	1.807763448842	2.5061310890176	0.986216479591385	2.07414559282267	1.67855076865097	1.74460954956534	1.70971252363866	1.75747281883042	1.86826504254012	1.94896010654323	1.91876509503679	1.76170082125522	2.19881965403319	2.54869799292696	1.89566336586581	1.73158520895276	1.32825982589462	1.37348823886587	2.13786305109816	1.94148282813111	0.799896859853264
MCAT	3.60777481150905	2.75722023771716	2.45442218973457	3.85910990513137	3.42100326260363	3.29735900094124	2.8581911788058	2.23602702934715	3.23436828614624	3.09444397497714	3.24348788121149	3.11282417151452	4.11109839730388	2.59477908002987	3.35064709863975	3.02342893228248	3.01808054196842	3.18922994592494	2.83812696067704	3.35209033061185	2.84621612057139	3.55590200401218	3.38559894136581	2.50357725611573	1.39563804017164	3.29735900094124	3.19706778049492	2.63712455249978	2.18936388353754	2.28421297048576	2.11804282871767	3.16201660598905	2.65788248415339	3.57787676857797	3.01457491526592	3.26470376033345	2.508685888062	3.53121754392937	3.5583726222963	2.89940583367484	2.55359133657536	2.85017731989729	3.60180908449646	2.70286718109075	2.0182915061938	2.79719304776754	3.5161522120555	3.16690317515484	2.56588114900421
MCEE	4.1579685747951	2.86017420153023	3.2358877440944	3.94214982676862	3.75816910624321	3.67704408749251	3.43179638638265	3.3147975554713	3.89834781238858	3.22355882695855	3.92607506675076	3.39935147399893	4.58979097704877	3.55352326165325	3.93177456359999	3.45431607696795	4.38619607797997	3.78986908747946	3.57668568024749	3.78569490669277	4.36392378513167	4.22583959078506	3.45558840845674	3.38279584591359	3.2691843362685	3.89247116845855	3.5681674451027	3.74854029719403	3.33640362976821	4.03660197604409	3.01098289592795	4.02693170750187	3.57540307033593	3.52372865791535	3.20491082984704	3.18922994592494	3.48943702296204	3.22052320149856	3.5148746322492	2.84415010470133	3.78773549951917	3.94776024218303	4.02242661939418	3.776236928925	2.22988626540793	2.86811064182297	3.26766075947894	3.32784694038435	2.48309942106759
ME1	2.41977029873648	1.84842186938462	2.38159025508149	3.01098289592795	2.60429817508293	2.65788248415339	2.27230517929205	2.36206576402517	3.46740827811013	2.29893427249687	2.68055342513163	2.53379031358987	2.04298813433398	2.58035722723887	3.16201660598905	2.77001140964379	2.98753466495254	2.04996104168859	1.93394533632437	3.41157741836867	2.45180656127153	3.36472528162741	2.6647020513989	2.16063530301392	1.64197803351695	2.50357725611573	3.42508372207543	2.19881965403319	2.66015500058551	2.22375257489554	2.6647020513989	1.96388096152245	2.59719942673144	2.06036451601765	2.67608140967073	2.39259036688874	2.06728796692832	3.18442295816464	3.39247348293255	2.03595039285361	2.55359133657536	2.77001140964379	2.58518909187362	2.03950572161596	1.64660268646468	2.56588114900421	2.78889257988408	2.54124015906555	2.74223700141927
MECR	3.78254170711565	3.32208559454448	3.1078726269439	3.85613065001759	3.65088467611696	3.52372865791535	4.10026638034176	3.52491567398444	3.98923025407099	3.840031975783	3.90506608413415	3.36472528162741	4.22120188569249	3.2736665231648	4.51607172806704	3.66119620918613	4.23578036196347	3.49581513342588	2.88573352674792	4.18431986008193	3.59942341299058	4.52860167696858	3.65198917922968	3.73133243717688	2.78051473694823	3.96450694580945	4.28696445614797	3.28999521761894	2.68055342513163	3.49326355936181	2.4701381416474	3.76141072641327	3.10619314468535	4.281746712295	3.06191329582322	3.63699261255626	3.21579272812478	3.8620896156615	4.57963272144845	2.91093037564884	3.38966897621957	4.09179265864129	3.86702576067718	4.17477724187172	2.49847249412187	2.55848809000969	4.17723340489632	3.22668453561427	2.56829178948565
MED1	3.22507692702111	2.96736768094267	2.27230517929205	2.94689381057593	3.34352344328891	3.14417616108202	2.94880868834969	1.93771234341425	2.95812734292822	2.77205981159775	2.98386489489562	3.28999521761894	3.06367394370246	2.88573352674792	3.23892722999471	2.91665457478058	2.81579116458919	2.80755849526168	3.32352569182999	3.33496211157165	2.94506632592305	3.2736665231648	3.24044725759425	2.6647020513989	2.5061310890176	2.84019157911116	3.17970691280935	2.87994187955897	2.18304368945098	3.1556227886656	1.90342226006268	3.04810238633721	2.2391000569961	2.78889257988408	2.43320098511334	3.09779959120258	2.45703887692643	2.71828676863368	2.4701381416474	2.08101338550492	2.38433842369403	3.56569527488504	2.79094555392262	2.50357725611573	1.94148282813111	2.16063530301392	2.98019647504779	3.16361561804281	1.87226066197392
MED10	4.17317142160832	4.55894256173166	4.43098298667121	4.26837499380913	4.33130855833556	4.30822539408497	4.1010197494814	4.57963272144845	4.73395882785756	4.68490827737927	4.66223304343904	4.57714154967375	4.69384783135135	4.3964814420789	4.61539197283641	4.05755295893343	4.50909154458617	4.5472622473821	4.04712199404897	4.53367244882199	4.13598378873683	4.3442359829881	4.92460269983388	4.80794554944849	4.39105259823609	4.34841967239043	4.60532184026192	4.17723340489632	4.36535097287232	4.30167447848626	4.48615396616028	4.63755676302889	5.33850336317144	4.65195713483062	4.47383203409624	4.33995785947051	4.41010564801203	4.12278373600215	4.37581921182236	4.58624481760276	4.42497566212268	4.60944543646064	4.59582990090616	4.65426174858033	4.21732200573967	4.7644801083507	4.4436691046204	4.0943344504654	4.68769564049918
MED11	4.51731493658625	2.93749900164541	4.13919061807875	4.68096789438918	4.38200679848936	4.3611647598993	4.2327503855527	4.06103102015431	4.18035119489706	4.16514389574485	4.79338734361851	4.32484711242317	4.64274020707197	4.25406244613745	4.31335330124472	4.68375494943532	4.72529804921235	4.63582912141587	4.04533699917134	4.60292463262853	4.49255567201426	4.41553804968406	4.40534121436368	4.05059844466966	3.47905571591705	4.44700845199121	4.07391389048897	4.07306734688222	3.84207846111174	3.76669117721559	4.04975277197579	3.84505555544615	3.72800380642682	4.57292614913307	3.22972171408984	4.41896955867948	4.14088852496752	4.50278202856341	4.30091505467459	3.35209033061185	4.02064360998496	4.48615396616028	4.78721863286532	3.83296397760872	3.12778067157943	3.44904619030034	4.51224677833897	4.61596749949873	4.16599374454214
MED12	4.04364608272109	3.1161854142136	5.04003068942198	4.09179265864129	3.74104451113979	3.72365903756888	4.54104085167374	4.56928601055755	4.01623362967827	3.89349712482976	3.79608572245851	4.78191818866041	4.57963272144845	4.49322458325795	3.82487618717512	4.61356953617794	3.40478389392477	3.48816173109899	4.11778848788857	3.85212799463579	4.70932909024102	3.68718711577905	4.43966237923877	4.44700845199121	4.78615848539184	3.8620896156615	3.89349712482976	5.06223997775813	3.53121754392937	5.00135984497923	4.54419925627552	4.82434209057522	4.54477354494614	3.93841039269627	4.13098576527946	3.76242964115973	4.52171437463872	3.82896613499927	4.34699334417793	4.49895869869971	4.04975277197579	4.73338137931231	3.44641197391269	4.30167447848626	3.83296397760872	4.45359282399219	4.15551434526134	4.03660197604409	4.36811040659278
MED13	3.03053519133887	3.80332561707415	3.34785128329856	2.65325536917935	3.00739214271159	2.97103135188926	3.09779959120258	3.57302135756051	2.80550154853724	3.15722090793042	2.58277275424728	2.93376102701917	2.77419409416097	3.16361561804281	2.75296087457126	2.82188491903475	2.52882820409465	3.21427580234597	3.15722090793042	3.0497728074427	3.15881925071677	3.05329035157773	3.13442460817496	2.94506632592305	3.89536263488338	2.77632891742474	2.93941201646355	2.96736768094267	3.09612165388885	3.34072913348778	3.77410492076798	3.29735900094124	3.82180930376637	2.77205981159775	3.76882231982095	2.97103135188926	3.30607531459759	2.60663809436067	2.58518909187362	3.66690710366262	3.40070937856128	2.99837707366773	2.65561064151905	3.17010278058922	3.70832227742173	3.49964331746477	2.8581911788058	2.78265115680247	3.87885893194335
MED13L	4.16117832568257	5.0330500624446	4.05924492188326	3.87587667587165	3.64738756566747	4.32275696964528	3.85706161826633	4.16920455084509	3.68377469767396	4.57235136360218	3.92131113004859	4.06103102015431	3.17810567161829	4.01351302072794	3.74854029719403	3.83101143824033	2.93184913840461	3.63009691699532	4.20871268479107	3.79088958607144	3.97826978917776	3.83807871578437	3.37728176424887	3.85910990513137	4.59880183550879	3.57787676857797	3.78773549951917	3.88370605675318	4.29142406309106	4.84856355000708	4.20332152783633	4.07391389048897	4.19859339453576	3.42771397966183	3.9345781745509	4.01979907706487	3.89153852655513	3.58750038642672	3.90217321993609	4.0764537093912	3.5161522120555	3.74215479976122	3.34352344328891	3.63239516116989	4.46800710791635	4.36953780532961	3.63938379374105	4.07993465948829	3.71820648285785
MED14	3.50347248693425	3.69392171586145	3.34640851260765	3.67704408749251	3.46613490496363	3.57787676857797	3.52117232386428	3.67934879182702	3.99738397484584	3.63938379374105	3.40885960943967	3.50985661948959	3.52245043692038	3.5970380961697	3.65778901843914	3.2914317180757	3.47132005093165	3.42508372207543	3.35488703851587	3.58511685105422	3.93747563977012	3.51861642191492	3.437059895439	3.44768360399237	3.90124012658306	3.87093830572272	3.62191778162072	3.68718711577905	3.2220409183919	4.02956010040186	3.39935147399893	3.64738756566747	4.0764537093912	3.73022282403378	3.69835138196278	3.49964331746477	3.43842146607735	3.75178018696657	3.68266811364546	3.53496336901548	3.58630857403672	3.77512454586924	3.22052320149856	3.43842146607735	3.32784694038435	3.59465313456789	3.67815030663701	3.49581513342588	3.42508372207543
MED15	5.47969890288514	5.90399664629889	6.150749783831	5.42195021645453	5.25215993031855	5.52605354003919	5.94461654925443	6.26113355646446	5.55580056531901	5.7517267510254	5.71924802587377	5.65452934619976	6.13773641061525	5.80945701696196	5.60113158713027	5.53270630875509	5.304866029239	5.40603252685596	5.16430293726893	5.89750711544601	5.92838596400076	5.56715493185319	5.85749943089311	6.05703272838532	5.73553470171269	5.77479407941092	5.52957550949586	5.84698464939911	5.75702671555696	5.67727237739816	6.5450331349301	5.87872962032653	6.37232061467329	6.22590474287023	5.90596326878853	5.48096978241759	6.32945235398849	5.39470718080309	5.90645493151775	5.93950112885544	5.7671369232164	5.66648814570131	5.51255442791405	6.04659251107048	5.85622186209953	5.90615993353926	5.89652389658585	5.73955785762284	6.64558214632013
MED16	4.93079242100265	3.52245043692038	4.86594254306497	5.38680024734676	5.11562387932314	4.76775515881495	5.26530731693505	4.97182188799716	5.34308738975775	5.09474851717231	5.07689031413653	5.01124248346644	5.7805865334198	5.00678533818161	4.97182188799716	4.98828323853577	5.03566767314719	5.09261294478429	4.58921589848422	4.80688483352257	5.38650741829975	4.96214162313923	5.16478899649911	5.09853453871826	4.48682273914506	4.93079242100265	4.81459978893068	4.45750595812154	4.14088852496752	4.94065914843785	4.43899464389199	4.9462706546387	4.81768619724017	5.14933462096496	4.52735802589057	5.13592527729828	4.62652054772305	5.04226083533913	5.46239795195638	4.82636802051093	4.65368558085972	5.02287188996997	5.28917554062775	4.67356884356828	4.47841636208451	4.21032079693045	4.87144744547492	5.07941334840829	4.90594231106774
MED17	3.8431017854015	2.84819650099047	3.93747563977012	3.88855436529768	4.20171386256192	3.55224255156756	3.91178659432514	3.7453009921599	4.11778848788857	3.2825459885833	3.48688654951754	4.46208783143745	4.4996277476185	4.07730037832851	3.77095371169212	3.73133243717688	3.43306670930986	3.65429046205753	4.35336484007451	3.98463929025378	4.50278202856341	4.26164427990257	4.62939921817235	3.74641154508101	3.91654830476849	3.71266324933196	3.98463929025378	4.24951440264868	2.25733783174395	4.52114050022058	3.5174299002277	4.08501591220285	3.3119194619882	3.46740827811013	3.55965383819525	3.20179081223336	3.96815744050918	3.46613490496363	3.70721411740884	3.92897133463989	3.55105341563031	4.33919737310348	3.75715043130309	3.69050795856553	2.85017731989729	4.06535584139126	3.65778901843914	3.19546416200783	3.43043545286456
MED18	3.10451391926759	1.03634662141947	1.1381394191249	3.03053519133887	2.89550976975682	2.61608890757829	2.52882820409465	1.39012719295575	2.72490423572034	1.94148282813111	3.16201660598905	2.87994187955897	2.36488563537897	1.94148282813111	2.65788248415339	2.6647020513989	2.85620859202669	2.52882820409465	2.82798291623901	2.73144217382435	2.37044869927365	3.03580223721313	2.55359133657536	1.5165337720458	1.09828543970022	2.46489527596627	2.81167385460034	2.31936866296544	1.18334783712589	2.2512517475215	0.911493327202356	1.53657746929815	1.15122962370921	2.55359133657536	1.11833757049833	2.4117256383455	1.54649029599856	2.21134968599122	2.9281133686589	1.22711964306799	1.75747281883042	2.72923396959857	3.02342893228248	1.89954090301241	0.379612773799794	1.23325863583569	2.72490423572034	2.6895051395286	0.696897432855006
MED19	3.84905674944282	2.40352914397716	2.05694469542267	3.52372865791535	3.78142894200863	3.36472528162741	3.21115332646103	2.52634848923405	3.04282911956309	3.1078726269439	3.84607903780224	3.54117798088566	3.75928045346414	3.43442789624511	3.27958546908196	2.99654003651691	3.50474909533407	3.97461755187361	3.62540949670756	3.39935147399893	3.22668453561427	3.7991484117233	3.80434685377662	2.8974143083461	2.43320098511334	3.08764761140858	3.17970691280935	2.97652940834799	2.67608140967073	3.07574221495095	2.30770570759036	3.25565792881098	3.35064709863975	3.6089682217931	2.93376102701917	3.70278218354264	2.78265115680247	3.22052320149856	3.61484475620988	2.72702636543709	3.09267827662211	3.66570949768292	3.31920587917204	3.21739909454268	2.24517248223691	2.60906236831958	3.58750038642672	3.05672108850646	3.31335842845664
MED20	2.44388442146921	1.35106369762101	2.02892370535125	2.5061310890176	2.78470262609474	2.56338824404014	2.8916153386573	1.87226066197392	2.93567329722993	2.22060984351049	2.73144217382435	2.94315218864535	2.76574551057699	2.71828676863368	2.83812696067704	2.70947193616477	2.72702636543709	2.23295576457032	2.87398116541428	2.4675161831675	2.92047263552729	3.13770373382585	2.91093037564884	2.16063530301392	2.07757822039685	2.38983848140114	2.7357753913869	2.87795454372733	1.78703543680692	2.57311552078137	1.76170082125522	2.35643001435669	2.19881965403319	2.43320098511334	2.12135341963986	2.06386297692893	2.08781483470604	2.66697658405929	2.80755849526168	1.83630681565673	2.05694469542267	3.39383070840958	2.3135342173455	2.73144217382435	1.33398395924247	2.35079960189017	2.54621116272684	2.60663809436067	1.54649029599856
MED21	4.3442359829881	3.96544290989388	4.02242661939418	4.02336510345131	4.28250559338674	3.98829324283359	4.06874105882072	4.0618771159033	4.37439149767908	4.00094633730358	3.68608031106125	4.12278373600215	4.53855263020876	4.59822660177508	3.74317262496145	4.1579685747951	3.95889203487012	4.10780116580954	4.60474649485495	4.0943344504654	4.33710614305072	4.3964814420789	4.52114050022058	3.96450694580945	4.13919061807875	3.80638949435243	4.281746712295	3.94121490494627	3.82180930376637	3.92420672403231	3.8620896156615	4.16438849939926	3.65198917922968	3.71488033211485	4.06103102015431	3.63120003408784	4.11109839730388	3.8620896156615	3.72144084519608	4.13343749511905	3.78569490669277	4.31259355029349	3.97461755187361	4.38200679848936	3.84207846111174	4.72962818398368	3.19546416200783	3.69392171586145	3.60180908449646
MED22	3.72254990644056	2.70726974327681	3.78986908747946	3.60300205308956	3.36328068276783	3.42236328389664	4.07560707176069	3.87196314864247	3.77410492076798	3.5274726395074	3.78458195113639	3.71266324933196	4.07814707855542	3.73234964360804	3.56331503579003	3.62770708425077	3.37448038522539	3.25718003159371	3.32064565694458	3.54117798088566	3.76882231982095	3.73993429158408	4.00544700115884	3.53861871770279	2.59002419463986	3.48816173109899	3.33928714086697	3.73558659758321	2.93941201646355	3.70832227742173	3.54236635531131	3.5274726395074	3.62072341890852	3.73891665103872	2.73144217382435	3.21427580234597	3.91085305663312	3.28703294996214	3.86702576067718	3.32064565694458	3.19074366549487	3.89247116845855	3.32208559454448	3.5970380961697	2.77837885583375	3.20491082984704	3.73345938990535	3.69835138196278	2.99837707366773
MED23	3.56203351884141	4.10271491903689	3.29583201237898	3.87783373065479	3.23284901843466	3.49709108513407	4.05924492188326	4.01266876262985	3.90413285675872	3.62421487864282	3.33361083213992	3.92131113004859	4.17156570622846	3.51359716089563	3.54117798088566	3.61245715697388	3.3576843338529	3.34640851260765	3.41565512739711	3.67252777308784	4.56200694590618	3.54858396392929	3.82487618717512	3.45695174565748	3.27070809928512	3.63699261255626	3.21579272812478	4.26837499380913	3.06886955474568	3.70389006098189	3.14745812235072	3.94214982676862	3.83807871578437	3.6136509126526	3.42372343709108	3.32064565694458	3.54483481119015	3.27070809928512	3.95617869914877	3.2929581781068	3.81669893422554	3.92420672403231	3.64398319068834	3.77512454586924	2.85422644169635	3.28550720409177	3.26318073227925	3.31335842845664	3.09267827662211
MED24	5.24953083940073	6.6144001945379	6.74392337823279	6.16790633405398	5.15059800680877	5.66227293092443	5.84325075343352	6.62291267903844	5.26939826879683	5.97177261320374	5.27202832953796	5.69404014225264	6.12038787924158	5.59133829941557	5.63835875658119	5.95957102928094	5.22266314683838	6.37627239706318	5.00862627946919	5.60857542164031	5.82173507341684	5.33235939600999	5.98761748377622	5.96212928675656	7.93849300362166	5.71924802587377	5.62875616111954	5.52673835251102	7.1378802786598	5.5840921723735	8.28533167556453	5.87558406426928	10.3529035858237	7.42989106013672	6.67063162989946	5.81633249590954	5.89318103808166	5.88197359920296	6.10166276662818	7.4286980222447	5.53016252291549	5.67952746573085	5.5104026562593	6.70766917928141	9.83538003943479	6.96211758236793	6.34555079051067	5.84295597946323	9.52725649618751
MED25	4.88613081059428	4.0321888056804	4.82733278559393	5.42898268174183	4.94723822974654	4.64389218910113	4.46342434154267	4.79078479818149	4.98102012054521	4.92798759182428	4.87975449314604	4.86053494416974	5.76478102789751	4.67472184081412	4.51540232837141	4.8084277025971	4.72308506629476	5.03431037486327	4.41553804968406	4.27065055384426	4.95004432044523	4.71923671862477	5.27543785709851	4.79444769028284	4.00732255312539	4.66962972002451	4.4403301295156	4.78037637904918	4.57359674494643	4.79136312641666	5.41550450896291	4.86005215793435	4.57417155223407	4.89965959297973	4.75764194872047	5.17392778235595	5.21731071419889	4.809970632738	4.73992632396931	5.19736558584291	4.91609331013609	4.20719926109408	4.71760129345804	4.8007139691476	4.19065214088817	5.12727915496712	4.97230595748915	4.8094884605129	4.37924601736509
MED26	2.30188315165372	3.82794356565705	1.87226066197392	2.14760977419013	3.26013523708542	2.37044869927365	2.06386297692893	1.93018181273365	2.51371588910103	2.98928264821511	2.38433842369403	2.41440604202244	2.4117256383455	2.2144084424207	2.37601691087245	2.93376102701917	2.09454957468402	3.11123236094512	3.23436828614624	2.75935073861004	2.21754747981724	2.60906236831958	2.43858124302499	2.38983848140114	2.2391000569961	2.4622754215326	2.75296087457126	2.11135160966636	3.41828361616835	2.44649683154418	2.41708759603405	2.26937185434014	1.53657746929815	2.39259036688874	2.16700535149479	2.89351907851447	2.3135342173455	2.31641073747187	2.5061310890176	1.66496545086994	2.77837885583375	1.96388096152245	2.25425441869499	2.10804789950235	2.51371588910103	2.00753466394618	2.44649683154418	2.49592156772247	2.38159025508149
MED27	3.67704408749251	4.34347537962372	3.0269375842456	3.98557614175215	3.69272221044906	3.72144084519608	3.26318073227925	3.28111049818952	3.52372865791535	3.77512454586924	3.86004101579129	3.44105420617554	3.17650465113604	3.29439501402803	3.85510663641107	3.37999332783562	3.62540949670756	3.52372865791535	3.06886955474568	3.7730853524902	3.44641197391269	3.75390957519071	3.71598897886953	3.27958546908196	2.80138912388345	3.71598897886953	3.55965383819525	3.53121754392937	3.75502066027106	2.92620260999921	2.98386489489562	3.16690317515484	3.79506493805019	4.09263989160906	3.25718003159371	3.64508723585863	3.34920402356395	3.73558659758321	3.7991484117233	3.18442295816464	3.36887936925303	3.67815030663701	3.84505555544615	3.35209033061185	3.30023382875122	3.11282417151452	3.90413285675872	3.72365903756888	3.85613065001759
MED28	4.31259355029349	4.10940262036877	4.47965806876144	3.65548725433616	4.3292179246553	4.26458283039597	4.4673387448572	4.40677046275667	4.57599184149995	4.22271614564877	4.13843603137602	4.31040938444289	4.31981203883644	4.46934387798818	4.43565619133911	4.15060663111552	4.13919061807875	4.15230534270513	4.30964971570527	4.45951044245102	4.21571344877496	4.42564308241502	4.39305257986872	4.51540232837141	4.37020394931504	3.73993429158408	4.7511901781936	4.23653791183333	4.41553804968406	4.49379794722295	4.62594484269742	4.13098576527946	5.31978097248602	4.63698087286407	4.06103102015431	3.80128331102219	4.56076200509619	4.57714154967375	4.43966237923877	4.555303980089	4.52927135535531	4.70875202999702	4.1465490811453	4.49379794722295	4.79078479818149	5.6893330117408	4.31401810071036	3.79608572245851	5.42693146170177
MED29	4.23805307841632	3.76141072641327	3.17010278058922	4.10441021170049	3.93654092913168	4.02693170750187	3.73234964360804	3.30607531459759	4.06874105882072	3.93841039269627	3.94963071699029	3.70499800913918	4.09941886917377	3.81465517323458	3.87000667668485	3.84412516406061	3.65088467611696	4.15957339732986	3.79812745933161	4.13513499405756	4.07391389048897	3.94401979686923	3.63239516116989	3.42372343709108	3.54977290993144	3.94401979686923	3.90413285675872	3.38143971662047	3.49453929147257	3.92803700999273	2.87398116541428	3.73891665103872	3.08085551346338	3.46740827811013	3.63359037509574	4.0277765139776	3.61245715697388	3.90506608413415	3.47132005093165	3.27815031660166	3.75178018696657	3.67704408749251	3.74428304582233	3.50219598776453	3.21427580234597	2.84217062189332	3.63359037509574	4.12108711833535	3.20803166844249
MED30	3.92327261663662	3.8431017854015	3.0654348835302	4.07306734688222	4.41553804968406	3.61245715697388	3.32928767499689	3.09444397497714	3.24652926154671	4.23729548398797	4.08501591220285	3.75715043130309	4.33273408120782	3.63239516116989	3.68718711577905	3.14257987535658	3.78356180088537	4.41896955867948	3.76141072641327	3.86600117540415	3.81056831597435	3.94682506777896	3.64738756566747	3.2541360138046	3.9345781745509	3.57668568024749	3.68266811364546	3.70056664101757	3.63359037509574	3.659999009321	3.0269375842456	4.45750595812154	3.89153852655513	3.49964331746477	3.85808573477424	3.70278218354264	3.87783373065479	3.66349875624102	3.33784530624689	3.17170291608885	3.91468083427884	3.5148746322492	3.95804992759804	3.49326355936181	3.73669654616075	3.554712587231	3.61833495601071	3.26318073227925	3.07909203219343
MED31	3.24652926154671	2.07071550694601	2.85017731989729	3.8431017854015	3.93270905817428	3.17010278058922	3.49964331746477	2.44388442146921	4.13428622951275	2.95812734292822	3.33361083213992	3.64508723585863	3.79293075187108	3.3576843338529	3.17810567161829	2.77001140964379	3.48688654951754	3.70167437687126	3.14098381514183	2.77205981159775	3.57421216890254	3.5274726395074	3.77725667271949	2.39534348772857	2.31065914080711	3.02878010454367	3.10115623999373	2.62781462949995	2.66925178707567	2.78051473694823	2.79933364711728	3.43578921409541	3.17010278058922	3.61006990951724	3.0654348835302	2.95438139090641	3.26766075947894	3.18922994592494	3.3119194619882	3.18762739716416	3.21427580234597	3.85808573477424	3.44377824321775	3.62191778162072	2.5876062390327	3.54611490716262	3.43179638638265	2.85620859202669	2.15737572768776
MED4	5.08581857733715	5.22889211990386	3.84207846111174	5.08543035704397	4.99506322211529	5.09766081489625	4.80794554944849	4.33710614305072	5.27611978825452	4.63525326013986	5.09474851717231	4.47898945123938	5.07980151946938	4.63870857222159	5.08368340496854	4.35269909356632	5.24758344801909	5.01705681330452	4.49704720949044	5.14894589331129	5.10902046279161	5.34201449945128	4.79656847099277	4.47583759325902	4.03303381291601	5.13796559511931	4.84354434898834	4.60589719549924	4.35907188625299	4.47841636208451	3.88958012036798	4.77613672363333	4.33710614305072	5.01570006943556	4.43298569870928	4.58624481760276	4.86700483466177	4.8094884605129	4.62469751507866	4.27956504970521	4.58442396387061	4.99729115640286	4.9616576662794	4.45292477860552	3.86404529777732	3.79404420970947	4.89144516223053	4.62997498130054	4.00366537673342
MED6	3.78986908747946	4.31914709828884	3.54117798088566	4.23890539875854	4.06535584139126	3.85706161826633	3.68829399196916	3.99738397484584	3.66801266152119	4.13023143758162	3.97461755187361	3.75390957519071	3.94682506777896	3.48688654951754	3.70721411740884	3.5174299002277	3.78254170711565	3.97826978917776	3.6703161393656	3.98744996770818	4.1010197494814	4.15957339732986	3.93747563977012	3.71488033211485	3.74104451113979	3.88566388522457	3.5274726395074	3.73891665103872	3.81056831597435	3.92990570180721	3.57054842216334	3.83807871578437	4.11279429667762	3.85910990513137	3.64968821361216	3.52865994841582	3.64278722464921	3.776236928925	3.77410492076798	3.31920587917204	3.79404420970947	3.82487618717512	3.68718711577905	3.36328068276783	3.24957139719408	3.91944322277552	3.68045516067163	3.84710257442396	3.06367394370246
MED7	2.66925178707567	1.77859377463849	2.1312987893676	2.78889257988408	2.72049198818836	2.63016198863663	3.10451391926759	2.37044869927365	2.87795454372733	2.65098490176177	2.69398482552106	2.78265115680247	3.27958546908196	2.74870370072347	2.82188491903475	2.51874961560534	2.90321689361713	2.66925178707567	2.508685888062	2.8974143083461	3.11450466508501	3.10115623999373	3.01457491526592	2.59477908002987	2.38983848140114	2.83614881865199	2.9691993461675	2.78684009996005	1.93771234341425	2.74649083730554	2.01467787316706	2.58035722723887	2.10804789950235	2.93567329722993	1.93018181273365	2.59002419463986	2.36762621099322	2.85017731989729	2.70947193616477	2.13786305109816	2.72269781080285	3.41157741836867	2.96736768094267	2.4007723640411	1.92634808726564	2.0182915061938	2.69398482552106	2.23602702934715	2.09118099957354
MED8	4.84306176667638	4.32988310908841	4.04186136525036	4.38752915876807	4.46409261864514	4.30015565222724	4.29142406309106	4.11194633169436	4.966787882517	4.2601277374289	4.54544356132814	4.55836802178275	4.31401810071036	4.46934387798818	5.03877021995497	4.35555240411724	4.71596594153259	4.16674919049011	4.45426088417231	4.82791165595104	4.35831087983612	4.95004432044523	4.68932971309204	4.27728872315195	3.46740827811013	4.49255567201426	4.9486896331653	4.2943659122093	4.28838765421081	4.29730808350749	3.80954674035443	3.80230443614386	5.1578873962725	5.07174762325467	3.47905571591705	4.16674919049011	4.06704838710882	4.22271614564877	4.84450953108623	3.88855436529768	4.31696240746741	4.92702045227336	4.76082009389255	4.64043635811309	3.36048221560808	4.90110936698349	4.98005179501042	4.37229764641464	3.98285938543624
MED9	3.1078726269439	2.90512300656363	2.41977029873648	2.68502800390941	2.68502800390941	2.92429223463677	2.64636196880671	2.67152765958881	3.39518806814622	3.05848087334225	2.94689381057593	3.13929932980698	3.34352344328891	2.8581911788058	3.27662564685337	2.6895051395286	2.66697658405929	2.60429817508293	2.62781462949995	3.31335842845664	2.94315218864535	3.36607973431982	3.0497728074427	2.70286718109075	2.11804282871767	2.87795454372733	3.27958546908196	2.78265115680247	2.89550976975682	2.93184913840461	2.20194933518503	2.70066681331289	2.65098490176177	3.18282106835354	2.15411827883201	2.67608140967073	2.85215857678712	3.01273494247959	3.24348788121149	2.57794251193414	2.91665457478058	2.92047263552729	2.96361819230599	3.01808054196842	2.03247344313197	2.19248783993774	2.90512300656363	2.89550976975682	2.30483356493752
MFSD2A	5.91127337645278	7.12695867964718	2.26034386032969	5.5033609983352	6.09062648473833	5.86044774232045	2.26335154198192	1.40109968703189	6.43398325796197	5.5276188362792	5.80582307535203	4.35764501609799	2.21754747981724	6.19315337787742	6.50081923809745	6.82508035285915	6.2240301439226	6.19611241871959	4.97821203509507	5.93428764413637	3.38143971662047	6.06678453810589	4.39171924337322	2.64409355835977	3.00196463418818	5.9107816859245	5.91432192089067	1.61868993099107	6.44416454893158	1.68750218398174	4.81459978893068	1.72293033552852	4.77613672363333	5.74367936117241	2.99837707366773	6.08047815636975	1.64660268646468	6.25136307074097	6.63508840556926	2.80550154853724	4.79338734361851	2.58035722723887	5.9221896336273	2.53379031358987	4.15711900574254	3.52865994841582	5.88364478896002	5.61092627339487	3.14098381514183
MGLL	6.31671347550261	5.76949289049977	5.38162714870999	4.97085376505308	5.7246438215845	5.69521697218782	5.96163730841754	4.55769773799326	5.40837597060406	5.69825720359425	5.99618078062032	5.78372838375272	6.12265484484845	5.85179966214583	6.35631725219633	6.0646173827673	5.37372197351003	5.63081374946723	5.89436085537463	6.55522322091063	5.33957618741915	6.65538359981745	5.55306014634171	6.1941397154894	5.08280995302856	5.64100460009527	6.05575226222236	4.87782247114163	5.30671799498106	4.98005179501042	5.67099771906938	4.91270937103675	5.75408224544433	4.77035613605504	4.82578917277378	5.81328756774343	5.99637764755037	5.5966265005194	5.68482229644292	5.22071674436255	4.69163676614221	4.89289464943631	5.34055149972019	4.83852577803321	5.2056345858295	4.81305667596756	5.17596965179107	5.92533692039665	5.63924069338247
MID1IP1	5.77351783409311	5.66825272770118	4.64965267357111	4.9891548927541	5.80690341898773	5.51001143278018	4.69105998894701	3.93364359516643	5.78922692606595	5.46308207930634	5.55648568773871	5.0618519515669	4.87733947986926	5.42693146170177	5.68511646501452	5.47637518549617	5.95494667501534	6.8093213522963	5.88561093725637	5.52732534036642	4.77035613605504	5.7528063436139	4.94723822974654	4.53740428535829	4.21807900898993	5.41823896733507	5.92366490998181	4.40467425577466	5.52605354003919	4.35269909356632	5.03082036392114	4.6118431076709	4.87193036714039	5.27806821002306	4.55224022744104	6.66449261950523	4.29578950329042	5.928582680188	5.54718820168572	4.47192209988698	4.75282708946025	4.12438620870688	5.92622211550839	3.91748210431895	4.83746423819257	5.78215744275673	4.9444323218764	5.50688173069071	4.33273408120782
MIGA1	2.27825588456455	1.84842186938462	1.63274967678846	1.93394533632437	2.00753466394618	2.37044869927365	2.26335154198192	1.74026251143784	2.21754747981724	2.06386297692893	1.98221491789542	2.07071550694601	2.28421297048576	1.98221491789542	2.27531940464469	1.87226066197392	1.74889191838596	2.03950572161596	2.02183273217998	2.43320098511334	2.39259036688874	2.38983848140114	1.99672936179197	1.89954090301241	1.74889191838596	1.88398083168576	2.31641073747187	2.48309942106759	1.85239664323737	2.59953707625002	1.39563804017164	2.03950572161596	1.68750218398174	1.22711964306799	1.61397307946482	2.07414559282267	1.72293033552852	1.93018181273365	1.72293033552852	1.40651168409153	1.92634808726564	1.98946599587689	1.79115718699754	1.8563756156752	1.15122962370921	1.47042958367123	1.50640555355909	1.74889191838596	0.79158743453777
MIGA2	4.01173073634555	3.85510663641107	4.72193051952556	4.32199695720245	4.1449451217121	3.92607506675076	4.31259355029349	4.64216423043932	4.0747604654542	4.27207287848338	3.76567202331379	4.27359010913067	4.73771246322216	4.0357568329676	3.95617869914877	4.39238590391968	3.5681674451027	3.67934879182702	3.79088958607144	4.03481782280589	4.27434875708559	3.95056601734283	4.57417155223407	4.55032552907796	4.12023885511057	3.89732160748929	4.05755295893343	4.34699334417793	3.93841039269627	4.08078145695062	4.79762890499717	4.26685806289281	4.76399850721721	4.15060663111552	4.01886074524651	4.01529545045062	4.37924601736509	4.30746578644728	4.6433161932938	4.30167447848626	4.20719926109408	3.90310635654942	4.08162828563188	4.68317829945849	3.94963071699029	4.50536304063818	3.72800380642682	4.17317142160832	4.21959308314563
MLYCD	2.07071550694601	1.32825982589462	1.17057617735835	1.81598800653376	2.2144084424207	1.62341424089943	1.75317967788829	0.911493327202356	1.49618670515736	1.87226066197392	2.16063530301392	2.24825073709116	1.94525678459597	1.66948738593005	1.56119481174553	2.04298813433398	1.73158520895276	1.59980039231536	1.96752649091278	1.98587629519508	2.16700535149479	2.01114240591966	1.74460954956534	1.55630670631335	1.02929144876304	1.68750218398174	1.56609142089395	2.20508090286672	0.864751604339355	1.63736035969452	0.757893979551343	2.14760977419013	1.08475187321915	1.53657746929815	0.964205371445399	1.79535491706766	1.39563804017164	1.50640555355909	1.83630681565673	0.832689948689324	1.37908282922226	1.76593401232012	2.05345152747296	1.26366052032914	0.585929815239946	0.705752174206026	1.50640555355909	1.91494221924943	0.434016519782385
MMAA	2.04298813433398	2.19569186236798	1.75747281883042	2.44119148877104	2.22375257489554	1.93018181273365	1.72293033552852	1.59504670741138	2.95063687905999	1.62341424089943	2.12466627915856	1.70971252363866	2.04996104168859	1.96388096152245	2.5112416519041	1.95645095524207	2.39809784211839	2.06386297692893	1.91112299567827	2.06386297692893	1.62341424089943	2.47538520649045	1.67401582888152	1.25760108699143	1.34541647224912	2.41440604202244	2.51371588910103	1.92259161685412	1.93771234341425	1.72293033552852	2.09454957468402	1.64660268646468	2.86612588034555	2.73144217382435	1.28748980708396	2.05694469542267	1.82415944472687	2.06386297692893	2.29304112591968	1.83630681565673	2.12798140361961	2.03595039285361	2.19881965403319	2.24217484477477	1.39012719295575	2.48309942106759	2.67608140967073	2.10804789950235	2.22681853460227
MUT	4.01707802534597	2.3135342173455	2.13454120612354	3.47778132462273	3.70056664101757	3.68829399196916	2.9691993461675	2.02183273217998	3.71488033211485	3.58025921482265	3.47395881709027	3.42236328389664	3.21739909454268	3.22972171408984	3.73891665103872	3.26622697512671	3.55590200401218	3.57054842216334	3.54117798088566	3.94308479075141	3.29879633385077	4.16193362266752	3.05504956445304	2.32801129440764	2.79719304776754	3.53989829591246	3.76780304658517	3.24196747472519	2.761481784828	3.37863747827726	1.86035877955103	3.13105785425433	2.31936866296544	2.75722023771716	2.89940583367484	3.36887936925303	2.41977029873648	3.42907465058723	3.2691843362685	2.06036451601765	2.68502800390941	3.21115332646103	3.61484475620988	2.19881965403319	2.00032813689653	2.17346129877367	2.78889257988408	3.21739909454268	1.48080436772901
MOGAT1	0.24001484961237	0.401619482619825	0.595505285059927	0.24001484961237	0.0717606770123363	0.311502134464128	0.595505285059927	0.288059892631429	0.00144195847435361	0.903788785127249	0.22774571519251	0.496714988015726	0.6699226786146	0.215363452397449	0.00144195847435361	0.585929815239946	0.04404397111925	0.423298139136794	0.0854273554204139	0.357261254869489	0.46572355431927	0.202885150033924	0.00144195847435361	0.919150618104726	0.00144195847435361	0.740717888653821	0.00144195847435361	0.856798270444416	0.89608492919651	0.00144195847435361	0.202885150033924	0.444674827411663	0.00144195847435361	0.00144195847435361	0.00144195847435361	0.151855661431925	0.496714988015726	0.202885150033924	0.00144195847435361	0.00144195847435361	0.0717606770123363	0.334563781792921	0.390670891535493	0.345971544920615	0.00144195847435361	0.00144195847435361	0.0854273554204139	0.687939698282269	0.177594444932951
MOGAT2	0.04404397111925	0.0299821846362608	0.0299821846362608	0.00144195847435361	0.0299821846362608	0.00144195847435361	0.04404397111925	0.00144195847435361	0.00144195847435361	0.00144195847435361	0.0299821846362608	0.00144195847435361	0.190302861298438	0.00144195847435361	0.04404397111925	0.00144195847435361	0.0579713400071932	0.00144195847435361	0.00144195847435361	0.00144195847435361	0.0157824822406517	0.0299821846362608	0.00144195847435361	0.00144195847435361	0.0299821846362608	0.00144195847435361	0.0299821846362608	0.00144195847435361	0.00144195847435361	0.00144195847435361	0.0299821846362608	0.00144195847435361	0.00144195847435361	0.00144195847435361	0.00144195847435361	0.00144195847435361	0.00144195847435361	0.202885150033924	0.00144195847435361	0.00144195847435361	0.0299821846362608	0.00144195847435361	0.04404397111925	0.04404397111925	0.00144195847435361	0.0854273554204139	0.00144195847435361	0.00144195847435361	0.0299821846362608
MOGAT3	0.00144195847435361	0.00144195847435361	0.00144195847435361	0.00144195847435361	0.00144195847435361	0.00144195847435361	0.00144195847435361	0.00144195847435361	0.00144195847435361	0.0157824822406517	0.00144195847435361	0.00144195847435361	0.00144195847435361	0.00144195847435361	0.00144195847435361	0.00144195847435361	0.00144195847435361	0.00144195847435361	0.00144195847435361	0.00144195847435361	0.00144195847435361	0.0299821846362608	0.0717606770123363	0.00144195847435361	0.00144195847435361	0.0717606770123363	0.00144195847435361	0.00144195847435361	0.00144195847435361	0.04404397111925	0.00144195847435361	0.00144195847435361	0.00144195847435361	0.0299821846362608	0.00144195847435361	0.00144195847435361	0.00144195847435361	0.00144195847435361	0.00144195847435361	0.00144195847435361	0.00144195847435361	0.00144195847435361	0.00144195847435361	0.00144195847435361	0.00144195847435361	0.0299821846362608	0.00144195847435361	0.00144195847435361	0.00144195847435361
MORC2	3.659999009321	3.1078726269439	3.57906794679216	3.94214982676862	3.79293075187108	3.60538825562299	4.39238590391968	3.47259387838683	4.04881317300975	3.77512454586924	3.53121754392937	4.25482053055651	4.23805307841632	3.65778901843914	3.81363337577497	3.73133243717688	3.61126348923999	3.70499800913918	3.8431017854015	3.74104451113979	3.90413285675872	3.99194781784878	4.24193609904337	3.84505555544615	3.81465517323458	3.67704408749251	3.72476823853174	3.82692105121496	3.46868176297751	4.09602913310247	3.73669654616075	4.14334126911069	4.01979907706487	3.65778901843914	3.43978316730564	3.41701462879446	3.9345781745509	3.93934518788465	3.880816281924	3.28703294996214	3.52491567398444	4.04618250532337	3.9223385519175	3.57906794679216	3.15233846860552	3.71709769580035	3.76354124980988	3.5161522120555	3.56697709219073
MSMO1	5.78657579489198	5.55521332315522	4.69605903276119	5.93025478585051	6.40087519460672	5.50971801673286	4.22423049555367	4.77931642103012	6.81288929288024	4.61596749949873	5.3989051178607	4.86401117497218	3.96263514233536	5.5922196377966	6.85115048200627	5.56774227918195	5.62846222486629	5.6763899706473	4.72635647950809	6.17895115543419	3.75066930181853	7.26570576456242	5.01792902726529	3.44241615956392	3.70721411740884	5.76183626012479	6.66320544059445	3.6160386875795	6.46235456016126	3.50347248693425	5.95839032004068	4.41687247777902	7.31767194759784	5.11562387932314	5.45155065536411	4.56325193420865	4.3506068503568	7.24086963034565	6.72797442292241	6.04481975900843	4.43098298667121	5.33528501178234	5.49191995814175	4.75061246190113	5.78402293871127	6.351971037653	5.60857542164031	4.77247558273823	5.27241797900579
MTF1	2.08781483470604	1.74889191838596	1.67401582888152	1.93771234341425	2.41977029873648	1.82007143980655	1.97124968372131	1.26366052032914	2.04298813433398	1.61868993099107	2.03950572161596	2.05345152747296	1.99672936179197	2.02183273217998	2.08101338550492	1.92634808726564	1.60456180187134	1.94525678459597	2.36206576402517	2.03595039285361	1.90730743050151	1.94525678459597	2.09454957468402	1.77859377463849	2.32512898162379	1.76170082125522	2.00032813689653	2.35924722302704	1.25155989514568	2.06386297692893	1.96388096152245	2.01114240591966	1.82825201345542	2.58518909187362	1.56119481174553	2.01114240591966	1.29334235275112	1.89178965512883	1.95274092105437	1.49109212134995	1.98221491789542	2.37044869927365	1.59023397104997	1.89566336586581	2.41708759603405	2.16063530301392	3.02878010454367	1.98946599587689	1.2085355914527
MTM1	3.15233846860552	2.40352914397716	2.41977029873648	3.08597124209845	2.93376102701917	3.14257987535658	2.78265115680247	2.6828326076346	3.17970691280935	2.84621612057139	3.16690317515484	2.99654003651691	2.92047263552729	2.97286369773901	2.89550976975682	2.81785054962772	2.87208146457458	3.10115623999373	2.88184321227572	3.04810238633721	3.06191329582322	3.21579272812478	2.86215765969683	2.29304112591968	2.13454120612354	2.72923396959857	3.122822440649	3.02878010454367	2.77001140964379	2.70286718109075	2.78265115680247	2.50102439070182	2.26937185434014	2.29598692980583	2.15086295986148	2.72049198818836	2.86612588034555	2.70286718109075	2.66697658405929	2.32801129440764	2.3135342173455	2.45180656127153	3.02878010454367	2.4675161831675	2.18936388353754	2.22988626540793	2.6019590025002	2.9691993461675	2.18304368945098
MTMR1	3.32928767499689	3.8620896156615	2.90512300656363	3.19234664032556	3.41964337332365	3.17970691280935	2.78470262609474	3.45822431018205	3.39790318994643	3.26470376033345	3.2358877440944	3.25261428674957	3.45031805456716	3.18121939862022	3.46222452977921	2.98019647504779	2.79094555392262	3.22972171408984	2.72049198818836	3.48297061084588	3.7991484117233	3.04634433565104	3.04458657995632	3.31048065620826	3.32352569182999	3.44768360399237	3.12450445031415	2.93567329722993	3.23436828614624	3.09612165388885	3.11123236094512	3.07397957338511	3.19234664032556	3.50219598776453	3.122822440649	3.14745812235072	3.30760352728343	3.1078726269439	3.52117232386428	3.39518806814622	2.77632891742474	2.94880868834969	3.15393612772959	2.63016198863663	3.19234664032556	2.97286369773901	3.31632680367635	3.41157741836867	3.30463716307959
MTMR10	3.69272221044906	3.82589859170899	3.54483481119015	3.59942341299058	3.32064565694458	3.73022282403378	3.62191778162072	3.73669654616075	3.64048753250331	3.71709769580035	3.49964331746477	3.71266324933196	3.88668949139011	3.71598897886953	3.50730263947496	3.41021844745376	3.07230533264496	3.47004633492481	3.34072913348778	3.85613065001759	4.14334126911069	3.60777481150905	3.49071242501875	3.659999009321	3.52491567398444	3.69724385886148	3.09267827662211	4.11694034308985	3.34640851260765	3.7602992483889	3.58750038642672	3.89928077146954	3.20179081223336	3.48816173109899	3.54483481119015	3.5839252175464	3.5148746322492	3.25261428674957	3.56569527488504	3.49709108513407	3.21427580234597	3.58145057260206	3.73891665103872	3.28999521761894	3.10619314468535	3.14257987535658	3.48552040601616	3.48552040601616	3.40885960943967
MTMR12	3.69392171586145	3.64628336762734	2.74436364435114	3.22972171408984	3.44105420617554	3.35209033061185	3.16530370565083	2.64409355835977	3.23740739210268	3.33072856858777	3.21891641625545	3.23284901843466	3.20651573011264	3.17010278058922	3.50474909533407	3.12450445031415	2.89550976975682	3.58025921482265	3.45822431018205	3.5174299002277	3.35912832869358	3.39111639182819	3.11450466508501	3.13770373382585	2.95063687905999	3.20491082984704	3.43442789624511	3.64398319068834	3.04282911956309	3.41429575845239	2.96736768094267	2.80550154853724	2.78265115680247	3.09100112893181	3.2929581781068	3.50857957504162	2.89940583367484	3.17810567161829	2.8581911788058	3.17650465113604	2.27825588456455	3.37863747827726	3.15393612772959	2.78265115680247	2.41977029873648	2.6019590025002	2.70506815799884	3.48688654951754	2.508685888062
MTMR14	4.77507688345728	4.3442359829881	4.67078258875692	4.69269421510621	4.69327101859258	4.79184507324776	4.46275607913795	4.28620544817014	4.5838489781889	4.7404076155298	4.90594231106774	4.52047099320346	4.62997498130054	4.42964792038029	4.57235136360218	4.70327041589943	4.62997498130054	4.71923671862477	4.42430825690571	4.81459978893068	4.57781223127848	4.87038503793961	4.38200679848936	4.92556978426855	4.26382446330784	4.6118431076709	4.47316354356087	4.89579377597673	4.38200679848936	4.68827236347543	4.49580480442187	4.55587846590711	4.30243392365161	4.71538877600168	3.84207846111174	4.56813657696708	4.3847678457848	4.39581468702334	4.80379927882441	3.82794356565705	4.50976081013221	4.33206882804292	4.86748770365513	4.13673829818076	3.88958012036798	3.86702576067718	4.47125365109307	4.81922949246136	4.74425817249454
MTMR2	3.19394983396376	2.94506632592305	3.59584557093301	3.56569527488504	3.39654556202948	3.46613490496363	3.75066930181853	3.80750375580283	3.62540949670756	3.6160386875795	3.20491082984704	3.58630857403672	4.03481782280589	3.50347248693425	3.75178018696657	3.18762739716416	3.13601973900136	2.99479078879293	3.22355882695855	3.54483481119015	3.40614233256285	3.80750375580283	3.881748421339	3.36328068276783	3.39654556202948	2.87208146457458	3.85613065001759	3.70721411740884	2.75935073861004	3.92514087407892	3.08764761140858	3.554712587231	3.38143971662047	3.18602506783948	3.87587667587165	2.87398116541428	3.73234964360804	3.39935147399893	3.20963699032023	3.75502066027106	3.77512454586924	4.44634055277512	2.93376102701917	3.73234964360804	3.122822440649	3.37999332783562	2.92620260999921	3.01632757845654	2.8916153386573
MTMR3	4.24951440264868	4.88265269669534	5.2342457324756	4.50909154458617	3.81363337577497	4.67529835352011	4.68039128956408	5.29317083207392	4.40534121436368	4.66108045483554	4.34775404349399	4.46667039645786	4.60177403366476	4.4803267008245	4.11694034308985	4.44300127979191	3.50730263947496	3.82794356565705	4.02693170750187	4.7655396524577	4.76977812568726	4.20332152783633	4.3292179246553	5.34913496616336	6.11752960535626	4.52171437463872	4.49322458325795	5.02771835558541	4.50345115939888	5.21458604996006	5.56598025265421	5.15341644452866	5.3140289870435	4.91648006335886	4.96398070826511	4.30680114721418	4.75658262668416	4.34984607340481	5.07980151946938	4.97869617499261	4.56076200509619	4.69490534547982	3.66349875624102	5.20203497606695	5.41550450896291	5.17713647124624	5.15186142470242	4.56689140272579	5.02771835558541
MTMR4	4.03744715124743	2.84819650099047	3.17170291608885	4.43632385193694	3.66119620918613	3.77512454586924	4.22120188569249	3.13770373382585	3.74854029719403	3.73558659758321	3.75603921506343	4.59995233259133	3.41964337332365	3.3147975554713	3.93551279630214	3.70389006098189	3.30760352728343	3.2825459885833	3.79506493805019	3.98557614175215	4.43832692348183	3.92803700999273	3.78875588044705	3.71931533999257	3.99560301383023	4.10026638034176	3.43978316730564	4.09857138884885	2.9691993461675	4.01529545045062	3.2220409183919	3.63009691699532	3.82794356565705	4.01886074524651	3.99466572497472	3.68045516067163	3.19074366549487	3.2220409183919	4.21807900898993	2.38983848140114	3.50602581287672	3.78986908747946	3.88668949139011	2.88383138982469	2.63485891392142	2.92238224300242	4.14334126911069	3.84207846111174	2.35643001435669
MTMR6	3.06024095103578	2.82188491903475	2.03595039285361	3.10115623999373	2.88962548340542	3.02878010454367	2.87994187955897	2.4675161831675	3.06367394370246	2.95255249569663	2.80550154853724	2.9071161759326	2.70947193616477	2.74002587695299	2.87994187955897	2.50357725611573	2.72269781080285	2.92047263552729	2.62781462949995	3.05848087334225	2.98386489489562	3.20491082984704	3.01098289592795	2.58035722723887	2.34509422327777	2.85620859202669	2.90321689361713	2.79094555392262	2.68502800390941	2.75083201365153	1.92634808726564	2.61843257223267	2.15737572768776	2.80138912388345	2.70947193616477	2.95438139090641	2.54621116272684	2.78889257988408	2.81991042058985	2.60429817508293	2.69846705542602	2.97103135188926	3.02518310889351	2.62320589193691	1.98946599587689	2.08437466318853	2.95995728381473	2.66242818995424	2.23602702934715
MTMR7	0.705752174206026	1.40651168409153	0.614479913282012	0.971585450373761	0.774830840178989	0.774830840178989	0.971585450373761	0.986216479591385	0.941870434435113	1.23325863583569	0.971585450373761	0.824563008245181	0.678959457542864	0.546943980916706	0.799896859853264	0.705752174206026	0.687939698282269	0.714576698990368	0.6699226786146	0.687939698282269	0.949370789612817	0.808185597524922	0.864751604339355	0.964205371445399	0.808185597524922	0.816408582690753	0.556797578005619	0.757893979551343	1.25155989514568	0.45523098168662	0.732043247997993	0.749308906679242	1.06421857532761	0.808185597524922	0.903788785127249	0.808185597524922	0.660833667553054	0.614479913282012	0.840743431643413	0.978906493978303	0.496714988015726	0.856798270444416	0.872622540743869	0.926759000662269	1.11171627926024	0.783259177831027	1.05034902537617	0.79158743453777	0.723328508587149
MTMR8	0.633190080763655	0.177594444932951	1.07794825321167	0.264241605957563	0.299837375364704	1.00070016982105	0.64248035723055	0.732043247997993	0.24001484961237	0.651696755823445	0.595505285059927	0.848809679166439	1.82415944472687	1.01507797765291	0.527085465911245	0.423298139136794	0.323089961785028	0.423298139136794	0.623866686610591	0.576281927335309	1.15122962370921	0.566568782853492	0.6699226786146	0.888290625973571	0.714576698990368	0.749308906679242	0.919150618104726	1.74889191838596	0.323089961785028	0.723328508587149	0.740717888653821	0.824563008245181	0.848809679166439	0.390670891535493	1.00070016982105	0.215363452397449	0.903788785127249	0.888290625973571	0.864751604339355	1.36233988760714	0.766388766594061	0.50690888374194	0.401619482619825	0.816408582690753	0.911493327202356	0.723328508587149	0.264241605957563	0.911493327202356	0.6699226786146
MTMR9	1.85239664323737	1.78284754560674	1.53657746929815	1.70090705846983	2.03595039285361	1.88398083168576	2.06036451601765	1.56119481174553	2.09454957468402	1.66948738593005	1.81190915273224	2.10129394002658	1.82825201345542	1.86826504254012	1.91876509503679	1.83630681565673	1.53657746929815	1.77441592489734	1.89954090301241	1.94525678459597	2.12466627915856	2.03595039285361	2.12466627915856	1.87226066197392	1.73592106135851	1.84437914807725	1.76593401232012	1.94525678459597	1.25155989514568	1.96388096152245	1.42275885194842	2.08781483470604	2.14435872523111	1.73592106135851	1.60926369891291	1.87618768384012	1.43350425710672	1.74889191838596	1.76170082125522	1.50640555355909	1.42275885194842	2.21754747981724	1.79115718699754	1.79535491706766	1.38462930119694	1.67401582888152	1.70534148716163	1.79535491706766	1.35106369762101
MVD	5.50306761270812	4.94956049867536	5.74201110653345	5.69884565002046	5.81485912905717	5.38094394331058	5.11941153829209	5.606518492099	6.45019463950931	4.92885803624893	5.5589326111623	4.966787882517	5.08708031517462	5.60377601498222	6.34772375749278	5.41316078645794	5.32192593149671	5.29833590611915	4.70548219540183	5.81485912905717	4.76236110932405	6.72044630573764	5.245344035783	5.45125751158985	5.05399511534887	6.02039860326812	5.79806467706067	4.74425817249454	5.80582307535203	4.48997572090024	6.57956382810677	4.76236110932405	6.48806231504892	5.65795994470094	5.44099835922606	4.8943441873681	4.93640263357326	6.38318833340953	6.6643936053368	6.10077587632025	4.90159263619782	5.23346699144636	6.07407442200231	6.11378440623471	6.15548233585266	6.60123655913742	5.56137962453327	5.28917554062775	6.23113406150245
MVK	4.13098576527946	2.07757822039685	2.38983848140114	4.21732200573967	3.62421487864282	3.46613490496363	2.96553635658393	2.02183273217998	4.29284749820102	2.74436364435114	3.64398319068834	3.58869228815711	3.55965383819525	3.46868176297751	4.43031544601457	3.6065814894302	3.881748421339	3.84412516406061	2.92429223463677	3.87391981511952	3.37312508753245	4.92798759182428	3.36607973431982	3.03755851329586	2.38708783306849	4.17477724187172	3.75816910624321	2.74223700141927	2.59002419463986	2.83614881865199	2.70947193616477	3.11123236094512	3.06191329582322	3.37863747827726	2.85422644169635	3.29735900094124	3.33361083213992	4.09518177631986	4.49064457649801	3.02878010454367	3.13601973900136	3.41565512739711	3.85808573477424	2.78051473694823	2.23602702934715	3.0410719547816	3.34496589922437	3.74854029719403	2.4675161831675
NCOA1	3.77725667271949	3.98192265296299	3.89153852655513	3.82078711948124	3.65198917922968	3.75178018696657	3.93364359516643	3.93654092913168	3.75816910624321	3.73345938990535	3.61006990951724	3.81874291640418	4.01173073634555	3.85305877109029	3.44105420617554	3.57906794679216	3.22507692702111	3.6065814894302	3.70278218354264	3.64738756566747	4.03397274761057	3.66119620918613	3.64858386292465	3.77827647322322	4.12193541197147	3.35488703851587	3.63009691699532	4.3611647598993	3.32208559454448	4.43565619133911	3.61714085595723	4.030405007343	3.29583201237898	3.52993869245606	3.53989829591246	3.61006990951724	4.0635694021974	3.21579272812478	3.2541360138046	3.77410492076798	3.14417616108202	4.00460305557707	3.32928767499689	3.55590200401218	3.74215479976122	3.47523287512091	3.5174299002277	3.63469372651238	3.57302135756051
NCOA2	3.03931508592231	2.761481784828	3.10115623999373	2.98928264821511	2.92238224300242	2.88962548340542	2.71167473590324	2.92429223463677	2.80138912388345	3.10451391926759	2.85017731989729	2.98928264821511	2.87795454372733	3.15233846860552	2.7357753913869	2.75509028281542	2.48827462308161	3.01808054196842	3.14257987535658	2.89351907851447	3.14257987535658	2.94315218864535	2.84819650099047	2.67608140967073	3.35912832869358	2.75296087457126	2.65098490176177	3.17650465113604	2.63251008376602	3.79608572245851	2.82188491903475	3.12618671400101	2.53379031358987	1.93394533632437	3.0654348835302	2.74436364435114	2.79933364711728	2.75296087457126	2.44649683154418	2.92993763181598	2.7357753913869	2.78889257988408	2.63485891392142	2.35924722302704	2.65788248415339	2.78684009996005	2.42522052499374	2.81167385460034	2.07414559282267
NCOA3	4.05755295893343	3.98014297449184	4.12278373600215	3.84905674944282	3.65198917922968	3.91272017501061	3.88473156189044	3.46613490496363	3.46740827811013	4.47450053922868	3.89051267077099	3.90702600214196	3.38559894136581	3.64968821361216	3.72476823853174	3.38831216317735	2.96178756706404	3.46868176297751	4.21032079693045	3.73456920560287	3.51231979808162	3.49581513342588	3.70278218354264	4.11778848788857	4.1194848688993	3.13929932980698	3.83705565891662	4.1440960099612	4.1194848688993	4.32779258351641	3.77725667271949	4.02514833335196	3.81363337577497	3.12618671400101	3.50985661948959	3.47132005093165	3.39111639182819	3.16201660598905	3.51861642191492	3.40206741681146	3.49581513342588	3.57183063637742	3.43842146607735	3.58264202006307	3.85808573477424	3.95430763782182	3.00555346763813	3.84905674944282	3.32640636489143
NCOA6	3.60061620444124	3.10115623999373	3.07909203219343	3.93551279630214	3.52993869245606	3.53240514498998	3.61126348923999	2.86215765969683	3.49198793718128	3.59346078714119	3.96450694580945	3.55718301631043	3.98285938543624	3.22668453561427	3.72911328043404	3.42907465058723	3.9185093332991	3.840031975783	3.48943702296204	4.07560707176069	3.50602581287672	3.78458195113639	3.70721411740884	3.44641197391269	2.77632891742474	3.66460409071022	3.92327261663662	3.71377175558582	2.77837885583375	3.58869228815711	2.71608215289606	3.54611490716262	2.75296087457126	3.32928767499689	2.88772254410282	3.5111337727318	3.30319917297173	3.3147975554713	3.43578921409541	2.50357725611573	2.83812696067704	3.47905571591705	3.97096594253066	2.78051473694823	2.26335154198192	2.4117256383455	3.48552040601616	3.68377469767396	2.75296087457126
NCOR1	4.85454880252096	5.06786671895966	5.53485882028466	5.35615875813769	4.77459514767777	4.82993776893159	5.37225816947012	5.37264851362287	5.20436982953592	4.96349673096732	4.94211032973316	5.09979661232221	5.3621101406422	5.08543035704397	4.76717718812686	5.29940796310182	4.55894256173166	4.65541411256609	5.07427038267427	5.20475898202759	5.4725629028146	5.16031742891273	5.39129047480663	5.45057351486863	5.23268826189535	5.03654024325102	4.94588363068576	5.17878951138882	4.5838489781889	5.52986901554516	5.66256700763442	5.00320056374404	5.42566169359407	4.75176790340769	4.83900830549557	4.51167307593055	5.05399511534887	4.93640263357326	4.84808090720386	5.22149529667521	4.81151362388242	5.44461329361448	4.76717718812686	5.14982053480258	4.99235110462558	5.25060193491586	4.50909154458617	4.80331718302328	5.07815181444738
NCOR2	6.98275194623245	6.6806328299507	6.25531063611619	5.71787461288772	5.95888228030544	6.15341181712049	6.40245627001158	6.49518230216728	6.19749333317706	6.25758055111091	6.06048022337899	6.08983822688154	6.42864582929742	6.36402230257194	6.1135872944341	6.25758055111091	5.60524518555352	5.85504258546641	6.11920513519432	6.44030939848996	6.00454800146941	6.20104433987147	6.48915006528829	7.14254696060984	6.02610942723368	6.22077434005995	6.39148798753537	6.03674431305645	6.14138392865212	5.84423334104433	6.36016971399659	5.71041938484566	5.99913382943288	6.25797532376636	5.65962629490165	6.4674956937994	6.36016971399659	5.7235646312752	6.32698346804619	6.32747724097428	5.63169559155354	5.8404995712606	6.00878112360306	6.01616494476707	6.26419318149094	5.88246512213747	6.21396707308513	6.34110621229941	5.71179266008457
NDUFAB1	5.70904613505745	5.19814378818053	4.98876748876498	5.91530534550332	6.02217089016154	5.71120411043872	5.91363353038638	5.02461655816579	5.95563539325655	5.63639893657826	5.75840084036984	5.3190985026962	5.9241566743833	5.51451064634169	5.93291054947635	5.24183905780612	6.10747702461723	5.85405986788335	5.10484523809726	5.93428764413637	5.29648422026477	6.30525957977368	6.25777793725984	5.2468045113578	4.89627698343264	5.73043247124878	5.93969787024545	4.79078479818149	5.30048004084124	4.95885082269232	4.72087221695306	5.59848726123228	6.20923184156138	6.29736101928099	5.41921558970083	5.66021442777843	5.73661406396736	5.91845238012863	6.42676790024924	5.45585025728122	5.86123397653191	6.1121089685121	5.98486165306723	5.92533692039665	4.79242341740435	5.42761519400839	6.116248337018	5.39509767404291	4.94211032973316
NEU1	5.15380520705859	4.00910447726058	4.06535584139126	4.91270937103675	4.97637235204675	4.90400906628599	5.1659555578084	4.13758714973521	5.04963077961192	4.68654222247085	5.19065407950278	5.00320056374404	4.17241577776953	4.77979821648266	5.39060715729173	5.28469336419307	5.01172698235712	5.13553665490512	5.20680208058955	5.51764071919165	4.24193609904337	5.77086723793617	4.62997498130054	4.26609963019931	4.58681984479087	5.33343210427716	5.76527183348202	4.27131429581263	4.43699152749772	4.71433066292819	4.54352926576488	4.81662521697683	4.6433161932938	4.7148116196077	5.02820303049586	4.69269421510621	4.10186731886215	5.44764218635068	5.48771564863357	4.12693153490698	4.81045281092047	5.18909791355858	5.01444027228312	4.22659684714142	4.29654878268615	4.56871128872637	5.04352140033636	5.00097233487996	4.53233292137084
NEU2	0.00144195847435361	0.00144195847435361	0.00144195847435361	0.00144195847435361	0.00144195847435361	0.0299821846362608	0.00144195847435361	0.00144195847435361	0.00144195847435361	0.00144195847435361	0.00144195847435361	0.00144195847435361	0.00144195847435361	0.00144195847435361	0.00144195847435361	0.00144195847435361	0.00144195847435361	0.00144195847435361	0.00144195847435361	0.00144195847435361	0.00144195847435361	0.00144195847435361	0.00144195847435361	0.00144195847435361	0.00144195847435361	0.00144195847435361	0.00144195847435361	0.00144195847435361	0.00144195847435361	0.00144195847435361	0.00144195847435361	0.00144195847435361	0.00144195847435361	0.00144195847435361	0.00144195847435361	0.00144195847435361	0.00144195847435361	0.00144195847435361	0.00144195847435361	0.00144195847435361	0.00144195847435361	0.00144195847435361	0.00144195847435361	0.00144195847435361	0.00144195847435361	0.00144195847435361	0.00144195847435361	0.00144195847435361	0.00144195847435361
NEU3	1.94148282813111	3.67593794028185	2.08781483470604	2.13454120612354	2.02183273217998	2.18936388353754	2.26636087416418	2.17665342287344	2.41440604202244	2.10804789950235	2.25733783174395	2.63485891392142	2.07414559282267	2.30483356493752	1.96752649091278	2.4701381416474	2.19248783993774	1.96016430392159	2.03247344313197	2.17665342287344	2.75722023771716	2.04298813433398	1.95645095524207	2.03950572161596	1.72293033552852	2.70947193616477	2.02537680013263	2.61608890757829	2.08781483470604	2.03595039285361	1.93394533632437	2.16700535149479	1.85239664323737	2.26937185434014	1.73592106135851	2.28715414391988	1.49109212134995	2.43051256359595	2.63251008376602	1.52154710132876	2.19881965403319	2.19569186236798	2.06386297692893	1.87618768384012	1.44942568559482	1.97124968372131	2.34228374422149	2.04298813433398	1.75317967788829
NEU4	0.288059892631429	1.42275885194842	0.177594444932951	0.164788549999235	0.595505285059927	1.34541647224912	0.537047724983204	0.934316833422948	0.0989609439144161	0.651696755823445	0.24001484961237	0.412509794819153	0.476111032184676	0.138811973912688	0.566568782853492	0.576281927335309	0.151855661431925	2.11804282871767	0.252166269898842	0.0717606770123363	0.0579713400071932	0.215363452397449	0.556797578005619	0.476111032184676	0.0854273554204139	1.32249066755675	0.783259177831027	0.714576698990368	0.651696755823445	0.202885150033924	0.99351464268465	0.288059892631429	0.714576698990368	0.476111032184676	1.1381394191249	0.64248035723055	0.151855661431925	0.323089961785028	0.50690888374194	0.585929815239946	1.04333181192441	0.651696755823445	1.66948738593005	0.379612773799794	1.33972306379555	0.595505285059927	0.774830840178989	0.864751604339355	0.799896859853264
NFYA	2.99295440607462	2.2512517475215	3.72587750927985	2.87208146457458	3.60538825562299	2.67827490786813	3.33784530624689	3.38966897621957	3.27519083290077	2.57794251193414	2.96736768094267	3.60419511015393	3.0671080465035	3.53496336901548	3.03931508592231	3.67483186505551	2.60906236831958	2.94689381057593	3.69945897603145	3.03053519133887	3.47523287512091	2.86612588034555	3.3147975554713	3.57183063637742	4.40200657426989	3.12778067157943	3.03229057592326	3.3119194619882	2.90131116917613	3.33216962101582	3.90599935468941	3.46868176297751	3.96450694580945	2.89550976975682	3.2929581781068	3.41964337332365	3.14586137375862	3.3147975554713	3.03755851329586	3.8944298581184	2.64409355835977	3.30760352728343	2.77837885583375	3.64628336762734	3.58869228815711	4.64850050019818	3.0671080465035	3.01632757845654	3.44105420617554
NFYB	5.3957810434031	4.65426174858033	4.64677231179205	4.85705901194082	4.52554046943122	4.96398070826511	5.21458604996006	4.5838489781889	4.34918041054266	5.12727915496712	4.90739230332631	4.88999572579997	4.99506322211529	4.95565704895537	4.60771921856117	3.91561454807987	4.99419145204982	5.30272172494008	4.78664036697662	4.8334113466447	5.12358801650668	4.71923671862477	5.02112728872674	4.58624481760276	4.32845773353534	4.64619626811218	4.48099534742216	5.12523928086057	4.52554046943122	5.17159431810573	3.98098596158138	4.46542921691739	3.67252777308784	4.20010630023465	4.13598378873683	4.29360669447166	5.08708031517462	3.97461755187361	4.28838765421081	4.52429693804274	5.24495458238893	4.97869617499261	5.17995639563535	3.69392171586145	3.74428304582233	4.27510742678027	4.44233346986062	4.43899464389199	3.75715043130309
NFYC	5.04963077961192	4.13843603137602	4.55157007013719	4.99554754618771	4.9393047568872	4.88313575049332	4.96630387407296	4.38895752819859	4.84605387087175	4.83090262109178	5.13796559511931	5.10435977030297	5.32231593283324	4.91174258132495	4.77507688345728	5.16070624506779	4.98460310970872	5.00407250954774	4.76342059396582	5.07553181300529	5.23190954382859	5.30710789036044	4.94588363068576	4.70327041589943	4.8334113466447	5.16109506423659	4.97956764021711	4.96398070826511	3.72254990644056	4.92702045227336	3.88473156189044	4.9630127590455	4.40534121436368	4.84701911348236	4.19225909545119	4.76082009389255	4.62594484269742	4.9891548927541	5.03256533613301	4.09772393938398	4.30822539408497	5.16352525227221	4.80428138060751	4.36535097287232	3.6136509126526	3.74104451113979	4.875310978738	4.85551424919242	3.57906794679216
NPAS2	4.67135903724314	4.72962818398368	2.53379031358987	3.5374306336086	2.90512300656363	3.96263514233536	2.7636133757054	2.6895051395286	3.15881925071677	4.01886074524651	3.18602506783948	2.85620859202669	3.31335842845664	2.72490423572034	3.88566388522457	3.73022282403378	3.01808054196842	3.47778132462273	3.5274726395074	3.50985661948959	2.96361819230599	4.73886750451177	4.12023885511057	2.4117256383455	2.43858124302499	3.20651573011264	4.22508235686997	2.48827462308161	2.87398116541428	3.20018655193584	2.93941201646355	1.87618768384012	3.06367394370246	4.31620255595471	1.86035877955103	3.90310635654942	1.83227721953855	3.60300205308956	3.84412516406061	2.71828676863368	4.60829461471793	2.73356601230452	2.41440604202244	3.92990570180721	2.56338824404014	3.6961364067775	4.23123553134341	3.48816173109899	1.73158520895276
NR1D1	3.37448038522539	6.47441678116575	6.38407755443318	4.57292614913307	3.79506493805019	4.11524414498981	4.06441559270781	4.01088654715141	3.80434685377662	6.79485218688037	4.97317729604124	4.22811142713352	4.80688483352257	4.08925114578438	4.38895752819859	3.62540949670756	4.24269382965758	5.13796559511931	3.20963699032023	5.78657579489198	4.35269909356632	4.4660020627248	3.82794356565705	2.44649683154418	5.02907545830561	5.96931248149899	5.48253397703981	4.32779258351641	6.03605497805216	5.52135787751649	6.58906378294798	5.78137198412877	6.96420075176946	4.83447277828778	4.54104085167374	4.01445112352804	5.23152018910369	3.72800380642682	3.451680891584	7.16776875466549	5.25556820325863	4.92131477793637	3.31048065620826	4.89047886563209	6.08875438280754	5.20719125135378	2.3135342173455	3.60180908449646	5.46601413885317
NR1H2	6.14286268995237	6.34772375749278	5.85356851350739	5.82252093324052	6.10097296235884	5.87804151979772	5.44265924855701	5.9069465970878	5.75781192671801	6.16711746376562	6.20360903074028	5.7790156557758	5.99775572802764	5.8016982624625	5.99283410827296	5.74662342941913	5.6910000858044	6.43329135600786	5.47539765502385	6.10954658956508	5.43796979469652	6.08964116341992	5.80818020770828	6.1379335703588	5.5795882133764	6.21741997991185	6.0333961622314	5.40876655349046	6.04285007378919	5.39236427543204	5.60025013382702	5.38543372425022	5.84698464939911	5.79835928585962	5.25965841645734	6.14266552052135	6.01232528355176	5.79364567732403	5.6153343360201	5.72111198395776	5.44861928035167	5.44666510786837	6.09653862287009	5.98053123264044	5.68286120303335	5.78893235150186	5.75545631739282	6.08028111202204	6.23133139929414
NR1H3	4.49704720949044	3.20018655193584	6.28353988020409	5.73367038511477	5.2380422591673	4.83900830549557	5.92248468687544	7.51699806818013	5.14447574382739	4.94162659717881	4.53491634599519	5.57018961513029	6.15863749329782	5.32592357322186	4.30385794085444	5.57018961513029	5.76340678890764	4.37305902904836	4.8943441873681	4.42297349172437	6.30891285150322	4.56382656020175	5.3628906952586	4.72414343277594	5.02510120009165	5.00135984497923	4.37229764641464	5.42995947755503	4.39448122302248	5.48321832439031	6.39692259692953	5.24115756113342	4.0722208346512	5.1280562722178	4.08247514551488	5.57293073735879	5.02548891734644	5.31763609536804	5.70355339088711	5.23921047596985	6.52218248224065	4.86594254306497	5.47285614709632	5.75408224544433	5.48126306595188	4.12108711833535	4.75542703672215	4.81199582111561	4.73126414524667
NR1H4	0.00144195847435361	0.125650237911995	0.190302861298438	0.125650237911995	0.04404397111925	0.112369091855629	0.0299821846362608	0.138811973912688	0.00144195847435361	0.0579713400071932	0.0579713400071932	0.276196268219606	0.732043247997993	0.22774571519251	0.00144195847435361	0.0579713400071932	0.04404397111925	0.00144195847435361	0.125650237911995	0.0299821846362608	0.164788549999235	0.00144195847435361	0.24001484961237	0.164788549999235	0.264241605957563	0.0854273554204139	0.0854273554204139	0.252166269898842	0.0854273554204139	0.215363452397449	0.0299821846362608	0.517035787641703	0.00144195847435361	0.00144195847435361	0.0579713400071932	0.0299821846362608	0.89608492919651	0.112369091855629	0.00144195847435361	0.0299821846362608	0.00144195847435361	0.190302861298438	0.0989609439144161	0.190302861298438	0.00144195847435361	0.00144195847435361	0.0299821846362608	0.138811973912688	0.264241605957563
[truncated: 279 more rows]
[truncated: 737 more columns]
