# Supplementary material for: Effects of Lipid Metabolism-Related Genes PTGIS and HRASLS on Phenotype, Prognosis, and Tumor Immunity in Lung Squamous Cell Carcinoma
Source: Oxid Med Cell Longev. 2023 Jan 17;2023:6811625. doi: 10.1155/2023/6811625 (PMC9873467; doi:10.1155/2023/6811625)
Supplement: Supplementary Materials — Supplementary Table 1: lipid metabolism gene set in Reactome pathway database. Supplementary Table 2: the mRNA expression matrix of lipid metabolism-related genes (LMRGs) in the TCGA TARGET GTEx dataset. Supplementary Table 3: the mRNA expression matrix of lipid metabolism-related genes (LMRGs) in the TCGA dataset. Supplementary Table 4: the mRNA expression matrix of the GSE4573 cohort. Supplementary Figure 1: the expression of key genes in lipid uptake pathway in LUSC and normal lung tissues. ∗∗∗p < 0.001. Supplementary Figure 2: (A) the Kaplan-Meier survival curve of ALDH3B1. (B) The Kaplan-Meier survival curve of CSNK2A1. (C) The Kaplan-Meier survival curve of LCLAT1. Supplementary Figure 3: the TCGA cohort's heatmap corresponds to the consensus matrix for k = 2 using consensus clustering. Supplementary Figure 4: the infiltration heatmap of 22 kinds of immune cells in two clusters of the TCGA cohort. Supplementary Figure 5: sample clustering of the TCGA cohort to detect outliers (height = 60). Supplementary Figure 6: (A) the Kaplan-Meier survival curve of PTGIS in the GSE4573 cohort. (B) The Kaplan-Meier survival curve of HRASLS in the GSE4573 cohort. [file 6811625.f1.zip › Supplementary 3. Supplementary Table 3.txt]

sample	fustat	futime	ABCC1	ABCC3	ACACB	ACAD11	ACADL	ACADVL	ACBD4	ACOT13	ACOT7	ACOX2	ACOXL	ACSF2	ACSL1	ACSL5	ACSM3	ACSS3	AGPAT4	AGPAT5	AGT	AKR1B15	AKR1C1	AKR1C2	AKR1C3	ALB	ALDH3B1	ALDH3B2	ALOX15B	ALOX5	ALOX5AP	AMACR	ANKRD1	APOA1	ARNTL	ASAH1	B4GALNT1	BDH1	BDH2	BMX	CAV1	CBR1	CCNC	CD36	CERS3	CERS6	CHKA	CHKB	CHPT1
TCGA-18-3407-01A	1	136	7.130135811	4.41153513	1.09828544	2.860174202	0.585929815	6.931666424	1.844379148	4.775076883	4.633525734	1.714158921	0.642480357	3.173303273	5.127279155	2.551185707	2.508685888	1.470429584	1.521547101	3.359128329	0.824563008	5.620624381	11.69013668	11.62885563	10.43344364	0.177594445	1.90342226	3.820787119	2.07757822	2.95621063	4.569286011	2.134541206	0.941870434	0.125650238	3.623020348	6.141581096	1.852396643	5.429959478	4.112794297	0.444674827	4.64216423	8.993832614	5.607693873	3.275190833	4.634677409	4.314777891	2.521309163	4.734536285	3.04282912
TCGA-18-3408-01A	1	2304	6.733620756	4.29873183	0.696897433	2.68950514	2.0253768	7.366966283	2.655610642	5.617979308	3.041071955	1.740262511	0.465723554	3.438421466	5.912158427	2.702867181	1.918765095	0.896084929	1.091531161	3.880816282	0.808185598	3.516152212	11.97155928	11.64675001	11.1457369	0.125650238	1.195983657	3.7421548	2.183043689	2.748703701	5.388947705	3.319205879	0.05797134	0.044043971	3.603002053	7.095785772	4.351272547	4.915126443	4.844992131	0.496714988	6.463244357	9.816500863	6.673008091	4.515402328	4.626520548	5.120674157	2.929937632	5.586833859	5.148557169
TCGA-18-3409-01A	0	3747	4.238053078	2.370448699	1.406511684	2.339394368	0.714576699	6.307036832	2.498472494	4.154664862	4.618269704	1.757472819	0.16478855	4.81865075	5.097272498	2.746490837	2.599537076	1.669487386	2.134541206	4.153060364	1.144699647	0.138811974	4.656566515	2.82394574	3.472593878	0.071760677	3.19706778	2.669251787	2.000328137	4.388957528	5.902620038	2.28421297	0.299837375	0.085427355	2.711674736	7.020356163	1.678550769	3.546114907	5.431033971	0.476111032	7.018173122	6.220379704	5.617391528	3.791910141	2.666976584	4.0295601	3.082531088	4.338531965	4.55530398
TCGA-18-3410-01A	1	146	3.827943566	2.996540037	1.561194812	3.116185414	0.098960944	7.031370985	1.609263699	3.237407392	4.976856472	0.94937079	1.220942968	3.879790979	5.911273376	3.76984165	1.470429584	2.29598693	2.875967639	3.883706057	0.605035472	4.130985765	4.795990065	4.436323852	4.436323852	0.16478855	2.154118279	3.506025813	1.151229624	5.694040142	5.170330403	3.168502867	0.085427355	0.20288515	2.691786925	6.197296059	3.019921477	4.347754043	4.820194083	0.412509795	5.212250737	6.50477513	5.948846835	3.075742215	0.412509795	2.881843212	3.187627397	5.21458605	4.438994644
TCGA-18-3411-01A	0	3576	6.157059902	3.862089616	0.506908884	1.345416472	0.125650238	6.48479912	2.018291506	4.742044054	5.358305088	2.325128982	0.476111032	2.909023082	5.321243436	1.731585209	0.506908884	0.517035788	1.189683027	4.342809869	0.614479913	1.105014035	12.11112615	10.81210265	10.85098131	0.05797134	2.039505722	2.646361969	0.651696756	2.799333647	5.282062692	4.026931708	0.015782482	0.215363452	2.713878142	6.139412281	4.533672449	4.909325704	4.33425472	0.669922679	6.194139715	9.315366266	5.561379625	2.304833565	1.899540903	4.289146724	2.592359539	3.695029026	4.289905816
TCGA-18-3412-01A	1	345	6.060677227	3.337845306	1.11833757	1.050349025	0.323089962	6.338044491	2.021832732	5.181512283	5.378211201	0.783259178	0.112369092	3.542366355	6.264193181	1.83227722	1.275599232	0.678959458	0.749308907	3.672527773	0.311502134	5.143698368	12.66642194	10.75583459	10.66508878	0.015782482	1.63736036	4.580782556	0.669922679	2.518749616	4.501539395	4.085862897	0.311502134	0.05797134	2.722697811	5.596038902	3.263180732	6.687762815	4.026931708	0.556797578	4.884681561	9.430891742	6.078310691	2.419770299	4.56382656	4.009104477	2.087814835	4.101867319	5.505610333
TCGA-18-3414-01A	1	716	4.328457734	2.248250737	0.978906494	2.813732266	1.373488239	6.54582457	1.795354917	3.686080311	5.706299712	0.926759001	0.334563782	4.826368021	5.619742679	3.777256673	1.590233971	1.491092121	2.457038877	4.122783736	0.16478855	1.15767354	6.236363636	7.206699771	6.351378385	0.098960944	2.147609774	5.70021871	1.26366052	3.357684334	4.98508732	4.511673076	0.151855661	0.16478855	2.731442174	7.147511634	1.022167735	4.477079196	4.872896228	0.368491016	7.477716684	6.590251324	5.631695592	4.483574549	4.426977968	3.526194103	3.471320051	6.128864625	5.075531813
TCGA-18-3415-01A	1	2803	6.218209232	3.096121654	0.43401652	2.074145593	1.022167735	6.481239365	1.138139419	5.480969782	5.333432104	1.66038167	0.276196268	2.713878142	4.936402634	2.67608141	0.824563008	1.084751873	1.275599232	3.153936128	0.423298139	2.498472494	12.53364334	11.79780527	10.96382251	0.368491016	1.82007144	4.873379166	0.517035788	2.378762556	4.69827037	4.606472561	0.227745715	0.001441958	2.873981165	5.982794835	3.93747564	4.925086239	3.455588408	0.334563782	3.998321382	10.08143218	5.754867426	3.241967475	3.595845571	3.944954845	2.248250737	5.079025181	3.976490416
TCGA-18-3416-01A	1	973	6.925219788	3.861065289	1.09828544	2.118042829	0.112369092	7.167371537	1.561194812	4.0028215	5.615040456	0.379612774	0.642480357	3.967221356	5.486151326	3.766691177	1.11833757	0.527085466	0.903788785	3.144176161	0.029982185	3.232849018	12.27639084	10.8077051	9.60795	0.723328509	2.104669722	1.570930178	1.406511684	2.95621063	4.932630168	2.347986402	0.001441958	0.044043971	2.604298175	6.142074015	3.926075067	6.034085478	3.275190833	0.357261255	5.317246127	9.249472264	5.258976693	2.313534217	4.786640367	3.929905702	2.887722544	4.939788463	4.408771528
TCGA-18-3417-01A	1	1097	4.384101362	2.655610642	0.585929815	1.131603937	0.79989686	7.12129954	2.220609844	3.332169621	5.106884256	1.566091421	0.071760677	4.514159195	3.75502066	3.201790812	0.896084929	1.740262511	1.795354917	3.026937584	1.131603937	0.311502134	6.259258345	7.670697939	7.84747759	0.001441958	1.985876295	1.963880962	1.384629301	2.134541206	5.593100988	3.306075315	0.001441958	0.001441958	2.07757822	6.03260838	2.922382243	2.248250737	4.074760465	0.098960944	6.129751768	5.375380996	5.050988529	1.824159445	0.015782482	2.858191179	1.891789655	3.758169106	4.550995661
TCGA-18-3419-01A	0	2811	3.893497125	1.310938664	1.43880002	2.660155001	0.044043971	6.684296807	2.881843212	4.065355841	5.616509867	1.714158921	0.919150618	3.566977092	4.42898041	2.275319405	1.836306816	0.288059893	0.696897433	3.630096917	0.098960944	0.740717889	1.646602686	1.609263699	1.459969453	0.151855661	1.590233971	5.812501799	2.946893811	2.387087833	4.802738676	4.157119006	0.071760677	0.177594445	3.094443975	6.123936196	2.281273345	5.344843072	3.748540297	0.16478855	2.933761027	5.048370048	5.977972446	2.254254419	5.338503363	4.413536521	3.174903852	4.861500534	6.05230494
TCGA-18-3421-01A	0	2645	3.455588408	1.840340794	0.576281927	2.257337832	1.66038167	6.179740117	1.828252013	4.894827378	7.272859092	1.757472819	0.085427355	4.552814659	6.106491533	2.475385206	1.778593775	0.556797578	1.379082829	3.855106636	0.576281927	2.506131089	7.979925838	8.544768344	5.834899239	0.112369092	1.351063698	4.251030329	0.964205371	1.960164304	4.736653707	3.932709058	0.299837375	0.190302861	2.772059812	6.398207177	1.86035878	6.061760753	4.746376149	0.112369092	3.744283046	6.470362955	5.686489267	2.422535495	3.67593794	3.451680892	3.178105672	5.579881941	4.839008305
TCGA-18-4083-01A	1	188	5.320170959	1.609263699	1.880118712	3.091001129	0.05797134	7.587918214	1.803622503	3.523728658	4.321236966	0.934316833	0.595505285	3.190743665	5.001359845	2.189363884	1.561194812	2.637124552	1.036346621	3.255657929	0.323089962	0.25216627	8.693488981	8.617278483	5.147779729	0.085427355	1.727254964	3.490712425	3.940280025	3.035802237	3.712663249	4.310409384	0.015782482	0.24001485	3.080855513	5.532314951	5.035182919	6.188616345	4.365350973	0.486464357	5.300869892	7.273157152	5.267157947	1.807763449	3.258702322	3.976490416	3.122822441	4.799171406	5.35440273
TCGA-18-4086-01A	1	85	6.451875209	4.715388776	1.144699647	2.400772364	0.098960944	7.019264639	1.907307431	5.387873966	5.535445881	1.170576177	0.215363452	2.644093558	4.836499227	1.782847546	1.015077978	0.732043248	1.202249132	3.749651051	0.941870434	3.922338552	12.34197791	10.93093917	11.0476817	0.085427355	1.774415925	3.905999355	1.491092121	3.20963699	4.679238108	2.650984902	0.098960944	0.029982185	3.091001129	5.704338044	4.586244818	5.670213425	3.846079038	0.783259178	5.729353198	8.804829555	6.313652407	2.485645445	4.055767136	4.484816464	2.000328137	4.995063222	4.505363041
TCGA-18-4721-01A	0	4694	6.477185322	3.053290352	1.521547101	1.604561802	0.840743432	5.632577445	1.646602686	4.023365103	4.131834412	0.978906494	0.486464357	3.200186552	6.255113254	2.533790314	1.590233971	1.029291449	1.945256785	3.919443223	0.956816297	0.476111032	11.81999908	8.865296851	7.295314087	0.299837375	2.356430014	3.893497125	1.506405554	3.418283616	4.539796717	3.403425589	0.071760677	0.001441958	3.077416993	6.568382437	3.871963149	4.736076216	3.746411545	1.036346621	6.280183577	8.65099341	5.875289174	3.330728569	1.978556687	4.458174105	3.714880332	3.866001175	5.17917847
TCGA-18-5592-01A	0	1519	7.01767698	5.634047225	0.705752174	1.840340794	0.585929815	7.199349994	1.310938664	4.419636843	4.062723243	0.476111032	0.071760677	2.263351542	5.144475744	1.183347837	0.623866687	0.379612774	0.496714988	3.070543257	0.227745715	4.299491193	11.76451473	11.83699441	10.64670019	0.633190081	1.43880002	5.870177918	1.39563804	2.201949335	2.912838056	2.648715111	0.029982185	0.138811974	2.536272706	4.809970633	3.663498756	4.610596297	2.700666813	1.683023336	5.349427607	1.895663366	5.326996159	4.129382847	3.581450573	4.141643189	3.439783167	3.658893977	3.898347812
TCGA-18-5595-01A	1	827	7.573394483	5.613864951	2.19248784	2.118042829	0.465723554	7.136490224	1.982214918	4.623546176	5.908618281	1.036346621	0.368491016	3.193949834	5.911961748	1.521547101	1.233258636	0.566568783	1.029291449	3.304637163	0.486464357	5.281770403	11.43122253	10.37258862	9.561310824	0.566568783	1.880118712	4.824342091	0.840743432	2.046473242	3.226684536	1.933945336	1.11833757	0.029982185	3.728003806	4.867487704	3.61006991	6.732233918	3.195464162	0.323089962	5.109797289	9.294599151	5.057971867	3.009143571	3.797106563	3.657789018	3.229721714	3.894429858	3.529938692
TCGA-21-1070-01A	0	3636	3.542366355	3.337845306	1.057294355	2.67152766	0.537047725	7.419452174	1.700907058	3.725877509	5.52605354	2.208214354	0.476111032	4.254062446	4.847019113	4.958850823	1.735921061	1.00792163	1.077948253	3.245008477	0.791587435	2.503577256	6.76086477	8.679622718	7.857832596	0.001441958	2.370448699	4.457505958	1.753179678	4.293606694	5.235024485	2.257337832	1.778593775	0.112369092	3.402067417	6.075552169	3.034046258	4.270650554	3.734569206	0.766388767	6.321255858	6.326588451	5.493484424	2.470138142	4.862948962	3.226684536	2.875967639	5.267547562	3.495815133
TCGA-21-1071-01A	1	1426	7.048539519	5.920124289	1.30509665	3.463497559	1.281535959	6.840444375	2.483099421	5.091739329	5.256639419	1.664965451	0.264241606	4.000102567	4.813056676	3.251092748	1.170576177	2.501024391	1.623414241	4.033033813	0.517035788	4.663961997	11.11555037	10.27526463	10.55885672	0.20288515	2.211349686	3.827943566	1.239417026	2.933761027	4.920347791	3.241967475	0.749308907	0.001441958	2.627814629	6.571054013	3.725877509	4.10356255	3.346408513	3.158819251	4.797050483	8.571696715	5.77715028	3.516152212	1.683023336	4.115244145	3.122822441	4.299491193	4.695482184
TCGA-21-1072-01A	0	3016	7.328802011	4.025148333	0.546943981	2.419770299	0.43401652	7.322441909	1.245479142	5.808671286	4.837464238	0.919150618	0.138811974	2.68950514	4.847019113	1.449425686	0.964205371	0.357261255	0.651696756	4.05322963	0.311502134	0.334563782	10.11739936	11.47970526	9.991817591	0.085427355	1.029291449	2.298934272	0.24001485	1.907307431	4.543529266	3.096121654	0.16478855	0.029982185	2.67608141	6.002972936	4.297972489	5.182290244	3.173303273	1.30509665	6.503687247	8.421414154	5.379577556	1.883980832	2.702867181	4.805342026	3.373125088	1.982214918	4.067048387
TCGA-21-1075-01A	0	2134	7.139568215	4.674721841	1.057294355	2.028923705	0.379612774	7.09022679	1.982214918	5.889936626	3.87289487	0.98621648	0.085427355	3.489437023	4.865942543	0.75789398	1.036346621	1.164140924	1.646602686	3.696136407	0.177594445	3.504749095	11.52139087	11.07426925	11.06377414	0.138811974	0.888290626	3.595845571	2.637124552	1.057294355	3.082531088	4.008166604	0.151855661	0.029982185	2.959957284	5.793645677	2.784702626	3.150741034	3.627707084	0.576281927	5.676684105	8.708951742	6.161496939	2.551185707	3.466134905	4.553389101	2.872081465	5.224998925	4.378579662
TCGA-21-1076-01A	0	1852	5.004342284	3.805895982	1.592649669	3.294420615	1.128280113	7.874384064	2.075854006	4.497346745	5.940891113	2.623155686	0.669931835	4.188678664	6.843177357	3.869963245	2.005763636	1.76172786	1.935826426	3.072315377	0.385155696	2.915736946	8.610592546	7.403650225	7.957718411	0.064882394	3.744800477	3.042835491	4.582917158	5.13218447	5.190467227	3.437065986	1.689724524	0.196607722	3.411564159	7.343124208	2.209771121	4.76079499	4.279562223	0.551891607	5.33914706	6.445696621	5.444595835	4.680114585	3.674217052	3.662870871	3.804358431	5.552919388	4.312937016
TCGA-21-1077-01A	1	1058	6.068951743	3.516152212	1.239417026	2.319368663	2.251251748	7.147610929	2.229886265	3.915614548	5.48928001	1.30509665	0.595505285	3.279585469	4.745798507	1.960164304	1.66038167	0.956816297	1.084751873	3.232849018	1.084751873	0.956816297	9.897413505	9.979929327	9.812205639	0.001441958	2.060364516	4.44233347	2.367626211	3.791910141	4.748494245	3.45295299	0.311502134	0.16478855	2.826007045	6.094469334	3.181219399	5.551200641	3.324965949	0.25216627	5.388557252	7.973053234	5.144087054	2.88383139	4.07391389	3.85613065	2.733566012	4.914643017	4.686542222
TCGA-21-1078-01A	1	474	3.601809084	4.614816456	1.613973079	2.660155001	0.412509795	8.173306307	3.189229946	3.381439717	3.269184336	0.264241606	1.753179678	5.277288833	4.500870305	5.52106441	1.269621124	2.982030516	0.390670892	2.577942512	0.25216627	0.05797134	4.420971457	8.291113122	5.809162367	0.05797134	3.009143571	4.300915055	1.00070017	6.143848543	2.406287152	3.548583964	0.43401652	0.05797134	2.336586618	7.099756569	0.112369092	3.845055555	5.658842125	0.098960944	3.61006991	5.592807203	5.076016987	0.903788785	0.177594445	2.570703247	2.599537076	5.370891986	5.304573619
TCGA-21-1079-01A	1	965	3.630096917	2.198819654	0.517035788	2.307705708	0.001441958	6.305457051	1.700907058	4.070433856	5.502774228	0.660833668	0.029982185	3.395188068	2.67152766	2.759350739	0.642480357	0.556797578	1.945256785	3.56450511	0.390670892	1.83227722	4.646772312	6.060677227	3.759280453	0.299837375	1.333983959	3.933643595	0.77483084	2.254254419	4.136738298	5.651098913	0.085427355	0.227745715	2.905123007	5.457511547	2.616088908	4.405341214	4.388290947	0.323089962	8.365879785	6.015475763	5.200478466	2.480554376	4.944432322	3.303199173	2.403529144	5.367379088	2.301883152
TCGA-21-1080-01A	0	3724	5.006785338	1.170576177	0.678959458	2.89550977	0.705752174	6.035661075	1.43880002	4.448344295	5.206802081	0.732043248	0.138811974	2.488274623	3.640487533	1.782847546	0.919150618	0.546943981	1.585429205	3.418283616	0.390670892	0.112369092	4.413536521	6.263798386	4.956140939	0.177594445	1.678550769	3.935512796	1.105014035	2.330814917	4.114490318	4.697693486	0.05797134	0.151855661	2.134541206	5.532999829	0.705752174	4.299491193	3.363280683	0.138811974	6.188419088	6.137736411	5.321633432	5.753002635	1.641978034	4.552814659	2.948808688	4.001883899	5.76949289
TCGA-21-1081-01A	1	284	5.240378718	3.422363284	0.595505285	2.92620261	0.357261255	7.422534085	1.029291449	5.025488917	5.52204264	1.705341487	0.215363452	3.067108047	4.806402699	1.310938664	0.585929815	0.585929815	1.111716279	3.26470376	0.527085466	4.009104477	8.384922269	9.086456308	7.495616323	0.190302861	1.722930336	2.700666813	1.937712343	2.536272706	4.407437469	2.376016911	0.085427355	0.125650238	3.144176161	5.863691007	1.599800392	5.186277483	3.330728569	0.714576699	5.252549436	6.852736631	3.736696546	3.374480385	3.322085595	3.119547678	3.016327578	5.784022939	2.449191993
TCGA-21-1082-01A	0	3644	3.292958178	1.922591617	1.63736036	3.055049564	1.029291449	7.584436428	1.844379148	4.143341269	5.804840958	1.700907058	0.486464357	4.04270674	5.766842432	2.147609774	2.124666279	0.576281927	1.339723064	3.548583964	0.25216627	2.511241652	3.249571397	3.491987937	2.709471936	0.24001485	3.049772807	5.387190688	1.091531161	3.861065289	4.159573397	3.805368146	0.423298139	0.05797134	2.815791165	6.431611039	1.00792163	6.653601468	4.13428623	0.585929815	3.640487533	4.909325704	5.012211486	3.850080444	4.259369499	3.035802237	3.463497559	5.82762921	4.334920026
TCGA-21-1083-01A	1	1315	5.59368856	3.240447258	1.287489807	2.767878189	0.288059893	7.323435663	3.477781325	3.407500904	3.888554365	0.888290626	0.496714988	3.87289487	5.554919704	4.047967568	3.269184336	1.868265043	2.680553425	2.969199346	0.368491016	3.504749095	9.891319915	10.52767763	8.900023121	0.614479913	1.918765095	3.710538809	0.401619483	3.466134905	3.940280025	3.319205879	0.264241606	0.24001485	2.350799602	5.08921564	3.918509333	4.653685581	3.962635142	1.674015829	2.889625483	6.29558392	6.710541462	2.118042829	2.68730849	3.76354125	3.12450445	5.073882257	5.422633892
TCGA-21-5782-01A	1	962	4.821737476	2.084374663	1.922591617	2.226818535	1.036346621	6.749570302	2.134541206	3.445049639	5.792074537	1.868265043	1.07106858	3.835009709	3.696136407	2.063862977	1.714158921	1.251559895	2.167005351	2.568291789	1.202249132	0.75789398	4.357645016	5.627972334	3.263180732	2.746490837	2.257337832	4.399910711	1.531536321	2.678274908	3.354887039	4.839490839	0.288059893	1.084751873	2.872081465	4.858024519	2.310659141	6.551067946	4.147398279	0.276196268	4.813056676	7.330988337	3.875876676	2.039505722	3.88958012	3.342171284	3.136019739	4.085862897	3.403425589
TCGA-21-5783-01A	1	2680	4.55530398	3.068869555	2.134541206	2.518749616	0.824563008	7.029783222	1.926348087	4.596405093	6.376272397	1.516533772	0.669922679	4.678661531	4.293606694	1.293342353	2.141109816	2.462275422	2.345094223	2.449191993	0.585929815	2.891615339	2.935673297	1.803622503	2.195691862	0.20288515	1.590233971	4.745317146	0.669922679	2.935673297	4.489975721	4.348419672	0.05797134	0.357261255	3.352090331	4.421638787	4.133437495	3.648583863	5.130581988	0.085427355	5.557072941	4.282505593	4.953334452	1.655804618	1.15767354	3.734569206	3.072305333	3.738916651	3.626512298
TCGA-21-5784-01A	0	1268	3.636992613	1.531536321	0.455230982	1.433504257	0.791587435	7.806160381	1.599800392	4.424975662	4.900142845	2.11473451	0.75789398	4.013513021	4.55712322	3.049772807	2.88383139	1.195983657	0.97158545	2.793084593	1.091531161	4.565646276	7.3163801	8.816603277	7.51679916	2.1080479	3.975553963	5.194252894	4.811995821	3.800262242	5.839222268	4.189895963	2.21754748	0.714576699	2.954381391	7.010830357	0.993514643	4.968627164	5.10435977	0.705752174	5.87853302	8.316333055	4.753308548	4.507179436	5.197754686	2.513715889	2.503577256	5.173538864	3.662301392
TCGA-21-5786-01A	0	1032	3.571830636	1.151229624	1.091531161	3.051531432	0.029982185	5.687077619	1.570930178	3.44241616	5.056225934	1.233258636	0.190302861	4.852038749	4.225839591	1.63736036	1.07106858	0.566568783	1.022167735	2.959957284	0.791587435	1.164140924	1.367907252	1.417372635	0.964205371	0.978906494	1.384629301	4.546687914	0.696897433	2.1080479	3.92803701	3.248050235	0.071760677	0.390670892	1.748891918	5.465329979	2.319368663	4.074760465	3.568167445	0.20288515	5.46112745	5.072620871	4.35193826	0.964205371	3.85613065	2.742237001	3.585116851	3.600616204	3.832963978
TCGA-21-5787-01A	1	329	4.247240679	3.971902193	0.585929815	1.269621124	0.94937079	6.965093546	2.680553425	3.901240127	5.644434545	1.293342353	1.029291449	6.384571569	3.718206483	5.373331622	2.364885635	1.287489807	0.576281927	3.005553468	1.30509665	1.996729362	4.683178299	7.059952991	5.354110064	1.655804618	4.886130811	2.137863051	1.208535591	2.826007045	5.118148953	3.504749095	0.390670892	0.368491016	2.546211163	6.444263401	1.411998426	4.282505593	3.641683333	0.311502134	4.478416362	6.227088717	4.787218633	1.328259826	0.151855661	2.248250737	2.807558495	3.895362635	3.422363284
TCGA-21-A5DI-01A	0	979	5.460443344	4.549081036	1.15767354	4.729628184	0.390670892	8.85112745	1.740262511	4.023365103	5.136702531	1.214729183	0.044043971	6.491028928	4.504024712	2.307705708	1.506405554	0.311502134	1.599800392	3.122822441	0.740717889	3.193949834	5.481263066	7.173727112	6.575012	0.071760677	0.880499811	3.776236929	1.30509665	1.86035878	3.867957248	2.737900358	0.044043971	0.125650238	2.935673297	5.375771361	0.642480357	4.337771517	4.466670396	0.125650238	6.479162888	5.377137659	5.00591334	2.459656621	3.880816282	3.512319798	3.174903852	5.864477272	2.793084593
TCGA-22-0940-01A	1	669	4.706540051	3.863020868	1.214729183	2.248250737	0.840743432	7.4374471	2.229886265	3.825898592	4.675298354	1.521547101	0.465723554	4.841517542	4.897243415	4.516071728	2.485645445	1.90342226	1.245479142	3.797106563	0.20288515	2.373191813	9.198557552	7.021150002	7.370345711	0.476111032	3.947760242	5.355475852	0.926759001	4.506605826	5.634047225	3.464770701	0.896084929	0.112369092	3.232849018	6.658551889	2.580357227	3.843101785	4.244967155	0.401619483	6.570163482	7.274448752	5.900161863	3.060240951	3.417014629	2.580357227	3.463497559	4.663961997	4.393719271
TCGA-22-0944-01A	1	223	5.53515235	3.193949834	0.864751604	1.868265043	0.264241606	6.320663363	1.195983657	4.536160292	5.808965934	1.551361237	0.334563782	1.989465996	4.498289664	2.449191993	1.183347837	0.444674827	1.299270673	4.516071728	0.633190081	1.091531161	9.447567685	10.6864757	6.978386787	0.138811974	1.531536321	4.870867947	4.502112912	1.930181813	3.488161731	2.705068158	0.071760677	0.190302861	2.939412016	6.198282435	2.765745511	5.726017359	3.187627397	0.190302861	5.591632078	7.020951542	5.670213425	2.985699611	5.756535963	4.406770463	2.427906699	4.433653299	3.212759069
TCGA-22-1000-01A	1	454	3.924206724	3.691615049	1.922591617	2.613745985	1.00792163	6.737979473	2.526348489	3.771973161	4.866425399	2.275319405	0.880499811	4.275866118	4.759760682	3.832963978	2.893519079	1.937712343	2.226818535	2.799333647	1.459969453	0.872622541	4.964464691	4.324847112	3.862089616	0.527085466	4.313353301	2.742237001	3.423723437	5.223831023	6.208146714	3.532405145	1.551361237	0.098960944	2.811673855	6.961324	1.454692037	3.810568316	4.259369499	0.651696756	7.696471955	5.897310471	4.95749586	3.734569206	2.774194094	3.389668976	2.998377074	4.925569784	3.399351474
TCGA-22-1002-01A	1	131	4.606472561	2.737900358	1.511464861	3.121140685	2.72923397	7.070771606	2.609062368	3.914680834	4.099418869	2.523787057	1.475611739	3.998321382	5.655705533	4.40943858	3.570548422	2.011142406	1.281535959	2.67152766	2.29598693	2.724904236	4.849528853	5.854551225	4.321236966	0.112369092	4.206442583	5.095136813	4.641012306	4.044491525	5.407008951	4.403340384	2.664702051	0.840743432	2.263351542	6.548297835	1.941482828	4.243451582	4.689329713	1.454692037	6.918674217	5.652471066	5.070001177	5.514804084	2.028923705	3.19706778	3.706106028	5.060493885	4.953334452
TCGA-22-1005-01A	1	1953	3.055049564	4.150606631	1.239417026	2.801389124	1.401099687	7.392114346	3.228203029	4.163538706	3.799148412	2.443884421	1.590233971	5.5576602	4.469916797	4.756582627	3.566977092	1.705341487	1.299270673	2.10129394	1.632749677	0.24001485	4.520470993	4.401244425	5.27202833	0.029982185	4.677027948	1.491092121	2.991118359	4.778256492	4.934564724	2.475385206	0.85679827	0.288059893	2.490822631	6.278406752	0.496714988	3.418283616	4.204834719	0.345971545	5.29024742	5.275048186	4.848080907	3.087647611	1.064218575	2.10129394	3.309042011	5.401248282	4.106105627
TCGA-22-1011-01A	1	53	4.68769564	1.687502184	1.599800392	2.744363644	0.696897433	6.88456194	2.239100057	4.257853088	5.497982476	1.590233971	0.651696756	3.275190833	4.651381005	3.174903852	1.815988007	0.566568783	0.669922679	3.634693727	0.896084929	0.299837375	4.048813173	4.997291156	4.092639892	0.125650238	1.895663366	3.46222453	1.299270673	4.026931708	4.785580235	3.880816282	0.276196268	0.001441958	3.163615618	6.315429792	0.379612774	4.191502869	3.282545989	0.465723554	5.168774859	6.207160245	4.995935009	2.611403805	4.338531965	2.795138574	3.464770701	4.711541239	3.666907104
TCGA-22-1012-01A	1	429	4.531089125	1.709712524	0.956816297	1.880118712	0.705752174	7.437347677	1.449425686	4.357645016	6.267548998	1.144699647	0.496714988	3.447683604	4.623546176	1.687502184	1.384629301	0.546943981	1.941482828	3.20491083	0.43401652	4.404674256	10.07184107	10.92993968	10.35580137	0.215363452	1.887919777	5.099311195	4.990510833	2.928113369	4.091792659	4.966303874	0.151855661	0.001441958	2.523787057	6.610441076	3.601809084	5.349134966	3.23124059	0.455230982	7.426311964	6.356020914	5.889051808	2.339394368	3.961699303	3.45295299	3.084206924	4.556452962	2.939412016
TCGA-22-1016-01A	1	822	4.085015912	3.744283046	2.118042829	3.001964634	2.381590255	7.407721385	2.359247223	3.963571023	4.450920731	2.400772364	1.373488239	4.910292439	6.022564736	4.243451582	3.891538527	2.967367681	1.787035437	2.533790314	2.12135342	1.195983657	3.914680834	3.255657929	3.964506946	0.264241606	4.039231515	4.165143896	3.521172324	5.076405131	5.60710618	2.982030516	2.698467055	0.614479913	2.66242819	7.284384383	2.049961042	4.708271153	4.871447445	0.808185598	6.751452656	5.058359861	5.345525852	6.388424953	3.026937584	3.190743665	4.101019749	4.95749586	4.286964456
TCGA-22-1017-01A	1	1485	3.798127459	5.371282321	0.455230982	2.696183338	1.722930336	6.740951397	2.611403805	3.846079038	5.431033971	3.266226975	1.541496604	4.224230496	6.226102071	4.787218633	4.260885998	1.911122996	1.952740921	3.490712425	0.595505285	0.015782482	3.747522167	4.096876521	3.20339529	0.044043971	5.167122146	3.956178699	3.712663249	3.533684203	4.885164638	4.047121994	2.15086296	0.24001485	1.791157187	6.630237787	1.63736036	4.754367777	4.140888525	0.288059893	5.307497788	5.807885562	5.643846543	3.943084791	0.001441958	4.212685854	4.404674256	3.88958012	3.882773825
TCGA-22-4591-01A	1	623	6.16287739	4.419636843	2.035950393	2.795138574	0.576281927	6.723021672	2.498472494	5.65737183	3.934578175	1.022167735	0.486464357	4.995547546	4.574171552	2.364885635	1.824159445	1.105014035	0.705752174	2.965536357	0.299837375	4.095181776	11.57887169	10.14637351	9.553321443	0.714576699	3.292958178	4.216565025	2.049961042	2.11135161	3.20651573	4.495804804	1.144699647	0.177594445	3.557183016	5.767922238	1.516533772	5.929074473	3.826921051	0.071760677	7.46439221	6.643602136	5.77214344	3.347851283	0.669922679	4.547836591	3.922338552	4.840552433	4.631126537
TCGA-22-4593-01A	1	1067	5.468262145	2.485645445	1.480804368	1.899540903	0.001441958	5.870865953	1.911122996	2.996540037	5.839517029	2.718286769	0.071760677	4.359737784	4.302433924	1.084751873	3.019921477	1.050349025	1.293342353	4.433653299	0.696897433	1.251559895	4.953334452	4.954205411	5.092127601	0.43401652	2.495921568	6.452171782	3.049772807	1.840340794	3.579067947	3.728003806	0.25216627	0.227745715	2.134541206	5.292488689	2.844150105	4.218836035	4.591037015	0.227745715	6.35700871	5.798359286	5.108146549	1.628078348	3.821809304	3.624214879	2.66242819	4.314777891	4.314777891
TCGA-22-4594-01A	1	1470	3.399351474	4.482905846	0.872622541	2.021832732	1.63736036	6.867805804	2.599537076	4.310409384	4.215713449	2.807558495	0.956816297	4.386862611	5.018413598	5.375380996	2.914746122	1.641978034	1.202249132	2.582772754	4.495804804	3.766691177	11.85119054	9.485913414	9.655190367	0.276196268	3.820787119	2.551185707	1.239417026	3.599423413	5.796002446	4.196229662	0.177594445	0.098960944	3.543646246	7.027103904	1.345416472	3.887621907	4.491886775	0.177594445	3.292958178	7.056280756	6.181318057	3.326406365	0.05797134	2.560979269	3.851104192	4.691059989	3.883706057
TCGA-22-4596-01A	1	17	3.725877509	5.130193408	1.428157058	2.414406042	0.94937079	6.875836643	2.66242819	4.077300378	4.839490839	3.477781325	0.816408583	4.074760465	5.844233341	5.12271384	3.543646246	1.86035878	1.322490668	3.000214445	4.203321528	2.049961042	6.399887033	7.185247088	4.758701301	0.098960944	5.310714552	2.844150105	4.006384757	6.117726725	7.666419074	3.818742916	0.740717889	0.20288515	3.129463429	7.236896112	0.651696756	4.085015912	4.789242632	0.595505285	6.778600725	5.982597998	5.135050881	4.586819845	0.015782482	3.475232875	3.258702322	4.865942543	3.668012662
TCGA-22-4599-01A	1	1161	6.412437286	4.439662379	1.183347837	3.23892723	0.085427355	7.017974665	2.21754748	4.251030329	4.593433372	0.476111032	0.25216627	3.977333258	4.578962003	3.04282912	1.683023336	1.646602686	1.501291188	3.608968222	0.517035788	0.496714988	10.58753788	10.15886253	7.888202491	0.001441958	2.018291506	2.967367681	2.430512564	3.516152212	5.506588329	2.961787567	0.138811974	0.642480357	2.72923397	6.417378687	3.857061618	5.130581988	3.54977291	0.77483084	7.409510791	7.233518678	5.236874068	2.183043689	2.702867181	4.112794297	3.13929933	4.368110407	4.953334452
TCGA-22-4601-01A	1	1057	7.144135643	4.081628286	1.651234307	3.456951746	1.105014035	8.087314348	3.082531088	4.580207634	5.249822954	1.310938664	0.537047725	3.790889586	5.74014663	2.127981404	1.960164304	1.778593775	0.595505285	2.322248104	0.401619483	2.408965215	10.3444101	9.294798832	7.398973367	0.05797134	2.750832014	3.295832012	2.060364516	3.307603527	3.534963369	3.5174299	0.311502134	0.138811974	2.943152189	5.687665976	2.909023082	5.844233341	3.993728477	0.401619483	4.445004799	8.626255636	4.650228775	3.211153326	2.384338424	4.553389101	3.212759069	5.000487952	4.038386272
TCGA-22-4604-01A	1	399	4.892894649	2.490822631	1.541496604	2.376016911	0.177594445	6.723615994	2.056944695	3.037558513	5.136702531	1.722930336	0.215363452	3.691615049	5.111933624	2.459656621	0.732043248	1.131603937	1.815988007	3.750669302	1.214729183	0.190302861	6.772556402	7.716077625	6.808032949	0.215363452	2.85017732	4.506605826	1.641978034	4.547836591	4.746376149	3.639383794	0.678959458	0.177594445	2.767878189	6.179542876	3.228203029	5.229670793	3.709430508	0.24001485	5.701591796	6.788609049	5.593100988	3.263180732	3.016327578	3.361926513	3.077416993	4.295030245	3.762429641
TCGA-22-4605-01A	1	974	6.390796328	4.494466885	1.029291449	2.395343488	0.85679827	6.841435652	1.891789655	4.991866815	5.842955979	1.811909153	0.566568783	3.228203029	5.148557169	2.891615339	2.147609774	1.757472819	1.705341487	2.907116176	2.711674736	1.856375616	10.51558586	9.928181553	9.618336721	0.071760677	4.207199261	4.717024102	3.417014629	4.643892189	6.053092888	3.541177981	1.022167735	0.24001485	2.813732266	6.286501408	2.577942512	4.858990048	3.741044511	0.791587435	5.44959639	8.544269683	5.298335906	4.845571258	4.739348782	4.33064334	2.582772754	4.327032432	3.851104192
TCGA-22-4607-01A	1	587	3.201790812	2.322248104	1.036346621	2.0253768	0.311502134	6.28521807	1.948960107	4.886130811	6.579069057	1.111716279	0.112369092	5.521357878	4.10026638	3.665709498	1.339723064	0.880499811	0.669922679	4.536734437	1.824159445	1.077948253	8.183770066	8.707954132	5.112710496	0.112369092	3.382795846	3.430435453	0.77483084	5.263846338	5.75840084	3.607774812	1.731585209	0.299837375	2.912838056	7.548825275	0.723328509	4.97956764	4.346327749	0.215363452	5.050988529	6.469374237	5.459759246	3.320645657	2.526348489	3.798127459	4.167599095	4.542954999	3.72911328
TCGA-22-4609-01A	1	291	4.988283239	2.511241652	1.401099687	2.330814917	1.251559895	6.525941192	1.740262511	3.182821068	4.215713449	1.580632423	1.428157058	3.404783894	6.26439058	3.916548305	2.731442174	1.815988007	1.960164304	3.710538809	0.595505285	0.299837375	5.203591533	7.081888615	4.337106143	0.071760677	3.235887744	4.294365912	4.398577058	4.236537912	4.931276031	4.039231515	0.651696756	0.311502134	3.92131113	6.585303305	1.124984916	4.352699094	3.720424267	0.43401652	6.009864047	6.048562275	5.086692085	4.89772664	4.77353535	3.85613065	2.776328917	4.211834408	3.707214117
TCGA-22-4613-01A	1	358	4.805824146	2.698467055	1.333983959	2.467516183	0.791587435	6.338637076	1.735921061	3.986513034	5.627972334	0.705752174	0.444674827	3.417014629	5.460150158	2.722697811	1.480804368	1.516533772	0.614479913	3.313358428	0.368491016	0.633190081	9.567402767	8.847834604	7.447787316	0.112369092	2.186163798	3.861065289	1.963880962	3.616038688	4.241936099	3.887621907	0.227745715	0.20288515	2.946893811	6.341106212	2.293041126	6.238041101	3.402067417	0.138811974	5.687077619	7.265407714	5.901833414	3.099477787	3.926075067	4.066202098	2.860174202	4.121935412	4.212685854
TCGA-22-5471-01A	0	1845	4.954205411	2.163819317	1.170576177	1.735921061	0.486464357	7.677365133	2.160635303	4.5211405	5.730628704	0.840743432	0.16478855	3.579067947	5.366403321	4.267616517	0.888290626	0.368491016	1.632749677	2.503577256	0.993514643	1.907307431	7.981917921	7.851161545	7.329298901	1.275599232	2.272305179	5.052734265	2.10129394	3.127780672	4.248756473	3.400709379	0.112369092	0.357261255	2.042988134	4.949560499	3.577876769	5.580469399	3.925140874	0.288059893	5.285472847	7.350368034	4.927504019	1.351063698	4.093487156	2.772059812	3.174903852	4.680967894	5.324168476
TCGA-22-5472-01A	1	1975	5.000003574	2.954381391	1.475611739	2.763613376	1.30509665	7.601447856	2.66242819	3.75502066	5.045751715	2.060364516	1.015077978	4.56258155	4.95749586	4.48930688	3.010982896	1.856375616	1.214729183	3.821809304	0.872622541	0.537047725	5.519792732	7.930724885	4.673568844	0.390670892	4.621243615	4.041016023	4.003665377	4.642740207	5.50404557	3.547303663	2.485645445	0.151855661	3.599423413	7.110875229	0.412509795	4.729050803	4.018860745	0.506908884	6.580355466	6.537119042	5.149334621	4.954689285	3.475232875	4.037447151	3.529938692	5.347671784	3.702782184
TCGA-22-5474-01A	1	445	6.363232018	5.210304723	1.417372635	1.570930178	0.334563782	7.059555989	2.263351542	4.927504019	5.093389506	1.15767354	0.651696756	3.263180732	4.904492369	3.070543257	1.411998426	0.723328509	0.77483084	3.862089616	1.239417026	4.799171406	11.11884888	10.09681804	9.819797208	0.766388767	3.69272221	4.252546343	1.566091421	4.601774034	5.418531952	4.14409601	0.138811974	0.20288515	2.790945554	7.020951542	3.533684203	5.590652822	3.32784694	1.00070017	4.295789503	8.415531398	5.192988417	2.599537076	3.082531088	4.054075433	2.750832014	4.079934659	4.523627364
TCGA-22-5477-01A	1	1346	1.373488239	5.459466063	1.757472819	2.362065764	2.205080903	6.149369498	1.815988007	3.668012662	3.901240127	0.401619483	0.444674827	3.410218447	5.652471066	2.488274623	1.257601087	1.257601087	0.614479913	3.329287675	0.401619483	3.263180732	11.33245956	10.40156697	9.683655367	0.808185598	2.046473242	3.636992613	1.195983657	3.438421466	4.036601976	3.738916651	0.880499811	0.334563782	2.836148819	5.401638818	4.373725256	5.431327018	3.451680892	0.824563008	5.923861615	9.419208762	5.984369549	2.634858914	0.864751604	4.857059012	2.350799602	4.071374354	4.533002678
TCGA-22-5478-01A	1	24	4.622970521	1.803622503	1.227119643	1.778593775	1.561194812	6.989696734	2.1080479	4.314018101	5.497689115	1.029291449	0.43401652	4.304617447	4.026931708	2.310659141	1.761700821	1.220942968	1.077948253	3.278150317	3.309042011	0.919150618	5.304183742	4.646772312	5.226166853	1.66038167	3.187627397	4.340623302	1.367907252	3.248050235	4.748012849	4.820772848	3.212759069	0.43401652	2.660155001	6.509720164	1.623414241	4.483574549	5.078539975	0.368491016	4.478989451	6.558587109	4.708271153	4.124386209	5.075531813	3.626512298	4.271314296	4.547836591	4.404674256
TCGA-22-5479-01A	1	2625	6.490732264	3.865069781	1.036346621	2.205080903	0.334563782	7.020852312	1.714158921	3.868981936	5.186666499	0.97158545	0.25216627	2.893519079	5.097272498	1.868265043	0.585929815	0.556797578	1.618689931	3.200186552	1.124984916	0.911493327	10.86327468	9.714018787	9.646201564	0.20288515	3.588692288	3.560843633	0.956816297	2.373191813	3.072305333	2.094549575	0.044043971	0.227745715	2.976529408	5.516075664	4.662233043	6.020201685	3.605388256	0.357261255	5.954257962	7.998751461	4.687118927	1.470429584	3.81976499	3.841055191	2.790945554	4.987411601	3.326406365
TCGA-22-5480-01A	1	2170	5.594569929	1.604561802	1.782847546	3.063673944	0.412509795	6.234390182	1.937712343	3.279585469	4.824342091	1.239417026	0.423298139	3.744283046	3.583925218	3.555902004	3.009143571	0.614479913	1.11833757	2.840191579	0.537047725	0.151855661	3.753909575	2.298934272	1.609263699	0.669922679	1.985876295	2.173461299	1.83227722	3.544834811	7.345995039	2.516273547	0.345971545	0.299837375	3.049772807	5.659136188	1.367907252	4.140039557	3.866001175	0.16478855	4.426977968	5.273879189	5.359378282	2.035950393	1.293342353	3.839008815	2.982030516	4.340623302	5.866934399
TCGA-22-5481-01A	1	2409	3.901240127	1.208535591	1.251559895	1.989465996	0.16478855	6.9292861	3.643983191	5.086206801	5.441975347	0.412509795	0.177594445	3.621917782	5.83214834	2.793084593	4.601198749	2.577942512	1.618689931	3.490712425	0.16478855	0.001441958	1.848421869	0.749308907	0.896084929	0.566568783	2.441191489	1.131603937	1.664965451	5.773517834	3.240447258	3.014574915	0.098960944	1.050349025	2.039505722	5.068254795	1.208535591	4.639284491	5.517934171	0.151855661	3.19706778	5.955340228	4.732900179	0.642480357	0.633190081	4.892894649	3.111232361	4.441665675	6.193745179
TCGA-22-5482-01A	1	357	6.09969191	4.527358026	0.566568783	1.803622503	0.125650238	6.822404188	1.11833757	4.450252745	6.213967073	0.766388767	0.138811974	2.266360874	4.848080907	0.75789398	0.623866687	0.345971545	1.791157187	4.096029133	0.24001485	2.359247223	11.27868082	10.82869347	10.46142359	0.766388767	1.454692037	4.187533055	0.390670892	2.319368663	4.048813173	4.067048387	0.071760677	0.299837375	2.82394574	5.267157947	4.041861365	5.667076335	3.134424608	0.311502134	6.711234779	8.418422913	5.724153279	2.807558495	4.483574549	4.399243877	2.147609774	4.826368021	2.711674736
TCGA-22-5483-01A	1	573	4.936015699	4.191502869	1.043331812	2.10129394	0.044043971	6.477580833	1.971249684	4.844509531	5.102320859	1.239417026	0.77483084	3.831011438	5.019285838	3.715988979	0.576281927	4.901592636	2.214408442	3.993728477	4.167599095	4.578387112	11.89117987	10.50639217	10.60602594	0.496714988	2.381590255	4.005447001	0.623866687	3.559653838	5.442659249	6.037630608	0.506908884	0.264241606	1.930181813	6.186841039	3.531217544	3.929905702	3.681561601	4.13758715	4.01529545	6.977295514	6.404432643	5.80503738	0.112369092	4.477747772	4.587394882	3.832963978	5.909109959
TCGA-22-5485-01A	1	916	6.346637269	4.317627295	0.911493327	1.406511684	0.723328509	7.225770648	1.941482828	5.278750174	6.205581913	1.384629301	0.696897433	3.119547678	4.655990309	2.272305179	1.782847546	1.176978685	0.956816297	2.916654575	1.091531161	0.476111032	12.18920896	12.40016693	11.65474752	0.496714988	2.536272706	2.056944695	1.778593775	3.155622789	4.667996554	3.541177981	0.20288515	0.24001485	2.68950514	5.995983914	5.496711255	5.091739329	2.982030516	0.77483084	6.09171035	9.957251983	5.324460988	3.938410393	2.384338424	4.406103471	3.016327578	3.588692288	4.050598445
TCGA-22-5489-01A	1	1912	4.995063222	1.907307431	1.251559895	2.053451527	0.423298139	5.899473587	2.141109816	3.353443503	5.492799965	1.351063698	0.993514643	3.245008477	3.774104921	4.325607204	3.173303273	1.022167735	1.022167735	3.628901957	1.00070017	0.623866687	4.296548783	3.395188068	2.623205892	0.16478855	2.606638094	1.709712524	1.183347837	3.485520406	5.942058802	2.655610642	0.227745715	0.001441958	2.67152766	6.235771596	2.742237001	3.484245453	3.632395161	0.465723554	5.703259148	5.356841673	4.939304757	3.225076927	0.79989686	3.738916651	2.856208592	4.198593395	5.257418499
TCGA-22-5491-01A	1	1713	4.855996981	1.057294355	0.824563008	2.007534664	0.357261255	5.930549867	1.281535959	4.407437469	4.951495818	1.07106858	0.098960944	3.010982896	5.606518492	1.362339888	2.07757822	0.595505285	1.930181813	3.39790319	0.85679827	1.501291188	9.849464681	9.717814269	9.040043236	1.084751873	2.632510084	6.104323486	2.011142406	2.11135161	3.313358428	3.544834811	0.071760677	0.276196268	3.343523443	6.373506136	2.88383139	6.960232831	3.651989179	0.276196268	2.844150105	7.793218726	6.331328743	3.386955485	4.989639152	4.35831088	2.860174202	4.205591348	4.141643189
TCGA-22-5492-01A	1	506	5.581938068	2.553591337	1.691987301	2.19248784	1.105014035	6.383682344	1.887919777	4.088404037	5.724447604	1.406511684	1.131603937	4.603499947	5.008141814	4.430982987	2.376016911	1.281535959	1.536577469	3.569357888	0.732043248	0.423298139	8.335074458	8.339560544	4.649652674	0.444674827	2.931849138	4.229626097	3.279585469	3.551053416	4.990995108	4.193866154	0.872622541	0.264241606	3.361926513	6.499830284	0.345971545	4.586819845	4.586819845	0.25216627	6.885256017	5.824289146	4.849528853	4.456169709	3.375835819	4.054075433	3.521172324	4.013513021	5.466698306
TCGA-22-A5C4-01A	0	671	4.434988546	2.067287967	1.521547101	3.20339529	2.891615339	6.924624726	2.141109816	4.569286011	5.837257226	1.646602686	0.496714988	5.226166853	4.433653299	2.003929906	2.201949335	1.475611739	0.85679827	3.767803047	0.566568783	1.566091421	5.820458068	7.757482593	7.102436903	5.419606243	2.179847554	5.440021387	3.690507959	2.582772754	3.147458122	5.353719844	3.408859609	0.465723554	2.733566012	6.345748331	0.288059893	5.062725015	4.628823465	3.235887744	5.26043754	7.820595918	5.25099143	7.611297053	2.782651157	4.357645016	4.143341269	5.570483301	4.096029133
TCGA-33-4532-01A	1	3924	6.543549207	4.314777891	1.202249132	2.513715889	0.614479913	7.377005311	2.304833565	4.578387112	5.525760051	1.189683027	0.934316833	5.071747623	4.202470398	1.880118712	1.669487386	0.623866687	0.299837375	3.367524634	1.077948253	8.515048968	12.22870062	11.16033049	10.50029637	0.085427355	1.496186705	4.220444789	1.11833757	1.982214918	3.38415211	3.176504651	0.465723554	0.25216627	2.506131089	5.736319691	2.173461299	6.323033361	3.44904619	0.323089962	4.484816464	8.275363839	5.770572733	4.161933623	6.390598711	4.062723243	3.085971242	4.257094916	5.009498331
TCGA-33-4533-01A	0	4068	3.278150317	1.952740921	1.316736839	1.86035878	1.595046707	6.714800465	2.11473451	4.062723243	5.370891986	1.618689931	0.556797578	3.385598941	3.759280453	2.211349686	1.310938664	2.170271185	2.325128982	4.526114423	1.239417026	0.227745715	4.929341624	3.228203029	2.367626211	0.05797134	1.895663366	1.899540903	0.43401652	3.750669302	4.258611283	4.910775814	0.678959458	0.112369092	3.181219399	5.792663711	3.966378916	5.193766553	3.628901957	0.098960944	4.797050483	5.386800247	5.771947099	1.345416472	0.177594445	3.843101785	3.538618718	4.20095735	4.890962011
TCGA-33-4538-01A	1	2979	7.020157703	4.542954999	1.623414241	2.307705708	0.098960944	7.564043996	1.718541718	4.243451582	4.708271153	0.941870434	0.05797134	1.641978034	4.822316265	2.858191179	0.77483084	0.401619483	1.00792163	4.114490318	0.696897433	2.278255885	10.8353898	10.38398006	10.52388021	0.071760677	2.634858914	5.051376465	0.390670892	2.176653423	4.197742425	3.121140685	0.015782482	0.16478855	2.780514737	5.902620038	4.147398279	5.564414046	3.702782184	0.264241606	4.555878466	7.970363989	5.751137889	2.028923705	4.769296457	3.983796159	2.685028004	4.375819212	4.825789173
TCGA-33-4547-01A	0	2419	7.522468097	3.217399095	1.138139419	2.740025877	0.465723554	7.199747273	2.0253768	3.181219399	4.704905196	1.787035437	0.20288515	4.277288723	5.180345363	4.254820531	2.063862977	1.15767354	1.646602686	2.827982916	1.384629301	4.347754043	8.570499871	8.724115608	6.706777793	2.003929906	2.362065764	5.132622085	1.683023336	3.234368286	5.782157443	3.186025068	0.476111032	0.112369092	3.025183109	6.002086974	2.782651157	4.761879535	4.69663589	0.190302861	5.035667673	5.676684105	6.496369005	2.480554376	3.836032657	4.139190618	3.38415211	5.171983221	4.905942311
TCGA-33-4566-01A	1	5287	4.187533055	4.151455972	0.517035788	1.536577469	0.029982185	6.822106839	1.595046707	6.013703605	5.171983221	2.176653423	0.43401652	4.675298354	3.693921716	4.090098286	0.334563782	0.379612774	0.368491016	2.606638094	0.24001485	2.298934272	10.72145472	11.50019813	10.32322653	0.001441958	4.29873183	1.989465996	1.091531161	2.623205892	3.695029026	3.554712587	0.25216627	0.16478855	3.396545562	5.460736531	1.599800392	4.463424342	3.552242552	0.001441958	6.60084068	7.00180114	5.308959931	2.333700053	0.001441958	1.233258636	3.147458122	3.222040918	2.827982916
TCGA-33-4582-01A	1	3149	3.26470376	0.94937079	1.00792163	1.506405554	0.660833668	6.684990002	2.053451527	5.099311195	5.319780972	0.476111032	0.151855661	4.693847831	2.650984902	0.880499811	0.872622541	2.419770299	0.43401652	2.746490837	0.345971545	0.345971545	9.104623038	8.903815177	6.459784072	0.029982185	0.941870434	6.003662024	1.202249132	1.057294355	1.864346128	5.914321921	0.740717889	0.323089962	1.740262511	5.722779775	1.050349025	5.74152045	5.143698368	0.401619483	2.278255885	6.285415506	5.986633249	5.401931722	2.430512564	5.137965595	5.076890314	2.650984902	5.965081214
TCGA-33-4583-01A	1	4601	6.642315144	3.400709379	1.111716279	1.189683027	0.044043971	6.429634225	0.623866687	5.1168864	5.865460114	0.808185598	0.264241606	2.425220525	4.799171406	1.580632423	1.029291449	0.379612774	0.888290626	4.54171079	0.345971545	1.195983657	11.60626282	11.16542826	10.42524959	0.001441958	0.537047725	4.030405007	0.687939698	1.251559895	3.573021358	2.183043689	0.001441958	0.138811974	2.971031352	5.980924899	4.257094916	4.940175432	2.994790789	1.151229624	4.408104491	9.398039955	5.689038826	1.811909153	5.27767852	3.665709498	2.198819654	3.007392143	2.565881149
TCGA-33-4586-01A	1	428	7.481097631	5.113196048	0.79989686	2.528828204	0.77483084	6.378841126	1.39563804	5.308959931	5.366403321	0.840743432	0.098960944	2.705068158	5.105233616	1.506405554	1.595046707	0.585929815	1.287489807	3.543646246	0.546943981	3.96544291	11.17842263	11.08886251	9.906004515	0.071760677	1.30509665	4.549751142	1.501291188	1.811909153	4.362496669	3.333610832	0.79989686	0.085427355	2.7868401	5.291709106	4.35336484	4.861983337	3.417014629	0.334563782	5.560792333	2.597199427	5.790798009	3.136019739	3.38415211	3.968157441	2.137863051	3.767803047	4.205591348
TCGA-33-4589-01A	1	47	3.198671617	2.860174202	0.085427355	0.94937079	0.044043971	7.303163929	0.79989686	5.03479512	6.741842985	1.00792163	0.151855661	3.859109905	3.724768239	2.438581243	0.444674827	0.125650238	1.82007144	3.489437023	1.848421869	3.677044087	10.61262171	10.32902201	9.520665461	7.488555761	1.208535591	4.701635709	0.476111032	1.828252013	4.723085066	3.704998009	0.001441958	5.226166853	2.958127343	5.681488469	3.539898296	4.047967568	4.16674919	0.138811974	7.55469383	6.59826749	6.472340415	1.138139419	5.883644789	2.67152766	1.561194812	4.468675486	2.373191813
TCGA-33-6737-01A	1	601	5.264528123	4.879271479	0.527085466	1.778593775	0.633190081	8.195131014	2.144358725	5.814564459	5.406716022	1.778593775	0.390670892	4.672511962	4.047967568	5.345525852	2.35361414	1.406511684	1.084751873	2.548697993	0.941870434	5.787950444	10.96332276	10.61052306	9.026169769	0.816408583	5.55433247	3.162016606	2.378762556	2.928113369	4.987798994	2.449191993	1.74460955	0.098960944	1.828252013	6.806942769	1.064218575	4.600527596	3.870938306	0.288059893	4.853004136	7.693187882	5.096010491	6.627763046	0.517035788	2.19248784	4.165993745	4.072220835	5.021514972
TCGA-34-2596-01A	1	80	6.624991387	3.893497125	1.678550769	2.752960875	1.485943153	6.733521696	1.828252013	4.066202098	4.631126537	0.357261255	0.190302861	3.317766261	4.910775814	1.868265043	1.11833757	2.154118279	0.911493327	2.776328917	1.036346621	1.521547101	11.64465066	9.859553771	8.357904102	0.299837375	2.118042829	2.778378856	1.700907058	3.132741105	4.402006574	3.495815133	0.566568783	0.20288515	2.163819317	5.817904117	4.426977968	4.6485005	2.86215766	0.566568783	6.867904948	8.31214625	4.869902135	2.826007045	1.208535591	4.189895963	2.208214354	3.541177981	4.796568471
TCGA-34-2600-01A	1	1874	3.479055716	0.614479913	1.195983657	3.349204024	1.202249132	6.994260596	2.07757822	3.342171284	4.249514403	0.934316833	0.546943981	3.979206361	4.530515081	1.373488239	1.351063698	0.864751604	1.911122996	1.74460955	0.660833668	0.25216627	4.441665675	5.095525113	3.87289487	0.357261255	1.651234307	5.716206931	1.07106858	4.260127737	3.162016606	3.753909575	0.978906494	0.334563782	2.611403805	5.281380687	0.423298139	5.469630536	3.961699303	0.20288515	4.475169059	4.610020862	4.992351105	2.604298175	5.227724131	3.871963149	2.744363644	4.981407457	4.970853765
TCGA-34-2608-01A	1	1000	5.75005832	4.572351364	1.322490668	2.147609774	0.77483084	6.762648183	2.438581243	4.564401196	4.757641949	2.094549575	0.678959458	4.155514345	4.778256492	3.605388256	2.795138574	1.575777183	1.511464861	3.173303273	1.516533772	3.023428932	10.54516585	10.54806391	7.825573839	0.311502134	3.852127995	4.359737784	2.310659141	4.410105648	5.942058802	3.985576142	1.310938664	0.20288515	3.046344336	6.982652737	2.21754748	3.516152212	4.453592824	0.496714988	5.981909071	8.248651142	5.583798427	3.425083722	3.597038096	3.364725282	2.89550977	5.112322059	3.775124546
TCGA-34-5231-01A	1	1984	4.823280931	1.384629301	1.930181813	2.655610642	0.25216627	6.765422421	1.367907252	3.208031668	4.988283239	0.964205371	0.177594445	2.767878189	4.436991527	3.881748421	1.124984916	0.714576699	2.319368663	3.566977092	0.496714988	0.138811974	8.130357854	10.0371737	6.402258634	0.190302861	1.982214918	0.546943981	1.124984916	2.220609844	3.454316077	3.092678277	0.323089962	0.25216627	2.392590367	5.454189012	1.245479142	3.774104921	4.073067347	0.334563782	7.918973444	7.018073894	4.484816464	1.83227722	3.460860694	5.550319841	3.706106028	5.244175684	2.924292235
TCGA-34-5232-01A	0	2471	5.030820364	1.556306706	1.124984916	2.856208592	0.379612774	7.338839404	2.290096863	3.531217544	5.71120411	1.356725211	0.537047725	3.490712425	5.701886032	3.679348792	1.978556687	0.660833668	1.683023336	2.931849138	0.357261255	0.808185598	5.786575795	7.944966566	6.896559959	0.651696756	2.958127343	5.432303852	1.15767354	3.531217544	5.068254795	2.141109816	0.264241606	0.390670892	2.909023082	6.575209903	3.306075315	5.708261432	4.167599095	0.288059893	3.972744853	7.748325245	5.41921559	2.480554376	5.152638929	4.241936099	3.106193145	5.455850257	3.096121654
TCGA-34-5234-01A	0	2271	2.245172482	2.685028004	0.723328509	1.257601087	0.941870434	6.121274947	2.609062368	5.438653651	4.313353301	2.459656621	0.749308907	4.318387186	4.561432352	3.832963978	2.893519079	1.782847546	1.454692037	3.491987937	1.590233971	2.131298789	8.19333716	8.913195616	9.162320116	1.748891918	3.481695879	3.877833731	3.526194103	3.918509333	5.904291637	3.843101785	1.144699647	0.832689949	2.68730849	6.885454325	0.832689949	4.257853088	5.715618347	0.669922679	6.118318086	7.729812306	6.672413972	4.449584774	3.56450511	2.063862977	2.170271185	5.75840084	4.571106029
TCGA-34-5236-01A	1	276	5.505316937	4.693271019	1.015077978	1.811909153	0.749308907	6.363232018	1.428157058	4.506605826	6.037630608	1.691987301	0.125650238	3.111232361	4.870385038	1.655804618	0.956816297	1.202249132	1.632749677	2.516273547	1.328259826	5.279139872	9.590472563	9.971537669	8.844841122	0.537047725	2.367626211	5.406716022	2.501024391	3.972744853	5.613277205	3.32784694	0.20288515	0.24001485	2.592359539	5.489671107	4.702693452	5.104845238	3.366079734	0.323089962	6.444164549	6.133201844	4.779798216	3.737806564	3.806389494	3.559653838	2.345094223	4.141643189	3.269184336
TCGA-34-5239-01A	0	1834	5.157887396	1.993133586	1.551361237	1.996729362	0.044043971	7.499594189	1.856375616	3.482970611	4.87733948	1.43880002	0.138811974	3.410218447	4.758123469	3.523728658	1.506405554	1.491092121	1.233258636	4.009104477	1.316736839	0.125650238	2.62086072	2.127981404	1.748891918	0.576281927	2.585189092	4.781436366	1.401099687	4.191502869	5.48869337	2.251251748	0.227745715	0.215363452	3.284071376	7.24971097	1.384629301	3.261657891	3.927009302	0.24001485	5.139617343	5.422926899	5.046139607	2.963618192	1.15767354	4.221201886	3.198671617	4.911259195	5.043133531
TCGA-34-5240-01A	0	1541	5.675801705	3.764560284	0.696897433	2.032473443	0.576281927	5.920124289	1.506405554	5.409059492	5.819672228	1.022167735	0.05797134	2.852158577	5.145350307	1.351063698	1.022167735	1.941482828	0.732043248	3.132741105	0.323089962	3.240447258	11.09905785	11.91667321	8.421214737	0.486464357	1.880118712	1.753179678	0.791587435	2.836148819	3.758169106	3.566977092	0.16478855	0.029982185	3.589884279	6.439617461	2.226818535	6.756109104	3.829988759	0.840743432	4.018860745	10.49370094	6.007009095	4.795026073	1.531536321	4.307465786	2.245172482	3.67142192	3.7877355
TCGA-34-5241-01A	1	515	4.399910711	2.118042829	0.669922679	2.495921568	0.848809679	6.868797245	2.15086296	4.300155652	5.665409811	1.803622503	0.642480357	3.471320051	4.512246778	3.007392143	1.367907252	1.683023336	1.683023336	3.414295758	1.07106858	2.157375728	8.755741462	8.934451758	7.438540757	0.044043971	2.88383139	3.957114292	3.246529262	3.791910141	6.231134062	4.782978219	0.864751604	0.16478855	2.367626211	6.696180603	1.084751873	4.426310518	4.717601293	0.660833668	6.527227091	6.63063375	6.351378385	4.288387654	3.48688655	4.007322553	3.137703734	5.169941513	4.673568844
TCGA-34-5927-01A	0	1361	6.029260378	1.511464861	1.491092121	3.289995218	0.190302861	6.895964996	1.828252013	4.177989197	4.631702329	1.257601087	0.323089962	3.541177981	3.107872627	2.104669722	1.945256785	2.336586618	2.186163798	4.028621353	0.412509795	1.618689931	6.961026408	8.237488109	5.82635211	0.401619483	1.384629301	1.787035437	1.084751873	2.214408442	2.799333647	3.330728569	0.872622541	0.227745715	2.713878142	5.301649604	1.922591617	4.0295601	4.026931708	0.919150618	4.91793042	5.839713536	5.611807863	3.067108047	0.486464357	5.129707687	3.174903852	4.849528853	4.033972748
TCGA-34-5928-01A	0	1196	4.231992947	1.941482828	1.422758852	2.373191813	0.832689949	6.518226062	1.465194135	3.909826215	4.917446962	1.367907252	0.227745715	4.69663589	4.926536891	2.254254419	1.26366052	1.864346128	1.664965451	2.780514737	0.299837375	2.62086072	3.661196209	4.756004827	2.696183338	1.164140924	2.042988134	4.375819212	1.506405554	3.000214445	5.436699796	3.861065289	0.678959458	0.227745715	2.521309163	5.814073345	2.707269743	3.134424608	3.612457157	0.085427355	5.799341323	4.6485005	4.752827089	2.021832732	1.310938664	3.407500904	2.987534665	3.542366355	3.489437023
TCGA-34-5929-01A	1	151	5.486737942	0.941870434	0.888290626	2.501024391	0.151855661	7.282297863	0.964205371	4.720872217	5.584973417	1.351063698	0.264241606	2.912838056	4.661656744	3.051531432	3.945889935	0.595505285	0.808185598	3.714880332	0.993514643	0.390670892	5.657077775	5.645904572	4.101867319	1.111716279	1.475611739	2.081013386	1.050349025	2.011142406	3.927009302	3.396545562	0.299837375	0.412509795	1.876187684	6.870482707	2.761481785	4.657718955	3.524915674	1.029291449	4.803317183	6.442780635	5.35791484	2.585189092	5.003684976	4.647924428	3.68940094	4.583178174	4.862948962
TCGA-34-7107-01A	1	34	6.932162329	3.546114907	1.918765095	2.160635303	0.125650238	6.223438172	1.465194135	2.980196475	4.499627748	1.00070017	0.177594445	2.815791165	4.596405093	1.883980832	1.287489807	0.783259178	1.00070017	4.191502869	1.454692037	1.220942968	10.95722582	11.43412148	9.046630727	0.015782482	2.245172482	4.894827378	1.293342353	3.091001129	4.213442719	3.179706913	0.085427355	0.085427355	2.342283744	5.714245001	3.672527773	6.252152572	3.310480656	0.43401652	5.700709095	7.46777298	5.077278464	2.242174845	3.970965943	4.300155652	1.791157187	3.255657929	3.989230254
TCGA-34-8454-01A	0	1180	4.72577915	2.060364516	1.449425686	2.356430014	0.423298139	6.788708145	2.257337832	4.169960096	4.940659148	1.655804618	0.537047725	3.673633698	4.666267402	4.711541239	2.495921568	1.220942968	3.08932424	2.905123007	1.856375616	1.245479142	5.631695592	4.650228775	5.620036579	5.989881265	2.700666813	3.920377155	5.194252894	4.326367316	5.511967574	3.528659948	0.390670892	1.848421869	2.485645445	6.024337065	4.028621353	4.091792659	4.470585217	0.465723554	6.016164945	7.030080927	5.242617922	3.982859385	3.61006991	3.061913296	2.937499002	4.891928319	4.662809352
TCGA-34-8455-01A	1	123	6.252448637	3.945889935	1.511464861	2.691786925	0.714576699	6.826269774	2.907116176	3.464770701	4.815660714	1.322490668	0.872622541	3.558372622	4.360403697	4.228868751	2.183043689	1.345416472	1.373488239	3.055049564	1.202249132	2.67152766	7.885713053	8.803233135	6.370739939	0.085427355	2.211349686	4.154664862	3.149055096	3.871963149	4.768718463	4.290664929	0.546943981	0.044043971	2.85017732	5.572930737	1.105014035	2.310659141	4.396481442	0.276196268	6.730252743	5.970690147	4.566891403	4.726837594	3.560843633	4.287723486	3.153936128	5.863199595	4.836981729
TCGA-34-8456-01A	0	804	6.766512313	3.700566641	1.561194812	2.691786925	2.189363884	7.329298901	3.847102574	4.665114681	4.938821056	0.926759001	0.215363452	4.475169059	5.76154179	1.609263699	1.963880962	0.896084929	1.433504257	3.798127459	1.914942219	0.151855661	10.03267799	8.987045984	9.683655367	0.444674827	2.290096863	3.235887744	3.656592062	3.635889107	3.89638874	3.92803701	0.098960944	0.138811974	3.273666523	5.900161863	3.434427896	5.133399287	4.598226602	0.227745715	7.061640258	8.199615684	4.486822739	1.864346128	3.912720175	4.460178633	3.337845306	4.388290947	4.07391389
TCGA-34-A5IX-01A	0	1031	4.760820094	2.134541206	0.77483084	2.417087596	0.311502134	7.593091234	1.351063698	3.824876187	5.799144915	1.251559895	0.16478855	2.959957284	4.602349328	1.646602686	1.239417026	0.25216627	2.084374663	4.280323869	0.401619483	3.178105672	3.608968222	3.126186714	2.035950393	0.001441958	2.035950393	4.366017018	1.00792163	2.836148819	4.823280931	2.826007045	0.75789398	0.001441958	2.467516183	6.224424794	0.151855661	5.312176779	3.391116392	0.138811974	6.195323333	5.339186067	4.761879535	1.379082829	3.232849018	3.085971242	2.664702051	5.306035685	3.080855513
TCGA-37-3783-01A	0	122	2.028923705	1.239417026	0.357261255	2.395343488	0.16478855	6.857891721	1.384629301	5.045266855	5.817609436	1.491092121	0.311502134	3.762429641	4.729050803	4.139190618	0.911493327	0.379612774	3.999165083	3.051531432	0.299837375	3.568167445	4.098571389	5.062725015	4.700481843	0.029982185	1.740262511	5.053607158	1.11833757	2.606638094	5.581350596	2.89550977	0.044043971	0.264241606	2.685028004	6.155876725	3.251092748	4.430982987	4.038386272	0.345971545	6.011734581	5.727979599	5.550026243	4.563251934	4.959818679	2.740025877	2.427906699	5.106884256	3.386955485
TCGA-37-3792-01A	0	12	3.307603527	5.432303852	1.26366052	3.258702322	0.044043971	6.930079538	2.408965215	4.466670396	4.865942543	2.480554376	0.16478855	5.74495511	4.737712463	3.92131113	1.82007144	0.476111032	1.333983959	3.176504651	0.288059893	0.669922679	5.123976544	5.550907039	4.975016845	0.276196268	4.013513021	2.85017732	0.98621648	5.094263151	7.585530698	3.136019739	3.790889586	0.151855661	3.494539291	7.015593198	3.471320051	4.480995347	4.4719221	1.459969453	6.253830282	6.270904916	5.646492592	4.23966304	0.527085466	3.003802658	3.783561801	5.053122215	4.457505958
TCGA-37-4129-01A	0	242	1.82007144	0.566568783	1.428157058	2.425220525	0.112369092	7.948850761	4.675874876	4.675298354	5.150209269	4.349180411	0.190302861	3.98463929	5.363866403	0.94937079	0.345971545	1.091531161	4.646772312	3.957114292	3.178105672	0.001441958	1.782847546	1.590233971	2.702867181	0.978906494	3.272142399	2.585189092	1.996729362	3.737806564	1.245479142	5.17917847	0.125650238	0.486464357	3.96544291	7.169456938	1.536577469	5.103097577	5.348744781	0.276196268	4.268374994	6.572637194	5.694040142	1.836306816	0.098960944	2.809615931	4.199349836	6.388721372	3.04458658
TCGA-37-4130-01A	0	247	1.566091421	1.07106858	1.183347837	2.10129394	0.001441958	7.729712777	2.846216121	5.010370399	4.337106143	2.805501549	0.934316833	5.212639948	3.747522167	5.478721321	3.381439717	2.446496832	0.299837375	3.273666523	7.01192183	0.001441958	7.235207388	8.126571433	10.09761731	4.961173715	2.685028004	0.015782482	1.604561802	2.239100057	5.141657813	5.306035685	0.824563008	12.7210137	2.493371613	6.162088559	0.546943981	4.900626103	4.317627295	0.029982185	2.875967639	5.73151176	6.614301215	2.790945554	0.098960944	1.791157187	4.805824146	5.903996646	6.284329613
TCGA-37-4132-01A	0	227	3.026937584	2.035950393	0.633190081	2.757220238	0.16478855	6.742932711	2.281273345	5.110282811	4.933597435	1.401099687	0.379612774	3.258702322	4.067048387	5.285472847	0.732043248	4.135134994	1.926348087	4.295030245	2.790945554	0.112369092	10.23839479	10.35080519	10.0328778	0.05797134	2.782651157	1.239417026	1.183347837	3.051531432	4.430315446	4.385529561	1.433504257	0.098960944	2.590024195	5.701886032	2.451806561	5.184721451	4.647924428	2.170271185	3.863020868	7.738371913	6.447920964	4.976856472	0.015782482	4.165993745	5.339576187	4.46476091	5.193766553
TCGA-37-4133-01A	0	238	3.563315036	3.316326804	0.633190081	2.124666279	0.546943981	6.636375332	3.136019739	5.633165353	4.553389101	0.783259178	0.098960944	4.692694215	4.047967568	1.632749677	1.333983959	0.791587435	0.190302861	4.28402342	0.566568783	5.488008963	13.70440808	12.30958423	12.30338545	0.001441958	1.632749677	4.0028215	0.227745715	2.556080786	5.079413348	3.408859609	0.740717889	0.412509795	2.239100057	6.821214795	3.208031668	5.096010491	3.885663885	0.444674827	6.388424953	9.013394428	5.972953501	2.333700053	0.723328509	3.815677026	2.914746122	5.214975279	5.209137149
TCGA-37-4135-01A	0	207	2.425220525	1.868265043	1.328259826	2.141109816	0.24001485	7.345100572	2.872081465	4.804859911	4.927020452	1.15767354	0.24001485	6.201241622	4.282505593	2.72923397	1.891789655	3.518616422	2.223752575	2.441191489	3.890512671	1.111716279	7.38108068	9.513675014	8.039892274	0.288059893	1.709712524	2.521309163	0.465723554	2.336586618	4.386862611	3.89638874	0.783259178	0.678959458	2.229886265	6.722724512	2.287154144	5.621800002	3.870006677	0.215363452	3.284071376	6.358984328	7.203124172	2.680553425	0.085427355	2.488274623	2.856208592	5.809457017	5.729353198
TCGA-37-4141-01A	0	12	2.767878189	2.127981404	0.911493327	3.337845306	0.311502134	7.55290341	3.23124059	5.637476831	5.761345476	1.700907058	0.299837375	4.202470398	5.231130837	3.144176161	1.050349025	4.430315446	0.978906494	4.049752772	2.759350739	0.029982185	4.625369147	2.87994188	3.226684536	2.982030516	1.937712343	3.522450437	1.050349025	2.819910421	4.118636663	6.664789662	1.778593775	0.001441958	2.084374663	6.194731523	2.170271185	3.863020868	4.643316193	0.071760677	4.241936099	5.675311488	6.446141596	2.680553425	0.098960944	4.489975721	6.280183577	4.851073386	4.305282033
TCGA-37-5819-01A	0	103	3.707214117	3.42771398	1.333983959	1.351063698	0.465723554	7.305051906	2.577942512	4.000946337	5.223831023	2.272305179	1.722930336	4.617694138	3.215792728	2.832107902	3.182821068	3.046344336	1.362339888	3.037558513	4.578387112	0.044043971	10.48780504	10.69906809	9.776745616	0.919150618	2.67152766	1.848421869	1.15767354	1.960164304	2.464895276	5.291319319	0.071760677	1.208535591	2.950636879	6.319774626	3.618334956	5.977086729	4.655414113	0.151855661	3.051531432	7.098763862	5.020158095	2.495921568	0.05797134	2.039505722	3.986513034	2.827982916	4.578387112
TCGA-37-A5EL-01A	1	1143	5.061366923	4.954689285	1.609263699	4.230478138	0.276196268	7.670001376	4.047967568	4.295789503	5.036540243	2.147609774	0.486464357	4.951495818	4.682025028	2.585189092	1.974901607	0.071760677	0.576281927	3.48688655	0.071760677	1.941482828	7.709210519	9.057210756	8.215362232	0.368491016	3.072305333	4.033972748	1.233258636	4.660504175	2.367626211	3.048102386	0.001441958	0.177594445	2.682832608	4.847019113	3.849056749	4.853004136	4.203321528	0.151855661	6.585897058	6.563039442	3.903106357	4.460178633	2.467516183	2.991118359	3.121140685	4.654837926	4.35336484
TCGA-37-A5EM-01A	0	867	4.394481223	2.435890545	1.233258636	2.965536357	0.848809679	7.494025194	1.651234307	4.147398279	5.714833574	1.651234307	0.138811974	2.441191489	3.990167306	2.124666279	0.911493327	0.919150618	1.90342226	2.907116176	1.367907252	2.72923397	4.359737784	5.542882441	4.327792584	0.05797134	2.560979269	5.207969602	0.642480357	4.577812231	5.46503677	2.565881149	0.085427355	0.001441958	3.23892723	5.416188112	3.975553963	6.161891352	3.958049928	0.190302861	4.862948962	5.891902921	4.965335873	2.700666813	3.104513919	3.319205879	2.711674736	5.21458605	3.771973161
TCGA-37-A5EN-01A	0	660	6.143651372	4.375152936	1.208535591	2.924292235	3.112824172	7.852655053	3.007392143	3.560843633	4.733381379	0.848809679	0.824563008	3.278150317	4.961657666	1.556306706	1.700907058	1.599800392	0.832689949	2.746490837	0.978906494	0.345971545	10.18434042	10.65869274	10.33331868	0.138811974	2.144358725	4.554059296	0.872622541	3.12450445	3.544834811	2.592359539	0.24001485	0.444674827	3.249571397	5.638946713	3.386955485	5.078539975	4.221959004	0.215363452	5.904291637	6.045312187	5.011726982	1.257601087	4.801196033	3.728003806	3.211153326	5.987125365	4.04007679
TCGA-39-5011-01A	0	4053	4.784520133	5.907438265	1.233258636	1.470429584	0.357261255	7.374719158	2.948808688	5.638652734	4.448344295	3.079092032	0.177594445	6.081069292	6.155482336	5.749567612	4.085862897	0.368491016	0.444674827	3.411577418	3.316326804	6.004252675	11.59686584	4.363923785	8.040489995	0.43401652	4.41153513	1.646602686	2.084374663	4.41153513	6.985926673	3.735586598	0.732043248	0.098960944	2.86612588	7.752107595	2.220609844	3.726894402	4.712118344	0.112369092	6.81506974	7.566331851	6.135469101	2.003929906	0.015782482	3.357684334	4.547836591	4.455597049	4.694424653
TCGA-39-5019-01A	0	3387	4.707117076	1.914942219	1.322490668	2.406287152	1.084751873	6.960034437	2.236027029	4.583848978	4.730109342	1.811909153	0.496714988	3.571830636	4.670782589	2.616088908	2.10129394	1.411998426	1.251559895	2.846216121	1.778593775	2.254254419	8.060613805	6.789500911	8.078148283	0.576281927	2.462275422	2.840191579	2.67152766	3.374480385	4.687118927	3.243487881	0.357261255	0.264241606	2.147609774	5.87607555	4.241178391	4.372297646	4.10940262	0.288059893	5.389631003	7.377204108	6.100972962	3.099477787	4.217322006	4.397910255	2.716082153	4.778834632	4.693847831
TCGA-39-5021-01A	1	2086	5.097272498	4.263066118	1.39563804	2.087814835	1.322490668	7.142844838	2.403529144	5.074270383	5.5576602	1.183347837	0.476111032	3.459587897	3.832963978	2.134541206	1.293342353	0.956816297	0.714576699	3.241967475	1.511464861	1.918765095	11.75011889	10.04376743	9.773149725	0.227745715	2.134541206	1.815988007	1.791157187	3.220523201	4.111098397	3.104513919	0.566568783	0.085427355	2.521309163	6.234587525	3.73345939	5.453504983	4.121935412	0.816408583	5.479014594	8.112821048	5.473833638	1.664965451	2.104669722	3.978269789	3.023428932	4.44033013	4.36116476
TCGA-39-5022-01A	1	1679	5.1168864	4.95797977	1.541496604	2.127981404	0.517035788	6.858387411	2.630161989	4.515402328	4.988283239	1.339723064	0.623866687	5.44500411	4.98508732	4.795990065	1.646602686	1.705341487	1.084751873	3.003802658	1.731585209	1.963880962	9.93737214	9.615540287	8.435772361	0.506908884	3.907026002	3.557183016	1.220942968	4.354125713	6.071907101	3.739934292	0.151855661	0.151855661	3.010982896	6.943469344	2.864141553	4.034817823	4.101019749	0.43401652	4.662233043	7.516998068	5.038285433	2.606638094	1.470429584	2.735775391	2.623205892	4.421638787	4.757064133
TCGA-39-5024-01A	0	2510	3.982859385	2.367626211	1.064218575	2.063862977	0.687939698	6.694298938	1.406511684	4.221959004	5.551592111	2.359247223	0.20288515	4.791845073	4.927020452	4.48930688	1.459969453	1.718541718	3.289995218	2.506131089	1.084751873	3.187627397	5.181901262	7.821292823	6.472043794	1.526569759	2.909023082	6.160510914	0.872622541	2.77001141	3.425083722	3.903106357	0.401619483	0.357261255	2.556080786	5.554626086	1.233258636	4.735594981	3.986513034	0.444674827	4.611267651	6.681623085	5.288396005	2.580357227	3.310480656	3.127780672	3.208031668	4.930792421	3.958892035
TCGA-39-5027-01A	0	3108	5.723564631	4.284782366	1.373488239	1.778593775	0.911493327	7.007655197	1.795354917	5.128930544	5.686489267	0.919150618	0.276196268	3.67593794	5.146127709	2.364885635	2.373191813	0.334563782	1.164140924	3.028780105	0.455230982	3.988293243	10.0182918	9.574293695	8.105547485	1.39563804	2.657882484	3.627707084	1.356725211	0.723328509	1.506405554	2.480554376	0.476111032	0.527085466	3.149055096	5.297556241	3.905066084	5.421266548	3.163615618	0.177594445	6.100381705	8.101063848	4.272831483	1.815988007	4.332068828	4.065355841	3.311919462	4.560187433	4.860534944
TCGA-39-5028-01A	1	52	4.114490318	2.307705708	0.651696756	2.533790314	0.288059893	6.261133556	1.880118712	4.323421998	4.801196033	1.339723064	0.24001485	3.939345188	5.500231621	3.725877509	1.595046707	0.85679827	1.316736839	3.700566641	1.310938664	3.476507044	6.304667168	6.466111522	6.177767725	0.098960944	4.594583684	4.035756833	2.319368663	3.063673944	5.084071611	4.286964456	0.138811974	0.001441958	3.437059895	5.822717399	1.824159445	4.171565706	4.966787883	0.669922679	8.329392143	7.756089066	6.70628258	4.095181776	3.776236929	3.524915674	2.513715889	4.39305258	3.621917782
TCGA-39-5029-01A	1	740	4.519897141	3.304637163	1.022167735	1.390127193	0.566568783	6.389610634	2.433200985	3.72911328	5.745838333	1.029291449	0.276196268	4.157119006	3.883706057	2.805501549	1.245479142	0.77483084	1.491092121	3.406142333	2.003929906	4.820772848	8.499491841	9.640408817	8.568106189	0.071760677	2.838126961	4.957011955	0.934316833	3.150741034	5.281770403	4.447008452	0.614479913	0.029982185	2.266360874	5.781077439	3.107872627	3.39790319	4.265341219	0.288059893	7.218817527	7.536392319	5.025973569	4.145794263	3.44241616	3.678150307	3.217399095	3.707214117	4.060090951
TCGA-39-5030-01A	1	59	5.159150999	2.063862977	1.356725211	1.989465996	0.138811974	6.567096141	1.930181813	3.625409497	5.536130792	1.43880002	0.993514643	3.214275802	4.801196033	3.673633698	1.945256785	1.233258636	0.94937079	2.969199346	0.848809679	0.264241606	4.673568844	3.731332437	2.127981404	0.379612774	2.793084593	2.451806561	1.967526491	4.311169074	5.851799662	2.922382243	0.323089962	0.085427355	3.114504665	6.463343223	2.186163798	3.450318055	3.797106563	0.215363452	5.130193408	5.9317302	5.283621594	2.042988134	2.733566012	4.048813173	2.387087833	4.524296938	3.886689491
TCGA-39-5031-01A	1	1841	4.505363041	1.926348087	1.022167735	2.464895276	1.66038167	6.882083116	2.411725638	3.87289487	5.042260835	1.895663366	0.824563008	3.92803701	5.9317302	2.903216894	2.931849138	1.316736839	1.11833757	3.577876769	0.934316833	0.517035788	6.214164379	6.336661805	5.074755544	0.368491016	2.832107902	5.154291164	2.916654575	3.354887039	4.699424165	3.546114907	1.417372635	0.669922679	3.534963369	6.416192732	2.173461299	6.191377994	4.443669105	0.24001485	5.481556351	6.675978721	5.431327018	3.723659038	3.507302639	3.560843633	3.771973161	4.819229492	4.738289979
TCGA-39-5034-01A	1	1107	4.339957859	3.954307638	0.714576699	1.245479142	0.476111032	6.831919642	2.12135342	4.421638787	5.256249884	1.844379148	0.605035472	3.72911328	5.424977983	6.179148395	2.985699611	2.003929906	1.176978685	5.750647174	0.476111032	1.351063698	9.439079895	8.326800234	7.888003336	0.05797134	4.691059989	3.597038096	0.79989686	3.116185414	4.147398279	4.221201886	0.05797134	0.044043971	2.64174185	7.198356801	3.014574915	3.72911328	3.388312163	0.476111032	3.674831865	6.687366696	5.739361601	2.528828204	0.001441958	3.423723437	4.289146724	4.260885998	4.857541762
TCGA-39-5035-01A	0	2080	4.393719271	3.554712587	0.934316833	1.985876295	0.190302861	6.918277524	1.753179678	2.963618192	5.549047594	0.43401652	0.299837375	5.057098892	5.508153154	4.87733948	1.993133586	0.605035472	0.423298139	3.174903852	1.299270673	1.876187684	2.720491988	2.141109816	2.877954544	0.24001485	1.956450955	4.030405007	1.470429584	3.270708099	5.02287189	3.37032457	0.642480357	0.044043971	2.889625483	5.697668762	0.496714988	4.050598445	3.368879369	2.881843212	5.350890834	5.979842321	4.792423417	1.604561802	1.39563804	3.750669302	3.068869555	4.419636843	3.982859385
TCGA-39-5036-01A	0	2165	6.253040768	3.272142399	1.015077978	1.144699647	0.43401652	7.443014856	1.952740921	5.870177918	5.443636263	1.036346621	0.660833668	3.063673944	4.778834632	2.650984902	1.799486323	0.651696756	2.170271185	3.476507044	0.16478855	3.663498756	11.39573555	11.57087431	11.15343351	0.001441958	2.604298175	3.645087236	1.373488239	1.687502184	4.075607072	3.314797555	0.412509795	0.125650238	2.657882484	6.316713476	4.082475146	5.050115686	3.470046335	0.566568783	4.311169074	8.996227911	5.85425641	2.799333647	2.992954406	5.200478466	3.226684536	3.514874632	4.560762005
TCGA-39-5037-01A	0	1690	5.589771504	3.529938692	0.276196268	1.480804368	1.444107168	7.103032538	2.523787057	5.322705937	5.081548329	0.678959458	0.642480357	3.402067417	4.874828017	1.257601087	1.753179678	1.379082829	0.816408583	3.560843633	0.20288515	3.529938692	10.0432679	10.46811885	10.16705538	0.015782482	0.964205371	5.044006242	2.28421297	0.903788785	2.21754748	3.179706913	0.015782482	0.527085466	3.226684536	5.312566712	4.486822739	6.175302288	4.366778233	0.334563782	4.715388776	8.198818406	4.570531276	1.872260662	6.200847059	3.554712587	3.109552366	5.73416099	4.320571991
TCGA-39-5039-01A	1	544	3.625409497	3.646283368	0.678959458	1.575777183	1.322490668	6.653403454	2.29598693	4.249514403	6.169385482	2.821884919	1.449425686	4.480326701	5.846002029	4.302433924	4.689329713	2.646361969	2.813732266	2.548697993	1.506405554	1.39563804	5.682861203	7.041493284	5.688744642	0.151855661	2.922382243	3.594653135	5.186666499	2.685028004	4.542285035	5.087953846	0.177594445	0.24001485	2.815791165	7.003686324	1.281535959	3.142579875	5.192988417	0.732043248	7.350368034	6.498445761	4.9246027	5.109408874	2.713878142	3.357684334	3.279585469	5.119411538	4.51100377
TCGA-39-5040-01A	1	519	2.666976584	1.00792163	1.632749677	2.124666279	0.227745715	6.808231164	2.411725638	3.171702916	4.592187245	0.566568783	0.527085466	5.59251342	4.001883899	1.911122996	0.444674827	1.401099687	1.575777183	2.568291789	0.323089962	0.401619483	1.233258636	0.24001485	0.79989686	0.029982185	3.377281764	2.170271185	0.864751604	3.795064938	2.68950514	1.722930336	4.196986032	0.044043971	1.566091421	6.514269761	0.687939698	2.852158577	2.952552496	0.20288515	6.538998597	4.864976848	4.590461915	2.310659141	0.190302861	3.714880332	4.129382847	4.169960096	3.612457157
TCGA-43-2576-01A	0	1223	3.035802237	4.462756079	0.723328509	1.840340794	0.24001485	7.377204108	2.611403805	4.964948679	4.516741142	2.740025877	0.357261255	5.643062547	4.751190178	2.838126961	2.772059812	1.029291449	0.934316833	2.056944695	2.141109816	3.026937584	1.015077978	2.868110642	2.47276115	0.288059893	5.242617922	4.777774716	2.92620261	4.12523462	4.135983789	3.160417817	0.43401652	0.276196268	1.996729362	6.773448173	1.050349025	2.696183338	4.907392303	0.423298139	4.211834408	5.7125774	4.31259355	3.503472487	0.832689949	3.08932424	4.546687914	5.274658518	3.908892768
TCGA-43-2578-01A	1	684	5.635811001	3.443778243	2.251251748	3.291431718	1.511464861	8.17420319	2.248250737	5.848753397	5.703553391	1.485943153	1.465194135	4.846536489	5.235413866	4.189895963	2.287154144	3.940280025	1.111716279	3.132741105	3.08932424	1.428157058	9.871840587	8.694287049	8.992235754	0.177594445	3.543646246	3.696136407	3.879790979	3.60419511	3.792930752	3.837055659	1.485943153	0.623866687	2.298934272	5.895344049	2.459656621	6.258370098	3.962635142	0.595505285	4.803799279	6.731837681	5.678645032	4.050598445	0.029982185	3.258702322	4.807945549	4.453592824	5.408766553
TCGA-43-2581-01A	0	1176	4.397148212	6.247218282	1.646602686	1.996729362	0.112369092	6.868400668	2.513715889	3.822831543	4.033972748	2.604298175	2.266360874	3.417014629	6.681722111	5.585854673	3.684973578	0.669922679	0.766388767	4.027776514	1.82007144	0.05797134	5.40945008	5.552766537	4.926053335	0.455230982	3.825898592	1.043331812	3.421003263	5.090477468	7.275740359	3.106193145	0.556797578	0.177594445	2.807558495	7.196867019	2.425220525	3.867957248	4.958850823	0.25216627	3.333610832	6.405124382	4.844992131	3.220523201	0.001441958	3.363280683	2.746490837	3.651989179	3.714880332
TCGA-43-3394-01A	1	1190	4.867004835	3.371679587	1.105014035	2.774194094	1.151229624	6.930079538	2.325128982	4.747435182	5.048370048	1.585429205	0.832689949	3.701674377	5.621800002	1.922591617	1.417372635	2.10129394	0.964205371	2.698467055	0.585929815	1.709712524	10.88306412	10.7860173	10.75743366	0.190302861	1.985876295	0.299837375	1.887919777	2.954381391	4.674145337	3.464770701	0.323089962	0.151855661	3.553523262	5.881482079	1.00792163	5.520184015	3.842078461	0.20288515	5.441975347	8.632140735	6.366294401	2.826007045	5.287616481	4.41553805	2.533790314	4.689906462	4.189895963
TCGA-43-3920-01A	0	1007	3.099477787	1.531536321	0.486464357	4.116940343	0.642480357	7.399271589	1.585429205	4.634101567	4.694424653	0.978906494	0.444674827	4.420304143	4.613569536	2.179847554	0.816408583	1.176978685	2.339394368	4.280323869	0.566568783	1.891789655	6.894874235	6.191180731	5.292488689	2.134541206	1.26366052	3.399351474	1.239417026	2.748703701	5.397538315	3.600616204	0.749308907	0.345971545	3.157220908	6.702816138	2.373191813	4.456837826	4.787218633	0.215363452	4.577812231	7.274746814	7.157441344	3.111232361	2.546211163	3.873919815	2.974696383	5.767725908	5.428005902
TCGA-43-5668-01A	1	559	4.660023949	2.64174185	1.00792163	2.742237001	0.911493327	5.820163377	2.907116176	3.998321382	5.453895856	1.449425686	0.227745715	6.171357713	7.299586752	2.985699611	3.226684536	0.605035472	0.633190081	3.261657891	2.433200985	0.029982185	1.138139419	4.586244818	6.503390554	0.623866687	5.527031846	3.623020348	2.700666813	4.283264496	5.074270383	3.977333258	1.029291449	0.24001485	2.087814835	7.731305243	2.480554376	2.028923705	3.75502066	0.112369092	6.15567953	5.933402366	5.062725015	4.44300128	0.044043971	3.426444139	4.299491193	3.289995218	5.817118303
TCGA-43-5670-01A	0	849	2.89550977	2.167005351	0.614479913	2.696183338	0.379612774	7.348579072	1.948960107	5.455557093	6.141186762	1.926348087	0.43401652	5.219159674	3.996446609	0.696897433	1.691987301	0.496714988	0.556797578	3.334962112	0.401619483	1.367907252	2.367626211	2.498472494	3.10115624	0.098960944	2.678274908	5.751726751	0.465723554	2.910930376	3.121140685	4.195473315	0.390670892	0.138811974	2.367626211	6.518522789	2.322248104	3.791910141	3.977333258	0.227745715	5.960062996	7.606919589	4.514159195	3.373125088	5.006785338	3.429074651	3.870006677	4.786640367	3.109552366
TCGA-43-6143-01A	0	699	5.171983221	3.463497559	2.724904236	2.761481785	1.899540903	6.990093587	3.025183109	3.212759069	5.605832863	1.015077978	0.190302861	2.367626211	7.353250281	3.592268529	1.982214918	1.570930178	0.749308907	3.592268529	1.07106858	3.332169621	7.776793537	9.10282631	8.038896075	0.585929815	1.911122996	4.273590109	0.824563008	2.772059812	3.19706778	2.767878189	0.25216627	0.43401652	3.155622789	5.193377484	1.696409531	5.37782082	4.44300128	2.597199427	3.925140874	6.375086848	4.337106143	2.12135342	3.173303273	4.189895963	3.026937584	5.681782624	4.375152936
TCGA-43-7658-01A	1	2378	4.836499227	1.433504257	3.690507959	3.147458122	0.20288515	6.600939649	2.163819317	3.717097696	6.518127153	0.696897433	0.595505285	4.408771528	4.037447151	2.470138142	5.953077324	0.276196268	1.880118712	3.489437023	0.791587435	0.071760677	1.406511684	1.390127193	1.091531161	2.266360874	2.10129394	4.917446962	1.367907252	4.201713863	3.557183016	5.776364872	0.299837375	0.390670892	3.777256673	6.262712707	2.124666279	5.39548817	4.404674256	0.276196268	2.693984826	5.488400052	5.206802081	1.496186705	0.227745715	4.000102567	4.086709912	4.193866154	4.055767136
TCGA-43-8116-01A	0	358	4.732322747	1.561194812	1.945256785	2.45442219	0.651696756	6.588470016	1.996729362	2.618432572	5.095136813	0.919150618	0.896084929	3.472593878	4.588065771	3.359128329	1.918765095	1.967526491	1.687502184	3.334962112	0.465723554	0.832689949	5.620330479	5.509718017	3.263180732	0.264241606	1.74460955	5.128930544	0.872622541	3.612457157	4.413536521	3.132741105	0.215363452	0.001441958	2.328011294	5.358305088	0.177594445	4.649652674	4.265341219	0.288059893	4.829937769	5.385433724	6.007205985	2.45442219	2.924292235	3.821809304	3.989230254	4.793965711	5.126016366
TCGA-43-8118-01A	1	89	5.007269789	3.388312163	1.967526491	2.104669722	1.475611739	7.804567534	2.032473443	3.423723437	5.404958479	1.735921061	1.411998426	3.738916651	6.203609031	3.385598941	1.651234307	1.144699647	1.803622503	3.378637478	0.506908884	0.125650238	3.016327578	4.011730736	3.669118292	0.357261255	3.060240951	5.270177533	5.681782624	4.734536285	5.632577445	4.231992947	1.465194135	0.085427355	2.646361969	6.60361186	3.408859609	4.858024519	4.051444149	0.299837375	5.937828845	5.812010697	5.406032527	6.48173377	4.671359037	4.113642292	3.080855513	5.40945008	3.960763505
TCGA-43-A474-01A	0	353	7.001007384	4.649076582	0.808185598	2.669251787	0.001441958	7.066602893	0.872622541	5.282842137	5.161969918	0.651696756	0.05797134	2.000328137	3.725877509	0.77483084	1.328259826	0.496714988	1.765934012	3.655487254	1.029291449	2.157375728	12.28088994	12.38696938	10.35779985	0.001441958	1.828252013	3.097799591	0.956816297	1.328259826	2.78889258	4.045336999	0.044043971	0.029982185	2.650984902	4.95004432	4.447676366	4.631702329	4.199349836	0.311502134	5.759480527	8.339660236	5.235413866	5.840204807	3.329287675	4.898693105	1.922591617	5.33099416	4.017078025
TCGA-43-A475-01A	0	296	7.483683092	6.414018512	2.21754748	2.907116176	1.00792163	7.010036562	2.293041126	3.212759069	4.544199256	0.98621648	0.642480357	4.063569402	5.056225934	4.065355841	1.480804368	0.517035788	0.506908884	3.888554365	0.264241606	0.001441958	11.21640644	11.26958449	9.321856087	0.43401652	2.72923397	4.142492214	2.339394368	4.450920731	4.925569784	2.616088908	1.195983657	0.190302861	3.278150317	6.523567258	3.111232361	5.815644921	3.330728569	0.465723554	4.269892012	3.80852522	4.868453459	2.702867181	2.236027029	4.036601976	3.451680892	5.684332018	5.963310046
TCGA-43-A56V-01A	0	366	5.619154884	3.621917782	0.919150618	3.475232875	0.496714988	7.825772957	1.864346128	3.874851629	4.595829901	1.74460955	0.465723554	4.047121994	3.790889586	2.742237001	1.269621124	0.824563008	2.325128982	3.340729133	0.77483084	3.127780672	8.77809004	9.725904677	5.677566515	0.044043971	2.124666279	3.67142192	0.537047725	3.13929933	4.712695458	4.07899381	0.029982185	0.401619483	2.971031352	6.106885728	1.989465996	4.74473952	3.947760242	0.276196268	5.422633892	6.278604175	5.261898427	2.996540037	3.546114907	3.499643317	3.529938692	6.06520842	4.766695553
TCGA-46-3765-01A	0	405	5.352646755	3.623020348	0.919150618	2.538755988	1.07106858	6.51337961	2.208214354	4.619516796	4.562006946	1.227119643	0.77483084	3.865069781	5.036152432	2.480554376	1.674015829	1.501291188	0.888290626	2.931849138	0.465723554	3.528659948	11.88588126	10.89335868	10.59963005	0.044043971	1.687502184	3.173303273	3.037558513	2.978362772	4.55157007	3.12450445	0.848809679	0.190302861	3.114504665	6.210612929	1.651234307	4.680967894	3.840031976	0.323089962	5.037025012	7.886410094	6.305062109	3.406142333	4.106105627	4.052289886	3.28703295	4.673568844	4.320571991
TCGA-46-3766-01A	0	370	3.710538809	2.330814917	0.832689949	1.727254964	1.124984916	6.39781192	2.11473451	3.903106357	4.575417002	2.417087596	1.379082829	3.770953712	4.854548803	4.075607072	2.744363644	2.254254419	1.491092121	3.111232361	2.920472636	0.766388767	5.646492592	5.687371797	5.523901319	0.138811974	3.240447258	2.333700053	2.118042829	4.729628184	6.732233918	3.589884279	1.428157058	0.044043971	3.289995218	7.01519629	1.183347837	2.336586618	4.873862111	0.880499811	6.858783964	5.380651143	5.736319691	4.958850823	3.706106028	3.613650913	2.67608141	4.462756079	4.370965276
TCGA-46-3767-01A	0	396	4.198593395	2.290096863	1.202249132	2.493371613	1.257601087	6.500819238	2.081013386	4.0028215	4.354125713	2.398097842	0.614479913	4.530515081	4.927504019	3.881748421	2.746490837	2.646361969	1.824159445	3.386955485	1.269621124	1.281535959	5.59251342	6.132018947	4.993707143	0.334563782	2.924292235	3.71164718	1.960164304	3.974617552	6.034085478	3.668012662	1.39563804	0.085427355	3.531217544	6.811006203	1.914942219	2.634858914	4.811513624	0.808185598	6.630930723	5.700709095	5.656489668	4.948205827	3.366079734	3.791910141	2.856208592	4.61299405	4.676451407
TCGA-46-3768-01A	1	299	6.537514736	4.215713449	1.470429584	2.384338424	2.060364516	6.530887027	2.495921568	3.807503756	5.234635107	0.605035472	0.215363452	3.433066709	5.580469399	1.815988007	0.978906494	0.476111032	1.299270673	3.096121654	0.401619483	5.269787899	11.66234517	12.12462311	11.3800414	0.001441958	1.74460955	3.677044087	2.570703247	3.091001129	3.828966135	3.573021358	0.848809679	0.05797134	2.560979269	6.483216995	4.214199606	5.755947063	3.232849018	0.112369092	3.966378916	3.468681763	6.078310691	3.145861374	0.368491016	4.075607072	2.678274908	3.218916416	4.799171406
TCGA-46-6025-01A	0	324	6.231134062	4.912709371	0.633190081	1.214729183	0.085427355	6.489150065	1.189683027	4.514159195	5.08921564	1.15767354	0.465723554	3.526194103	3.415655127	1.239417026	0.75789398	0.455230982	2.053451527	3.193949834	0.276196268	0.423298139	10.83259133	9.912697548	10.30274265	0.43401652	2.599537076	2.521309163	1.963880962	2.475385206	3.041071955	3.08932424	0.071760677	0.05797134	1.83227722	4.970466522	4.266858063	4.073067347	3.160417817	0.24001485	7.949547929	9.249572099	4.663961997	2.64174185	3.347851283	3.707214117	2.063862977	4.423640867	3.544834811
TCGA-46-6026-01A	0	423	4.750131038	1.844379148	1.683023336	3.838078716	0.517035788	7.844391064	2.011142406	4.142492214	4.644468194	0.527085466	0.215363452	4.651381005	4.067048387	1.428157058	2.298934272	0.766388767	3.407500904	3.065434884	0.556797578	0.323089962	6.004055791	8.382130654	4.422973492	0.595505285	2.914746122	4.761301654	1.269621124	1.960164304	2.173461299	2.648715111	0.25216627	0.379612774	2.639474824	6.439123222	1.963880962	5.85848219	4.218079009	0.125650238	5.80061799	4.615391973	5.244565132	2.506131089	4.6485005	4.047121994	2.543725218	5.412477218	2.707269743
TCGA-51-4081-01A	0	911	7.767237457	6.580355466	1.362339888	3.81976499	0.215363452	7.882028718	2.176653423	4.504024712	5.09135106	1.561194812	0.125650238	3.823853838	5.265307317	0.934316833	0.934316833	0.956816297	1.189683027	3.563315036	0.941870434	3.320645657	11.1002573	10.39487193	7.472446473	0.138811974	1.26366052	5.384750475	2.493371613	1.978556687	2.384338424	2.952552496	0.001441958	0.215363452	3.513597161	5.109408874	4.461419598	5.285083104	3.539898296	1.585429205	5.437676716	2.650984902	5.630519805	3.841055191	3.697243859	3.821809304	2.954381391	4.950528148	4.018860745
TCGA-51-6867-01A	1	1856	6.837173204	2.819910421	1.691987301	2.067287967	1.022167735	6.271299737	2.427906699	5.192210293	4.154664862	0.696897433	0.215363452	2.899405834	4.434320915	1.740262511	1.541496604	2.470138142	0.808185598	3.63818816	0.669922679	1.618689931	9.096138524	8.073565331	8.442153919	0.085427355	2.937499002	3.994665725	1.887919777	1.996729362	4.176383167	3.322085595	0.20288515	0.098960944	2.427906699	5.479992181	4.011730736	5.682861203	2.793084593	1.570930178	4.092639892	8.108536604	4.388290947	1.351063698	0.934316833	4.534916346	2.623205892	3.981922653	4.963980708
TCGA-52-7622-01A	0	862	7.069878303	4.961657666	1.449425686	2.774194094	1.974901607	7.548427412	2.229886265	4.652533274	4.514828569	1.948960107	1.202249132	4.087556959	5.249822954	3.656592062	2.987534665	1.933945336	1.824159445	3.13929933	0.911493327	3.237407392	9.042937733	10.18354111	8.915890021	0.227745715	3.193949834	4.284782366	3.67142192	4.369537805	4.91696351	2.693984826	2.609062368	0.20288515	3.330728569	6.704995035	4.120238855	5.017929027	3.876901776	2.556080786	6.329649867	8.469874754	5.255178675	4.642740207	3.019921477	3.463497559	3.557183016	5.543567429	3.945889935
TCGA-52-7809-01A	1	166	3.913747163	2.19248784	2.411725638	3.468681763	2.205080903	7.318069441	1.828252013	4.32275697	4.929341624	2.11135161	1.585429205	4.194622452	4.572926149	3.132741105	3.803325617	1.475611739	2.220609844	3.116185414	1.233258636	0.16478855	5.113196048	4.088404037	3.565695275	0.527085466	2.582772754	4.546687914	2.774194094	3.563315036	4.428312914	3.357684334	2.007534664	0.390670892	2.582772754	6.080281112	3.307603527	5.707672911	4.275107427	0.311502134	4.404007312	5.362890695	4.754367777	3.119547678	2.78889258	3.439783167	4.335680395	5.364939701	5.041388157
TCGA-52-7810-01A	0	923	3.635889107	2.982030516	1.233258636	2.195691862	0.412509795	7.511627605	1.00792163	1.996729362	4.712118344	1.390127193	0.071760677	4.816142963	3.597038096	0.476111032	0.311502134	0.190302861	2.387087833	3.134424608	0.20288515	4.01623363	7.582446855	8.162743161	7.221797408	0.085427355	1.220942968	5.704926539	4.465429217	2.842170622	3.876901776	3.373125088	0.138811974	0.125650238	1.718541718	5.301649604	2.195691862	3.23124059	3.165303706	0.029982185	6.82180949	7.369152966	5.187055518	4.928374454	4.351272547	2.909023082	3.212759069	3.577876769	3.523728658
TCGA-52-7811-01A	1	266	6.287488602	3.825898592	0.660833668	1.828252013	0.872622541	7.369351756	1.585429205	3.900213774	5.306328102	1.506405554	0.678959458	3.310480656	4.821737476	2.711674736	2.470138142	1.356725211	2.032473443	3.57540307	0.808185598	3.907026002	10.2509844	9.473530782	9.891919283	0.044043971	2.660155001	4.095181776	5.036152432	3.555902004	4.690483221	3.918509333	0.864751604	0.085427355	2.506131089	6.020201685	3.396545562	4.615391973	4.130985765	0.444674827	6.075355135	7.66303583	5.410817155	4.278806253	3.749651051	3.695029026	2.965536357	4.97366138	3.547303663
TCGA-56-1622-01A	1	881	5.973150317	0.595505285	0.537047725	1.872260662	1.770172383	6.52861192	1.787035437	3.944954845	5.369525834	0.732043248	0.112369092	3.269184336	3.618334956	1.333983959	1.00792163	0.43401652	1.868265043	3.443778243	0.444674827	0.16478855	4.850011513	6.869292967	5.967147622	0.151855661	2.854226442	3.396545562	1.609263699	1.521547101	3.415655127	4.271314296	0.264241606	0.071760677	1.989465996	6.763143579	1.609263699	3.512319798	3.643983191	0.071760677	4.177233405	5.20398068	5.936451694	1.655804618	1.227119643	5.82635211	3.20491083	5.020158095	5.21458605
TCGA-56-5898-01A	0	555	5.974134404	3.284071376	0.941870434	1.90342226	1.11833757	6.714503321	2.480554376	4.42964792	4.885164638	1.941482828	1.428157058	3.739934292	5.345916015	3.132741105	2.827982916	1.269621124	1.345416472	3.032290576	1.328259826	0.486464357	8.154073612	7.970264388	7.73588363	0.098960944	3.212759069	5.649040732	3.13929933	3.642787225	4.88313575	3.657789018	0.808185598	0.190302861	3.19234664	6.268634725	1.566091421	4.638708572	3.789869087	0.334563782	6.454643254	7.21305654	5.151861425	3.632395161	5.017056813	3.958892035	2.985699611	5.49984046	3.588692288
TCGA-56-6545-01A	0	666	4.282505593	2.018291506	1.511464861	2.063862977	0.714576699	6.534547064	1.669487386	4.143341269	4.106105627	1.233258636	0.566568783	3.683774698	5.269106048	2.969199346	1.669487386	1.496186705	1.618689931	3.241967475	0.714576699	1.561194812	5.710713656	5.247193978	4.247998565	0.816408583	2.767878189	1.844379148	3.279585469	4.01529545	5.676389971	4.659447686	1.585429205	0.215363452	3.20651573	6.087473492	1.613973079	3.278150317	3.800262242	0.423298139	7.341025825	5.52918417	4.466002063	4.158723772	3.009143571	3.490712425	2.807558495	4.842000106	4.032188806
TCGA-56-7221-01A	0	608	6.024632456	3.924206724	1.26366052	2.660155001	0.401619483	6.810609766	1.761700821	4.254820531	4.408771528	1.632749677	0.276196268	2.523787057	5.902128397	1.907307431	1.575777183	0.43401652	2.035950393	4.0295601	0.642480357	3.704998009	9.32644891	10.64000438	8.226823693	0.227745715	3.782541707	5.215753746	2.345094223	2.19248784	2.163819317	3.670316139	0.098960944	0.16478855	3.245008477	5.730432471	0.24001485	5.416188112	3.876901776	0.085427355	5.735829072	8.28712591	5.611513999	4.27956505	5.468946336	3.944954845	2.978362772	4.54171079	2.518749616
TCGA-56-7222-01A	1	562	5.371965413	4.140888525	0.605035472	2.1080479	0.546943981	6.827161845	1.384629301	4.056707025	5.937828845	1.687502184	1.131603937	4.260127737	4.480995347	3.707214117	1.90342226	0.723328509	0.919150618	4.049752772	0.496714988	1.580632423	6.491721148	8.629547294	5.388557252	0.112369092	2.627814629	2.167005351	4.94723823	2.239100057	4.059244922	3.122822441	0.678959458	0.05797134	3.332169621	5.70021871	2.281273345	3.023428932	3.186025068	0.151855661	7.379589684	5.205634586	5.69629575	4.926053335	3.485520406	5.275048186	3.472593878	3.773085352	4.060090951
TCGA-56-7579-01A	1	951	6.536228736	3.577876769	0.288059893	1.696409531	0.190302861	6.818637808	1.840340794	3.551053416	6.305062109	0.633190081	0.015782482	1.933945336	6.278209329	1.551361237	0.880499811	0.401619483	0.848809679	3.361926513	0.390670892	6.698062292	10.09312142	10.12679092	9.724905858	0.25216627	2.063862977	6.658353869	0.556797578	2.395343488	4.359071886	2.609062368	0.264241606	0.071760677	2.601959003	5.627972334	2.877954544	7.208586917	2.278255885	0.177594445	2.604298175	7.642239697	4.976856472	3.659999009	6.136060568	4.805824146	3.885663885	4.95749586	3.611263489
TCGA-56-7580-01A	0	925	5.34308739	1.195983657	0.840743432	3.298796334	0.614479913	6.746301005	1.310938664	3.526194103	4.735017507	0.941870434	0.20288515	4.381340379	5.003200564	1.63736036	2.950636879	1.485943153	2.546211163	3.223558827	0.444674827	0.43401652	5.445297224	5.486737942	1.015077978	0.390670892	1.401099687	4.321236966	1.678550769	1.996729362	4.20095735	3.92803701	0.05797134	0.20288515	2.087814835	5.185110454	0.642480357	5.073397105	4.768718463	0.071760677	4.591612125	4.736653707	5.616803753	0.75789398	4.057552959	3.985576142	2.784702626	4.832928887	4.957011955
TCGA-56-7582-01A	0	601	7.52535234	4.006384757	2.195691862	2.039505722	0.696897433	6.625981259	1.475611739	3.744283046	5.041388157	1.015077978	0.098960944	2.790945554	5.424977983	1.556306706	1.82007144	0.537047725	1.084751873	3.218916416	1.275599232	1.761700821	10.91294845	10.5398694	9.467639098	0.125650238	1.807763449	5.026361293	0.496714988	3.258702322	4.473832034	3.349204024	0.098960944	0.001441958	2.698467055	5.90478329	4.643892189	5.185110454	2.92620261	1.245479142	4.167599095	7.607019076	6.603314945	3.777256673	3.195464162	5.129707687	2.501024391	3.977333258	4.675874876
TCGA-56-7730-01A	1	198	7.499395294	5.320853442	1.26366052	4.213442719	1.66038167	8.270080977	3.44904619	5.753885951	7.255870318	1.015077978	0.276196268	4.518558194	4.833411347	1.824159445	2.560979269	0.614479913	0.546943981	3.226684536	0.496714988	0.227745715	11.13454186	10.2464881	8.544868076	0.085427355	1.705341487	3.048102386	3.243487881	2.039505722	1.989465996	2.707269743	1.151229624	0.311502134	2.88383139	5.799341323	4.306801147	5.284693364	3.820787119	1.880118712	4.98324735	5.021127289	5.998444776	2.85017732	2.801389124	3.258702322	3.434427896	5.017541375	4.101019749
TCGA-56-7822-01A	1	532	4.258611283	2.160635303	0.766388767	2.899405834	1.183347837	6.651918363	1.803622503	3.497091085	4.928858036	1.11833757	0.412509795	3.874851629	5.00591334	2.627814629	1.444107168	0.669922679	2.700666813	2.511241652	0.517035788	4.607719219	6.142665521	8.618375683	7.437844793	0.015782482	3.407500904	1.449425686	1.322490668	3.294395014	3.910853057	4.16674919	1.778593775	0.112369092	2.950636879	7.04764632	0.808185598	3.301761344	4.455597049	0.311502134	7.986400149	7.14989472	5.958193537	5.460736531	5.063113048	4.045336999	3.119547678	5.210304723	3.181219399
TCGA-56-8305-01A	0	105	6.041372837	2.501024391	1.628078348	3.149055096	0.642480357	8.13284894	1.914942219	4.153909791	5.854747769	1.202249132	0.517035788	3.329287675	5.830674683	1.82007144	1.63736036	1.459969453	1.83227722	3.165303706	0.605035472	3.546114907	8.936647265	8.486627645	8.435074383	0.085427355	1.531536321	5.225777541	3.19706778	3.067108047	4.752827089	3.350647099	0.476111032	0.276196268	2.819910421	5.818689939	2.531308813	4.813056676	3.403425589	0.138811974	3.846079038	6.019315556	5.21108312	3.023428932	4.263066118	3.122822441	2.630161989	5.136313903	3.363280683
TCGA-56-8307-01A	0	818	5.49573341	1.275599232	1.356725211	3.104513919	0.20288515	7.516998068	2.767878189	3.190743665	4.713176393	0.527085466	0.714576699	2.15086296	5.177525417	3.947760242	2.339394368	0.299837375	1.491092121	3.864045298	0.25216627	0.029982185	7.696272919	3.041071955	3.073979573	0.585929815	1.526569759	2.007534664	0.77483084	4.939788463	4.35060685	3.225076927	0.085427355	0.24001485	2.664702051	5.505316937	0.345971545	4.5211405	4.780376379	0.098960944	5.602894528	5.734749721	5.318318547	1.82007144	1.546490296	3.803325617	3.433066709	5.575671971	3.377281764
TCGA-56-8503-01A	0	41	4.706540051	2.844150105	2.063862977	2.891615339	0.311502134	7.204216709	2.018291506	2.939412016	5.866934399	2.124666279	0.276196268	3.480421258	5.289467869	3.842078461	0.993514643	1.86035878	2.483099421	2.864141553	1.227119643	2.141109816	4.335680395	5.228502787	4.046182505	0.357261255	3.019921477	5.631401643	2.198819654	4.909809069	6.409769013	2.731442174	0.085427355	0.05797134	2.870095837	6.225904743	2.097920556	4.216565025	4.04007679	0.506908884	4.691636766	4.661080455	5.408375971	2.797193048	3.028780105	3.456951746	3.132741105	5.277288833	3.546114907
TCGA-56-8622-01A	0	55	4.41153513	3.026937584	0.941870434	2.063862977	0.556797578	7.139766797	2.124666279	4.342049304	5.831657118	1.937712343	0.527085466	4.209564026	4.929341624	2.160635303	2.356430014	0.993514643	1.541496604	2.746490837	1.590233971	3.144176161	4.372297646	4.927987592	5.357231913	0.151855661	2.441191489	5.197365586	1.506405554	3.393830708	4.522957805	5.846493338	0.029982185	0.044043971	2.910930376	5.458195621	1.546490296	3.59823071	4.072220835	1.057294355	6.717870983	7.075635219	4.321236966	5.936943531	3.260135237	2.657882484	2.630161989	5.584385919	3.569357888
TCGA-56-A4BW-01A	0	585	5.550319841	2.508685888	1.580632423	3.562033519	1.00792163	7.943472657	2.644093558	3.007392143	5.686489267	1.428157058	0.138811974	4.171565706	5.748488065	4.673088439	2.097920556	0.956816297	2.10129394	2.780514737	0.496714988	2.345094223	7.306045585	7.534005258	6.022860122	0.527085466	1.82007144	5.29541222	2.242174845	4.558368022	4.440997895	3.648583863	0.323089962	0.001441958	2.592359539	5.526738353	1.907307431	4.959818679	3.986513034	0.633190081	4.507848661	5.723270309	4.808427703	5.007269789	3.831011438	3.655487254	3.223558827	5.665605871	4.398577058
TCGA-56-A4ZJ-01A	0	640	4.632949911	3.631200034	1.678550769	3.297359001	2.087814835	8.118500497	2.711674736	3.76354125	5.595745105	3.225076927	1.367907252	4.87733948	5.423610586	3.960763505	3.843101785	2.488274623	2.582772754	2.821884919	1.470429584	2.1080479	6.245836721	6.908955493	5.736319691	0.465723554	3.986513034	3.422363284	4.047967568	5.659626295	6.00858423	4.533672449	1.960164304	0.476111032	2.590024195	7.22914796	1.183347837	4.425643082	4.752827089	0.379612774	6.319774626	5.985944291	4.641012306	4.998647345	3.240447258	2.92620261	4.02064361	6.036054978	4.005447001
TCGA-56-A4ZK-01A	0	570	7.379192086	5.290929535	1.632749677	3.90217322	0.20288515	8.181677293	2.446496832	4.09433445	5.228502787	1.124984916	0.125650238	4.218079009	6.334192764	2.179847554	1.275599232	0.623866687	0.633190081	2.910930376	0.444674827	1.189683027	10.38997558	10.51918341	8.977365164	0.215363452	2.893519079	5.318318547	2.528828204	4.319147098	4.221959004	3.136019739	0.098960944	0.112369092	3.198671617	5.755161871	3.526194103	5.790798009	4.406770463	0.20288515	4.436991527	9.700734696	5.235413866	2.257337832	4.226596847	4.220444789	2.761481785	5.385433724	4.207199261
TCGA-58-8387-01A	1	403	3.962635142	0.926759001	0.749308907	3.429074651	0.001441958	7.146022219	2.007534664	4.980051795	5.160706245	0.896084929	0.496714988	3.926075067	4.872413295	2.272305179	1.669487386	0.345971545	1.050349025	2.860174202	0.015782482	0.029982185	5.056613914	5.417848323	2.521309163	0.740717889	1.281535959	2.395343488	1.170576177	3.306075315	4.533002678	3.758169106	0.001441958	0.276196268	2.625468007	5.48869337	1.310938664	6.613113469	4.390290737	0.044043971	4.043646083	6.377655552	5.134273653	1.511464861	2.531308813	4.163538706	2.971031352	5.83214834	4.650804885
TCGA-58-8388-01A	1	412	6.53840505	2.916654575	2.470138142	3.995603014	0.808185598	7.661642741	2.680553425	3.251092748	4.58499896	2.630161989	0.476111032	4.519897141	4.047121994	3.157220908	4.037447151	2.141109816	2.035950393	3.450318055	0.455230982	0.20288515	6.272582914	4.297308084	2.731442174	0.071760677	2.945066326	3.628901957	2.467516183	3.962635142	4.488733599	2.727026365	0.401619483	0.276196268	3.032290576	6.183882262	1.836306816	5.047012375	4.300915055	1.151229624	5.244565132	4.795990065	5.215364511	3.939345188	3.700566641	3.693921716	4.088404037	6.140595265	5.584679667
TCGA-58-8390-01A	0	911	6.161694145	2.618432572	1.333983959	3.899280771	0.071760677	6.890709579	2.378762556	3.67142192	5.439337515	0.978906494	0.151855661	4.835437741	3.945889935	2.137863051	3.142579875	1.82007144	1.316736839	2.905123007	0.623866687	1.761700821	7.852057649	8.492610952	6.770574708	0.585929815	2.094549575	4.849528853	1.214729183	3.557183016	4.445672668	3.407500904	0.112369092	0.044043971	2.236027029	5.552766537	1.604561802	5.024228848	3.731332437	0.705752174	5.897703761	5.26345675	5.290929535	2.124666279	4.68769564	5.174413934	3.841055191	5.690705893	5.334212268
TCGA-58-8391-01A	0	2167	7.561756159	5.354792954	1.926348087	2.0253768	0.16478855	7.210374755	1.351063698	4.793965711	5.991456103	0.832689949	0.25216627	3.477781325	4.785098367	1.39563804	1.084751873	0.24001485	1.852396643	3.721440845	0.151855661	0.264241606	10.05096063	10.63580701	9.700834576	0.112369092	0.941870434	3.300233829	0.740717889	1.891789655	3.117866419	3.270708099	0.05797134	0.071760677	2.972863698	6.114572857	3.323525692	5.972461462	3.439783167	0.605035472	5.192599353	9.449065538	4.458842266	1.963880962	5.25819759	5.339868779	3.423723437	4.207199261	3.241967475
TCGA-58-8392-01A	1	501	6.594308831	3.764560284	1.411998426	2.575528609	1.526569759	7.616172036	1.604561802	5.10435977	4.591037015	0.926759001	0.368491016	3.531217544	4.552814659	1.691987301	1.511464861	2.339394368	1.599800392	2.793084593	0.345971545	3.147458122	10.66728743	9.930579091	8.777890496	0.071760677	1.422758852	5.599662505	4.684908277	2.350799602	2.974696383	3.897321607	0.476111032	0.24001485	3.300233829	5.487422335	2.780514737	5.590652822	3.96544291	0.138811974	5.71120411	7.404440841	5.421950216	4.01623363	4.761879535	3.964506946	2.974696383	4.547262247	4.666267402
TCGA-58-8393-01A	0	1058	6.309998982	4.596405093	1.787035437	3.121140685	1.105014035	7.22259205	2.693984826	4.210320797	4.617694138	1.406511684	0.678959458	4.368871677	5.33099416	3.347851283	1.74460955	1.111716279	1.406511684	3.137703734	0.357261255	4.104410212	10.51038942	9.124087855	9.141955973	0.138811974	3.543646246	3.168502867	2.85017732	4.837946753	5.452918678	2.47276115	1.628078348	0.151855661	3.707214117	6.543054568	2.333700053	3.684973578	3.519894319	0.808185598	5.250212443	8.362290712	4.721449469	3.941214905	3.753909575	3.20339529	2.573115521	5.171594318	3.477781325
TCGA-58-A46J-01A	0	2589	4.26458283	2.996540037	1.761700821	3.913747163	0.714576699	8.130357854	2.362065764	4.833990306	5.202424111	3.155622789	1.022167735	4.275107427	4.054921269	2.601959003	1.86035878	0.783259178	1.287489807	3.63818816	1.057294355	0.015782482	4.63525326	3.738916651	3.294395014	0.015782482	2.722697811	3.765672023	6.940196186	4.560187433	5.157887396	4.748012849	0.740717889	0.455230982	2.711674736	6.069542807	0.993514643	5.579294487	4.361830707	0.379612774	5.086206801	6.06028322	4.912225973	3.843101785	5.388947705	3.364725282	3.956178699	5.175969652	4.575991841
TCGA-58-A46K-01A	1	1045	6.924723903	5.278750174	1.757472819	3.749651051	1.836306816	8.613986896	2.451806561	5.392364275	5.398905118	0.368491016	0.311502134	3.954307638	5.380260746	1.945256785	1.918765095	1.316736839	0.412509795	3.439783167	0.401619483	5.371282321	11.0563776	10.45392892	9.552522508	0.517035788	1.551361237	5.194252894	1.022167735	2.359247223	3.136019739	3.434427896	0.05797134	0.125650238	2.776328917	5.310032193	5.035182919	6.352267365	2.623205892	0.623866687	4.093487156	9.05651207	6.202425319	2.950636879	4.204078112	3.818742916	3.099477787	5.586540102	4.408771528
TCGA-58-A46L-01A	0	1723	3.687187116	2.275319405	1.824159445	2.954381391	0.732043248	6.568085598	2.307705708	2.427906699	5.246415047	0.934316833	0.227745715	3.051531432	5.40466556	2.304833565	0.872622541	1.459969453	0.832689949	2.840191579	0.16478855	1.470429584	5.572930737	6.574616196	6.79296931	0.687939698	2.722697811	5.711498385	4.476410634	3.366079734	3.87289487	3.193949834	0.112369092	0.576281927	2.639474824	5.841285614	1.144699647	5.516369109	3.080855513	0.345971545	4.693847831	6.011242331	5.243786239	1.575777183	3.294395014	3.337845306	2.893519079	4.592187245	3.976490416
TCGA-58-A46M-01A	0	1072	7.530225788	5.054480067	1.799486323	2.705068158	0.25216627	6.555223221	2.618432572	5.02820303	4.768236808	0.642480357	0.25216627	3.625409497	5.390607157	1.795354917	0.98621648	0.227745715	0.423298139	2.720491988	0.311502134	4.509091545	10.40566394	10.17404931	9.709624034	0.264241606	1.811909153	2.958127343	1.015077978	2.533790314	3.611263489	2.722697811	0.044043971	0.25216627	2.501024391	5.064859239	4.376485503	5.74152045	2.989282648	0.476111032	5.515684406	9.238989578	4.766695553	2.060364516	3.961699303	4.225839591	3.337845306	4.974532746	5.137576957
TCGA-58-A46N-01A	0	910	6.829243364	5.55433247	1.022167735	3.908892768	0.714576699	8.067886531	2.201949335	5.291319319	5.299407963	0.390670892	0.05797134	3.579067947	4.907392303	0.749308907	0.880499811	0.190302861	0.444674827	3.003802658	0.24001485	3.343523443	10.45442857	10.3334186	8.833366233	0.05797134	0.740717889	4.009104477	5.543860998	1.541496604	2.767878189	3.269184336	0.001441958	0.227745715	2.864141553	5.535445881	3.220523201	5.967836435	3.339287141	1.036346621	5.69629575	3.511133773	4.666267402	1.714158921	2.563388244	3.751780187	2.625468007	4.111946332	4.013513021
TCGA-60-2695-01A	0	642	3.957114292	2.147609774	2.127981404	2.795138574	0.323089962	7.17630912	1.895663366	3.730222824	5.696001536	0.896084929	0.576281927	4.245724974	4.782978219	3.411577418	3.155622789	1.655804618	2.028923705	3.843101785	4.807945549	0.264241606	3.481695879	1.299270673	1.151229624	1.176978685	2.483099421	2.914746122	1.214729183	4.321236966	4.368110407	4.799171406	1.029291449	0.029982185	3.075742215	6.615785913	0.43401652	4.701635709	4.321236966	0.527085466	4.729628184	3.38415211	4.962141623	3.471320051	0.345971545	4.024209773	3.71164718	4.544773545	4.238053078
TCGA-60-2696-01A	1	109	5.199700228	4.806884834	1.050349025	2.370448699	0.723328509	6.92680663	2.700666813	4.558942562	4.465429217	1.918765095	0.496714988	4.181957483	4.536160292	3.774104921	1.585429205	0.94937079	1.131603937	4.314018101	0.444674827	2.441191489	9.394445298	10.58753788	8.987644802	0.05797134	3.454316077	3.673633698	2.546211163	3.686080311	4.640436358	2.278255885	2.441191489	0.098960944	2.803445091	6.97798996	0.43401652	3.916548305	3.974617552	0.368491016	6.599059236	7.1503912	5.906159934	6.048168319	4.050598445	3.309042011	3.435789214	4.9227653	3.513597161
TCGA-60-2697-01A	1	372	4.048813173	3.990167306	1.66038167	2.727026365	1.883980832	7.492931298	3.016327578	4.121935412	4.078147079	3.055049564	1.496186705	4.879271479	5.48057874	4.824342091	4.394481223	2.147609774	1.39563804	3.001964634	2.475385206	4.008166604	8.387315096	8.809119955	7.383366894	0.085427355	3.593460787	2.685028004	2.449191993	4.568711289	5.5576602	2.759350739	1.257601087	0.151855661	3.092678277	6.724804644	1.257601087	4.000102567	4.777774716	2.433200985	6.135271947	5.601425407	4.839490839	4.241178391	0.390670892	2.035950393	3.895362635	5.257808043	4.492555672
TCGA-60-2698-01A	1	311	4.550325529	3.664604091	1.183347837	1.848421869	1.164140924	6.983942462	2.356430014	3.446411974	5.031692842	2.137863051	0.585929815	4.097723939	4.985958911	3.343523443	2.430512564	1.876187684	2.011142406	3.20963699	0.79989686	0.623866687	7.896666718	9.32195593	5.673350652	0.085427355	4.543529266	5.256639419	2.141109816	4.609445436	5.546894618	3.799148412	2.35361414	0.276196268	2.740025877	6.72837065	3.339287141	4.903042477	4.395814687	0.43401652	7.131327248	6.307826731	5.310422111	5.214196824	1.844379148	3.621917782	3.13929933	4.420971457	3.475232875
TCGA-60-2703-01A	1	2945	4.900626103	2.435890545	1.124984916	3.534963369	0.623866687	6.914905667	2.097920556	3.870006677	4.797628905	1.208535591	0.412509795	3.322085595	4.126931535	1.526569759	0.848809679	2.290096863	2.59477908	1.731585209	0.390670892	0.085427355	3.316326804	4.636404992	2.325128982	0.085427355	2.007534664	2.339394368	2.074145593	2.887722544	5.223052436	3.260135237	3.412936522	0.125650238	2.575528609	5.796002446	2.513715889	3.091001129	4.285446462	0.390670892	6.112503187	4.897243415	5.770867238	3.538618718	0.444674827	3.840031976	3.632395161	5.704338044	4.243451582
TCGA-60-2704-01A	1	1154	4.786158485	3.472593878	1.996729362	3.150741034	1.911122996	6.89834486	1.974901607	2.974696383	4.117788488	1.700907058	0.576281927	3.182821068	5.473149393	3.58264202	2.553591337	2.307705708	2.29598693	3.485520406	1.322490668	0.595505285	6.198874266	8.294601962	4.735594981	0.264241606	3.107872627	2.362065764	3.079092032	5.414137326	6.026995621	3.021675055	1.66038167	0.16478855	3.407500904	6.877125579	2.176653423	3.837055659	4.151455972	0.556797578	6.160313711	5.03741283	5.224220321	4.997291156	2.856208592	4.500870305	2.877954544	4.737712463	3.875876676
TCGA-60-2706-01A	0	2820	5.084071611	5.706790137	1.727254964	2.513715889	2.384338424	7.009044323	3.506025813	5.320560948	4.469343878	1.836306816	1.036346621	4.5856698	6.52970001	5.076890314	2.272305179	0.585929815	0.956816297	1.077948253	0.705752174	7.757383055	11.1873188	11.54938143	6.664393605	0.227745715	3.309042011	3.563315036	1.293342353	4.55530398	5.512261	4.854548803	0.766388767	0.071760677	3.647387566	6.678256245	1.872260662	5.946780856	3.870006677	0.215363452	4.961657666	9.542236273	5.303403995	3.393830708	0.001441958	3.471320051	4.550325529	5.504925744	6.307234307
TCGA-60-2707-01A	1	667	5.209137149	2.763613376	0.723328509	1.787035437	0.476111032	6.514566479	2.104669722	2.958127343	5.267547562	1.351063698	0.334563782	3.865069781	5.261606246	3.431796386	1.428157058	1.580632423	1.985876295	3.145861374	0.77483084	0.964205371	6.480151683	8.411443423	6.097425475	0.044043971	3.695029026	4.048813173	3.320645657	4.314018101	6.210810228	3.122822441	0.705752174	0.085427355	2.87994188	6.639642198	1.362339888	2.992954406	3.879790979	0.190302861	6.75115544	5.961440518	4.646196268	3.970965943	3.842078461	4.115244145	2.339394368	4.631126537	3.653185807
TCGA-60-2708-01A	0	2447	4.138436031	1.390127193	1.124984916	2.568291789	1.15767354	7.238684186	1.022167735	4.013513021	5.304866029	0.595505285	0.177594445	3.443778243	4.610020862	1.138139419	2.018291506	0.75789398	2.78889258	3.631200034	1.15767354	2.526348489	5.945108432	6.313948636	6.036744313	0.687939698	1.449425686	4.602924633	0.517035788	2.885733527	4.81865075	4.763420594	0.044043971	0.029982185	2.625468007	5.219938204	4.512246778	5.207191251	3.678150307	0.20288515	7.778187156	6.466506998	4.927020452	4.604746495	2.868110642	3.346408513	2.342283744	4.776136724	3.591076359
TCGA-60-2710-01A	0	2024	7.196370428	3.917482104	1.974901607	2.29598693	1.131603937	6.275544149	1.852396643	3.698351382	6.332217569	1.526569759	1.124984916	3.23892723	6.355823356	3.359128329	2.664702051	1.691987301	1.050349025	2.325128982	0.595505285	3.137703734	9.972936275	9.279922678	6.458301122	0.151855661	3.166903175	3.366079734	3.460860694	3.918509333	4.795508066	2.707269743	0.687939698	0.029982185	3.771973161	6.363528374	3.508579575	6.010848534	3.403425589	0.357261255	4.919380826	8.610196608	5.280990973	4.135983789	4.754945551	4.683178299	2.748703701	3.837055659	3.759280453
TCGA-60-2711-01A	0	1260	5.311494401	1.595046707	0.919150618	2.063862977	1.655804618	6.88684249	2.737900358	4.067894707	5.145739006	0.749308907	0.368491016	3.607774812	4.766695553	1.907307431	2.422535495	0.496714988	1.00792163	3.292958178	0.264241606	0.151855661	9.243482142	9.379867102	8.224033048	0.138811974	1.651234307	3.992884988	2.801389124	2.47276115	3.614844756	3.866001175	0.112369092	0.24001485	2.946893811	5.829594018	2.370448699	6.5405814	4.787218633	0.585929815	5.492213292	6.684791946	5.203591533	2.551185707	2.538755988	4.140888525	3.106193145	4.982375812	4.777196593
TCGA-60-2712-01A	1	274	4.958850823	2.063862977	1.651234307	3.032290576	0.444674827	6.862352985	2.536272706	3.134424608	4.805342026	1.496186705	1.111716279	3.450318055	4.579632721	3.639383794	3.649688214	1.444107168	1.144699647	2.996540037	0.527085466	2.322248104	6.688456027	6.537514736	2.551185707	0.264241606	2.616088908	4.786640367	2.864141553	4.217322006	5.039642849	2.827982916	1.239417026	0.029982185	2.214408442	5.875584064	0.412509795	4.055767136	3.361926513	0.357261255	5.524879593	4.544773545	5.266476129	2.07757822	1.00070017	2.941325412	2.278255885	5.192210293	5.143698368
TCGA-60-2713-01A	0	1731	4.278047477	2.266360874	0.848809679	3.037558513	0.848809679	6.745211255	1.803622503	3.650884676	5.57772797	1.417372635	0.177594445	3.330728569	5.465329979	2.767878189	1.787035437	1.09828544	2.328011294	3.5174299	0.740717889	0.25216627	5.376454506	6.222056918	6.996145703	0.044043971	3.065434884	3.513597161	2.498472494	5.222663147	4.604171159	2.952552496	0.476111032	0.05797134	3.882773825	6.572340346	1.105014035	4.57474637	3.822831543	0.138811974	5.757321169	6.449601503	6.23360081	3.32784694	3.766691177	3.595845571	2.933761027	4.28402342	4.022426619
TCGA-60-2714-01A	0	1531	4.39305258	5.90960164	0.496714988	1.956450955	0.288059893	7.502179835	3.000214445	4.720872217	4.55530398	4.674721841	1.362339888	3.435789214	5.534173923	6.705985453	4.10940262	0.623866687	0.749308907	3.068869555	2.118042829	0.05797134	2.400772364	1.105014035	1.664965451	0.015782482	5.336357775	2.376016911	5.563826728	3.657789018	4.257094916	4.022426619	0.872622541	0.05797134	2.042988134	6.159327697	2.406287152	4.823763273	2.639474824	0.125650238	4.106953381	6.675087526	6.008091997	2.587606239	0.001441958	3.226684536	3.849056749	5.014440272	1.989465996
TCGA-60-2715-01A	1	1075	5.090477468	3.410218447	2.014677873	2.77001141	2.201949335	7.141752624	3.060240951	3.680455161	5.081936517	2.577942512	1.084751873	4.437659218	5.558932611	3.696136407	2.176653423	2.163819317	2.046473242	2.813732266	1.390127193	0.401619483	4.529271355	6.237449051	5.261898427	0.334563782	4.749553339	5.218867729	3.990167306	5.289175541	6.266265879	2.983864895	0.956816297	0.546943981	2.627814629	6.942378284	2.0253768	4.223473309	4.998647345	1.170576177	7.158434342	5.734749721	4.543529266	4.611267651	4.033972748	2.618432572	3.513597161	4.991866815	4.607047935
TCGA-60-2716-01A	0	1475	4.839973378	1.727254964	1.390127193	2.467516183	0.75789398	8.007716384	3.085971242	4.173171422	5.214975279	0.696897433	0.098960944	3.710538809	4.191502869	2.480554376	2.568291789	2.443884421	1.480804368	3.534963369	0.098960944	0.071760677	6.250770948	6.015672672	3.307603527	0.151855661	2.084374663	5.282062692	2.483099421	1.669487386	2.623205892	3.323525692	0.085427355	0.177594445	2.281273345	5.908126606	0.151855661	5.556779314	4.262402584	0.098960944	3.097799591	6.520006436	5.243396797	1.043331812	4.321236966	3.747522167	3.063673944	4.316202556	4.321996957
TCGA-60-2719-01A	0	1297	5.106010381	1.526569759	1.753179678	1.836306816	0.723328509	6.752245233	1.144699647	4.102714919	6.19216705	1.43880002	0.390670892	3.13929933	5.216921468	2.430512564	1.417372635	0.705752174	1.07106858	3.466134905	0.177594445	4.822798595	4.504024712	2.77001141	2.163819317	0.044043971	2.563388244	3.489437023	2.565881149	3.153936128	3.831011438	5.749862036	0.903788785	0.25216627	3.234368286	6.639543201	0.345971545	6.864534091	3.67142192	0.177594445	4.462087831	6.912922253	5.645022552	3.072305333	3.976490416	5.229281455	4.111098397	4.922281787	4.839008305
TCGA-60-2720-01A	0	97	2.887722544	3.19706778	0.614479913	1.07106858	0.623866687	7.296407086	1.511464861	3.917482104	6.388918985	3.263180732	0.444674827	4.604171159	4.499627748	3.04282912	1.989465996	0.85679827	1.86035878	3.016327578	1.170576177	3.152338469	5.308180117	5.247972921	5.500818368	0.029982185	2.257337832	4.990510833	2.084374663	2.68950514	5.980235984	2.872081465	0.190302861	0.605035472	3.028780105	5.798850303	1.967526491	2.767878189	3.630096917	0.642480357	5.251770427	6.204792755	5.441291454	2.198819654	3.818742916	2.983864895	2.969199346	6.008387337	3.060240951
TCGA-60-2721-01A	0	983	5.203591533	2.021832732	1.328259826	3.187627397	0.24001485	7.005571528	2.053451527	3.19234664	4.742044054	0.993514643	0.379612774	3.92131113	5.279139872	3.925140874	1.233258636	0.687939698	1.580632423	2.342283744	0.138811974	2.64174185	6.000708828	7.836326407	5.620624381	1.077948253	2.451806561	5.25819759	2.92620261	4.071374354	5.197365586	3.354887039	0.05797134	0.20288515	3.097799591	5.946288963	0.496714988	4.868453459	4.450252745	0.412509795	4.233507846	6.673107111	5.490942187	2.319368663	5.214975279	4.268374994	2.521309163	6.159722101	4.967175093
TCGA-60-2722-01A	0	908	7.530723083	5.52605354	0.848809679	2.176653423	0.368491016	7.139369634	1.144699647	4.863528347	6.026109427	0.732043248	0.085427355	3.477781325	5.667370431	1.07106858	0.506908884	0.25216627	1.064218575	4.047121994	0.423298139	4.624121841	10.41935389	10.02298728	8.353318146	0.125650238	1.551361237	5.397147806	0.595505285	2.07757822	3.309042011	2.251251748	0.05797134	0.085427355	2.905123007	5.990570253	4.978696175	6.051418506	1.922591617	0.299837375	4.025148333	9.400036993	4.501539395	2.007534664	4.41153513	4.347754043	3.255657929	4.719236719	3.226684536
TCGA-60-2723-01A	0	1092	5.490648858	3.087647611	0.576281927	1.428157058	0.423298139	6.197296059	1.214729183	4.956528055	6.107871224	1.566091421	0.264241606	3.320645657	4.499627748	2.508685888	1.585429205	0.546943981	1.795354917	3.198671617	0.506908884	1.39563804	11.55318017	9.733495726	10.15886253	0.669922679	2.032473443	3.212759069	2.660155001	3.166903175	4.618269704	3.094443975	0.098960944	0.112369092	3.322085595	6.305457051	2.493371613	5.114361392	3.624214879	1.189683027	6.349995539	8.468378986	5.417848323	3.111232361	3.326406365	4.569286011	2.459656621	3.346408513	4.054921269
TCGA-60-2724-01A	0	717	3.56450511	0.934316833	0.527085466	2.362065764	0.276196268	7.604631397	1.15767354	4.603499947	5.851308321	1.618689931	0.001441958	2.248250737	3.956178699	2.553591337	0.903788785	0.678959458	1.30509665	4.196986032	3.039315086	5.106495865	4.844026937	8.055632565	8.998124192	0.517035788	1.864346128	1.90342226	2.575528609	2.740025877	5.255957734	5.510989496	0.227745715	0.20288515	2.64174185	5.892394502	4.297972489	5.779310193	3.811589947	0.215363452	7.449875297	7.223585357	5.716206931	6.924029666	5.025488917	3.547303663	2.737900358	4.706059204	3.173303273
TCGA-60-2725-01A	0	816	4.498958699	2.45442219	1.345416472	2.347986402	1.09828544	7.31916255	2.060364516	3.974617552	4.319812039	2.205080903	1.07106858	4.272831483	5.229670793	3.737806564	2.795138574	2.339394368	2.220609844	3.186025068	1.105014035	0.125650238	7.541365432	7.260738312	3.784581951	0.190302861	3.71164718	4.488733599	2.632510084	4.868453459	6.431611039	3.245008477	2.422535495	0.288059893	3.225076927	7.213255192	1.444107168	4.725298049	4.734536285	0.623866687	6.177767725	7.305250642	6.394748724	5.437676716	3.927009302	3.613650913	3.157220908	5.195031049	4.031343831
TCGA-60-2726-01A	1	358	3.28703295	1.66038167	1.609263699	3.536151262	0.75789398	8.380036952	2.948808688	4.224230496	5.348744781	1.328259826	0.345971545	4.930792421	4.898209869	3.538618718	2.433200985	0.669922679	0.94937079	3.144176161	0.227745715	0.345971545	4.636980873	4.348419672	6.211007528	0.125650238	2.287154144	5.544448139	2.974696383	2.673804201	3.813633376	2.693984826	0.633190081	0.486464357	3.252614287	5.402322262	2.711674736	5.497297969	4.229626097	0.098960944	3.555902004	6.647364179	4.803317183	0.714576699	5.288396005	2.467516183	4.346993344	6.587975213	5.423903597
TCGA-63-A5MB-01A	0	3123	7.023928466	5.113196048	1.480804368	3.200186552	3.056721089	8.116906258	3.046344336	3.626512298	4.230478138	1.417372635	0.368491016	3.722549906	5.105621997	1.914942219	1.475611739	0.605035472	0.888290626	3.423723437	0.660833668	2.68730849	9.980428832	9.234497037	9.474629235	0.25216627	2.07757822	4.95101198	0.926759001	3.056721089	3.129463429	3.337845306	1.546490296	0.264241606	1.914942219	6.132807543	3.831941194	6.751056369	3.058480873	1.618689931	4.266858063	3.109552366	5.094263151	2.660155001	3.443778243	2.807558495	3.028780105	5.746917843	3.653185807
TCGA-63-A5MG-01A	0	2148	5.254010109	2.301883152	0.840743432	3.664604091	1.310938664	7.576179796	2.239100057	3.948695459	4.806402699	1.465194135	0.660833668	3.617140856	4.55530398	2.339394368	1.546490296	0.669922679	1.911122996	4.014451124	0.334563782	1.526569759	7.141851916	7.150887681	6.357206271	0.085427355	2.163819317	3.229721714	1.580632423	4.104410212	4.516071728	3.726894402	0.687939698	0.085427355	3.176504651	6.967275951	0.299837375	2.568291789	3.904132857	0.227745715	5.123588017	7.316678218	4.733381379	1.651234307	3.63818816	2.848196501	2.972863698	5.162747579	3.720424267
TCGA-63-A5MH-01A	0	2026	4.800135501	2.070715507	1.815988007	3.807503756	0.071760677	7.474037468	1.641978034	4.835437741	4.850590713	0.465723554	0.455230982	5.285765156	5.448912412	0.85679827	1.705341487	0.896084929	1.30509665	3.771973161	0.085427355	0.864751604	4.218836035	5.444320183	2.208214354	1.183347837	1.015077978	3.19234664	0.537047725	2.074145593	3.322085595	4.844992131	0.323089962	0.43401652	2.538755988	6.34535325	2.623205892	4.821737476	4.759760682	0.098960944	4.041861365	5.74152045	6.011242331	0.687939698	3.307603527	3.926075067	2.685028004	5.729843775	5.716206931
TCGA-63-A5MI-01A	0	1784	5.49475558	0.888290626	0.896084929	2.66242819	1.444107168	6.70628258	1.131603937	3.898347812	4.328457734	1.444107168	0.669922679	4.948205827	4.135134994	2.007534664	2.523787057	1.83227722	1.807763449	3.618334956	0.151855661	0.071760677	6.12107782	8.208385841	4.478989451	2.627814629	1.316736839	3.035802237	1.952740921	1.778593775	3.565695275	4.362496669	0.05797134	0.16478855	2.897414308	5.729843775	1.511464861	5.318318547	4.607719219	0.098960944	4.736653707	7.277628105	5.26043754	2.1080479	4.497047209	3.884731562	3.995603014	4.544199256	3.569357888
TCGA-63-A5MJ-01A	0	1824	7.112165828	4.643316193	1.811909153	2.342283744	0.125650238	6.801194673	2.067287967	4.054075433	5.508153154	0.896084929	0.138811974	3.821809304	4.054075433	1.496186705	0.576281927	0.527085466	1.183347837	3.084206924	0.783259178	2.425220525	9.801917137	10.37019044	9.140558452	0.029982185	1.351063698	5.189097914	0.732043248	2.141109816	3.003802658	2.451806561	0.015782482	0.368491016	2.384338424	5.334504833	5.381334345	5.705711206	3.753909575	1.245479142	4.009104477	7.956420083	5.249530839	3.122822441	4.594008523	3.722549906	2.757220238	4.684908277	3.977333258
TCGA-63-A5ML-01A	0	1386	7.61229194	5.733376024	1.164140924	4.327792584	2.042988134	8.197522832	3.391116392	5.739067217	4.889995726	1.015077978	0.098960944	4.461419598	5.32845881	2.032473443	2.104669722	1.496186705	0.880499811	2.239100057	0.537047725	1.379082829	11.60116446	11.80310378	6.559081805	0.79989686	2.623205892	2.922382243	1.339723064	3.612457157	3.61006991	3.295832012	0.015782482	0.151855661	2.548697993	5.395097674	4.821737476	5.875780658	3.063673944	0.455230982	4.377913322	2.12135342	5.251380927	1.674015829	1.803622503	3.92803701	2.998377074	4.495135838	4.293606694
TCGA-63-A5MM-01A	1	456	3.316326804	2.7868401	1.189683027	2.948808688	0.732043248	7.700054621	1.66038167	4.059244922	6.173527211	1.036346621	0.098960944	3.749651051	4.385529561	5.820752759	0.766388767	0.595505285	1.428157058	2.780514737	2.511241652	0.345971545	4.854548803	6.432500616	4.557697738	0.423298139	2.414406042	2.609062368	2.398097842	4.047967568	5.775088601	3.429074651	1.740262511	0.098960944	2.650984902	5.723074095	0.79989686	1.765934012	3.946825068	0.576281927	7.665224984	5.630813749	4.821737476	5.103583032	1.815988007	3.019921477	2.084374663	4.770356136	2.860174202
TCGA-63-A5MN-01A	1	345	4.20095735	5.704926539	1.351063698	2.698467055	0.138811974	6.907170481	3.026937584	3.938410393	4.914159597	2.094549575	0.537047725	4.971821888	5.800912608	4.936886307	1.795354917	1.373488239	2.000328137	2.278255885	1.07106858	0.623866687	4.484816464	5.786870361	5.688450459	0.16478855	4.152305343	1.952740921	4.381340379	6.206173784	6.615587952	3.382795846	0.934316833	0.029982185	3.127780672	5.866442967	0.390670892	3.529938692	4.953334452	0.125650238	6.127287501	4.94723823	4.812574466	2.67608141	0.190302861	2.87994188	3.354887039	4.795990065	3.431796386
TCGA-63-A5MP-01A	0	769	6.320367117	3.407500904	1.651234307	3.046344336	0.956816297	7.552207139	2.459656621	4.650804885	4.519897141	1.585429205	0.993514643	3.687187116	4.713753523	2.834085141	1.914942219	2.47276115	1.189683027	3.058480873	0.824563008	3.364725282	11.80210406	11.37264419	9.864448505	0.071760677	2.12135342	4.601774034	3.294395014	3.905999355	4.265341219	3.753909575	1.00792163	0.24001485	2.909023082	5.99549175	3.447683604	5.446274281	4.593433372	0.276196268	5.721994928	8.166529918	5.806608778	3.267660759	4.548506671	3.466134905	3.506025813	5.126016366	4.795026073
TCGA-63-A5MR-01A	0	2716	4.912225973	4.120238855	1.840340794	3.543646246	0.368491016	8.076255318	1.618689931	3.371679587	5.487422335	1.390127193	0.125650238	3.42771398	3.916548305	3.512319798	0.455230982	0.412509795	2.639474824	4.40057756	0.138811974	1.328259826	4.082475146	6.206765659	5.761051008	0.085427355	1.496186705	3.833986816	3.969093566	3.190743665	3.773085352	2.333700053	0.085427355	0.001441958	3.039315086	5.511967574	2.948808688	3.211153326	3.68940094	0.001441958	7.172634733	6.665482765	4.632374098	1.930181813	4.769778126	3.000214445	1.880118712	4.939788463	3.608968222
TCGA-63-A5MS-01A	0	2381	4.666843776	2.793084593	1.926348087	3.323525692	2.007534664	7.58423747	2.087814835	3.329287675	4.136738298	1.287489807	1.084751873	4.241178391	4.889512592	2.364885635	2.257337832	1.449425686	2.014677873	1.449425686	0.872622541	0.085427355	5.444613294	6.228470037	3.140983815	0.585929815	2.490822631	2.657882484	3.423723437	3.749651051	4.32418205	2.81785055	1.251559895	0.001441958	2.464895276	5.588890197	2.86612588	3.782541707	3.648583863	0.138811974	4.565646276	4.804281381	4.315537703	3.070543257	1.891789655	3.480421258	3.693921716	5.103097577	3.37032457
TCGA-63-A5MT-01A	0	498	4.37715181	4.35193826	1.339723064	4.277288723	0.678959458	7.324031918	2.68950514	3.905999355	4.732900179	1.480804368	0.496714988	5.264235928	4.795026073	3.752891141	1.356725211	0.964205371	1.183347837	2.427906699	1.281535959	0.098960944	4.509091545	3.949630717	2.889625483	0.044043971	3.122822441	2.506131089	2.167005351	4.013513021	5.202813249	2.336586618	0.556797578	0.071760677	5.760265763	5.784808424	0.824563008	3.945889935	4.730109342	0.334563782	5.956520896	6.389907057	5.891411343	2.772059812	0.705752174	3.350647099	4.152305343	4.652533274	3.857061618
TCGA-63-A5MV-01A	0	1100	4.775076883	2.495921568	1.926348087	4.428312914	1.753179678	7.684231505	2.488274623	4.177989197	5.119800033	1.731585209	0.215363452	5.223441728	5.885610937	2.897414308	1.444107168	1.82007144	2.901311169	2.408965215	0.423298139	0.138811974	5.753297073	6.12078213	6.998229265	0.77483084	2.521309163	5.007269789	2.45442219	4.278806253	4.535490469	5.058747858	0.177594445	0.368491016	3.122822441	5.746623429	2.735775391	4.929341624	5.236874068	0.334563782	5.60622465	6.985827462	4.958850823	3.663498756	3.967221356	3.080855513	4.208712685	6.236363636	3.907959363
TCGA-63-A5MW-01A	0	1639	4.211077591	2.400772364	1.795354917	4.530515081	1.091531161	7.876552077	2.609062368	4.225082357	4.089251146	2.387087833	0.098960944	5.399881425	3.526194103	2.226818535	2.897414308	2.680553425	4.492555672	3.489437023	0.896084929	0.566568783	2.644093558	1.379082829	3.840031976	0.25216627	1.887919777	2.570703247	0.496714988	3.060240951	3.067108047	3.712663249	0.783259178	1.406511684	2.86612588	5.265696918	3.19706778	4.215713449	4.656566515	0.43401652	4.574171552	5.657959945	4.565646276	0.911493327	1.791157187	4.236537912	3.72911328	4.732322747	4.038386272
TCGA-63-A5MY-01A	0	1052	6.733323576	3.54977291	1.753179678	3.395188068	0.276196268	7.021943845	2.903216894	5.466991523	5.417848323	0.05797134	0.071760677	6.085108815	3.730222824	0.345971545	1.651234307	0.085427355	0.071760677	3.149055096	0.044043971	6.429436545	11.32036427	11.18062168	8.70366443	0.537047725	0.749308907	4.673088439	0.20288515	1.138139419	3.471320051	4.594583684	0.029982185	0.379612774	1.674015829	5.575084555	3.779389047	5.44959639	4.831385056	0.044043971	2.179847554	9.106220134	5.226945487	1.993133586	2.425220525	4.047967568	4.084168959	4.637556763	5.724938149
TCGA-66-2727-01A	1	516	7.242955757	3.144176161	1.316736839	2.536272706	0.77483084	6.810411548	1.933945336	4.796568471	5.832934301	1.390127193	0.423298139	3.471320051	5.073397105	2.767878189	2.000328137	0.723328509	1.433504257	3.54977291	0.357261255	4.474500539	12.80060223	12.04294193	11.44221856	0.125650238	2.104669722	2.793084593	1.982214918	3.109552366	4.331308558	3.585116851	0.669922679	0.044043971	3.295832012	6.225016771	3.668012662	6.707074921	3.750669302	0.151855661	4.138436031	10.09791703	6.398800065	4.062723243	1.459969453	3.176504651	3.134424608	4.986927366	4.588065771
TCGA-66-2734-01A	0	1311	4.272831483	3.067108047	0.506908884	2.68730849	0.941870434	6.982355109	1.641978034	3.934578175	6.011734581	2.727026365	0.423298139	4.031343831	4.812574466	3.61006991	1.709712524	1.124984916	2.35361414	3.802304436	0.517035788	2.971031352	6.001102582	8.282540659	6.486579034	0.001441958	2.475385206	5.590065275	2.836148819	4.632374098	7.346491966	3.514874632	1.09828544	0.151855661	3.181219399	6.671918875	0.633190081	3.187627397	3.753909575	0.264241606	6.128667483	3.055049564	5.340258904	4.376485503	3.267660759	3.693921716	3.212759069	4.998259858	4.26609963
TCGA-66-2737-01A	0	61	6.425285345	4.94723823	1.454692037	2.511241652	0.964205371	7.391418515	2.336586618	4.791363126	5.088342086	1.856375616	0.16478855	3.544834811	4.622970521	2.958127343	1.459969453	1.868265043	1.275599232	2.974696383	1.632749677	4.884198489	11.25559019	9.986422905	9.951457829	0.357261255	2.441191489	3.987449968	1.195983657	4.186776971	5.537989873	3.67593794	0.496714988	0.151855661	2.511241652	6.035661075	4.549751142	5.603776015	3.943084791	1.696409531	6.076438828	9.088252999	5.622387819	3.381439717	2.711674736	3.833986816	3.509856619	4.777196593	4.224230496
TCGA-66-2742-01A	0	641	5.778524763	3.106193145	0.816408583	3.012734942	0.605035472	6.512093847	2.585189092	3.827943566	4.667996554	1.39563804	0.288059893	3.560843633	4.814599789	3.484245453	1.66038167	1.022167735	0.723328509	4.253304384	0.465723554	4.033033813	6.795248585	7.215341051	6.731639563	0.215363452	2.127981404	4.909325704	2.483099421	3.829988759	5.801698262	4.160328645	1.245479142	0.044043971	2.464895276	6.520105347	1.618689931	4.622970521	3.330728569	0.16478855	5.106495865	5.575965682	5.391290475	4.041016023	1.105014035	4.297308084	3.350647099	5.305645797	3.932709058
TCGA-66-2744-01A	0	30	3.695029026	2.511241652	0.783259178	2.226818535	1.351063698	6.405322022	1.86035878	4.180351195	4.875793946	1.778593775	0.79989686	4.469916797	4.943077811	3.973681182	2.864141553	1.848421869	2.049961042	2.761481785	1.220942968	0.085427355	2.707269743	1.613973079	2.967367681	0.05797134	3.160417817	1.787035437	3.051531432	4.168354591	6.088557322	3.434427896	2.483099421	0.264241606	3.049772807	6.570163482	2.422535495	3.018080542	4.500870305	0.527085466	7.154065189	5.275048186	5.500524994	4.586819845	0.546943981	3.079092032	3.356240495	4.290664929	3.774104921
TCGA-66-2753-01A	0	31	4.680967894	3.691615049	1.30509665	2.248250737	0.740717889	6.044228849	2.141109816	3.548583964	5.150986747	4.307465786	0.696897433	4.153060364	4.605897195	2.907116176	2.419770299	1.465194135	1.585429205	3.895362635	0.323089962	1.170576177	5.701003327	5.738478453	3.997383975	0.20288515	2.035950393	4.037447151	2.623205892	3.385598941	5.353719844	4.282505593	0.696897433	0.05797134	3.174903852	6.494292282	1.30509665	4.056707025	4.009104477	0.311502134	6.02217089	5.635811001	5.760265763	3.367524634	3.422363284	4.502112912	3.839008815	3.890512671	5.093001224
TCGA-66-2754-01A	0	61	3.626512298	3.665709498	0.956816297	1.811909153	0.276196268	6.39129037	2.018291506	5.713460243	5.51852108	0.595505285	2.467516183	1.963880962	2.528828204	2.516273547	1.257601087	0.79989686	3.241967475	4.127685758	3.014574915	0.05797134	11.10345584	9.374275524	9.52505948	0.044043971	1.618689931	0.20288515	0.687939698	1.782847546	3.091001129	6.545230993	0.368491016	0.190302861	3.186025068	6.027487955	4.048813173	6.096834239	4.241936099	0.044043971	3.422363284	5.946288963	6.041175874	3.882773825	0.071760677	3.713771756	4.495804804	4.914159597	4.931276031
TCGA-66-2755-01A	0	28	5.787655875	2.364885635	1.131603937	2.287154144	0.015782482	7.676270508	1.367907252	3.866001175	5.305255912	0.749308907	0.455230982	3.678150307	4.731745324	3.645087236	1.541496604	0.705752174	1.907307431	3.000214445	0.390670892	1.868265043	4.841034985	4.455597049	3.340729133	0.05797134	2.553591337	2.669251787	4.045336999	4.936015699	7.240670953	2.508685888	0.044043971	0.112369092	2.538755988	6.085798506	0.964205371	4.366017018	3.512319798	0.112369092	7.339236933	5.564707707	5.598487261	3.140983815	1.731585209	3.261657891	2.464895276	5.113972941	4.359071886
TCGA-66-2756-01A	0	30	3.087647611	4.614816456	1.015077978	1.632749677	0.444674827	7.091715788	3.516152212	4.012668763	5.924156674	2.173461299	0.576281927	5.006785338	4.505363041	1.933945336	2.735775391	2.157375728	0.832689949	3.366079734	2.673804201	0.215363452	5.054868032	6.430820309	6.280381004	0.071760677	3.467408278	1.911122996	0.77483084	2.014677873	3.537430634	5.230352142	0.791587435	0.926759001	2.310659141	6.069542807	2.459656621	4.602349328	4.307465786	0.125650238	2.922382243	6.904096336	5.385433724	1.641978034	0.098960944	2.356430014	3.668012662	4.129382847	2.049961042
TCGA-66-2757-01A	1	1338	4.144945122	1.570930178	2.189363884	2.599537076	0.423298139	6.197690608	1.848421869	4.146549081	5.695511183	0.75789398	0.323089962	5.287324163	5.243007358	3.303199173	5.504632352	2.965536357	1.696409531	4.057552959	1.836306816	0.546943981	4.650228775	3.821809304	3.783561801	0.323089962	2.281273345	4.214956516	1.765934012	4.207955962	3.735586598	4.519227661	0.16478855	0.20288515	2.928113369	5.991160819	0.705752174	5.006300892	3.915614548	2.063862977	3.479055716	5.958193537	6.512291656	2.946893811	0.24001485	3.764560284	4.046182505	4.359071886	5.608869274
TCGA-66-2758-01A	0	639	5.752021184	4.491313447	1.275599232	2.29598693	0.576281927	7.463099574	2.650984902	3.995603014	5.304183742	1.422758852	0.566568783	4.489975721	4.265341219	2.634858914	1.384629301	0.749308907	0.678959458	3.053290352	0.740717889	3.656592062	10.59423354	11.80970194	10.68097905	0.112369092	2.307705708	2.493371613	1.753179678	2.838126961	4.381340379	3.102834951	0.614479913	0.215363452	2.541240159	7.224380006	4.101867319	5.620036579	3.490712425	0.151855661	3.067108047	9.272235098	5.531727918	2.523787057	1.664965451	4.316962407	2.406287152	4.992835399	4.284782366
TCGA-66-2759-01A	0	762	6.332908884	2.978362772	0.926759001	2.68950514	0.071760677	6.49814908	1.782847546	4.355552404	5.503067613	0.633190081	0.227745715	3.916548305	4.56382656	2.702867181	0.783259178	0.783259178	0.791587435	2.958127343	0.423298139	2.89550977	11.99905249	11.96895993	10.3538029	0.276196268	2.046473242	5.347671784	0.956816297	3.48688655	4.977824727	2.546211163	0.071760677	0.05797134	2.846216121	5.460443344	1.664965451	5.331286708	3.306075315	0.401619483	5.482533977	8.267888109	6.432302931	3.762429641	3.862089616	3.507302639	3.739934292	4.116940343	3.722549906
TCGA-66-2763-01A	0	30	5.263846338	1.856375616	0.723328509	2.400772364	1.09828544	6.572340346	1.66038167	4.605897195	4.702693452	1.778593775	0.444674827	4.367444312	5.753591511	2.872081465	1.960164304	0.77483084	0.556797578	2.998377074	0.696897433	0.029982185	6.682019189	8.101462392	6.818043125	0.740717889	2.449191993	5.718365115	3.693921716	2.77001141	4.458842266	4.801774517	0.517035788	0.444674827	2.836148819	6.024632456	0.379612774	6.372320615	4.921314778	0.215363452	3.512319798	7.03682902	5.630225861	5.024616558	4.462756079	3.5174299	3.243487881	5.175191787	4.878305468
TCGA-66-2765-01A	0	61	4.361830707	2.757220238	0.527085466	1.718541718	0.25216627	6.831126666	1.091531161	3.98463929	6.190983468	1.765934012	0.20288515	3.87289487	3.319205879	3.273666523	1.287489807	0.872622541	2.127981404	3.518616422	0.215363452	1.982214918	5.011242483	7.542061675	6.477185322	0.001441958	2.211349686	5.629344037	3.214275802	3.605388256	5.931238393	3.519894319	0.740717889	0.029982185	3.153936128	5.432987644	0.840743432	2.776328917	3.178105672	0.215363452	7.522567554	6.251757821	6.142271183	2.735775391	4.843061767	2.819910421	1.807763449	4.654261749	2.362065764
TCGA-66-2766-01A	0	31	5.373721974	3.533684203	0.749308907	2.084374663	1.367907252	6.910542186	3.007392143	6.162482974	5.418922601	0.783259178	0.345971545	4.576566691	4.412869376	2.127981404	0.585929815	0.537047725	0.791587435	3.28703295	0.527085466	5.443929371	12.06193746	10.87796682	10.83598947	0.001441958	1.333983959	4.459510442	1.963880962	3.099477787	3.824876187	3.334962112	0.125650238	0.05797134	2.778378856	5.879712631	3.235887744	5.504925744	4.13268309	0.177594445	4.220444789	9.725305385	6.560466965	3.435789214	3.890512671	3.485520406	2.836148819	4.174021549	3.364725282
TCGA-66-2767-01A	0	61	4.97414547	2.985699611	1.521547101	3.021675055	1.66038167	7.452162152	2.597199427	3.724768239	4.861500534	2.049961042	1.151229624	4.0028215	5.827334493	4.244967155	2.587606239	1.351063698	1.74460955	3.526194103	0.566568783	0.97158545	7.137681699	7.760170127	6.770574708	0.16478855	3.407500904	4.873862111	2.64174185	4.909809069	5.609456982	2.980196475	2.639474824	0.368491016	3.659999009	6.990093587	2.373191813	5.724643822	4.361830707	0.323089962	5.437969795	6.30308742	5.417555341	4.410105648	5.533586873	2.536272706	3.284071376	5.197365586	4.503451159
TCGA-66-2768-01A	0	61	3.690507959	2.464895276	0.79989686	2.597199427	0.732043248	6.648354207	2.084374663	3.583925218	7.129540095	1.26366052	0.264241606	4.98508732	5.889739999	4.327792584	0.880499811	1.105014035	1.144699647	3.150741034	0.864751604	2.19248784	3.304637163	4.823763273	4.428312914	0.357261255	2.459656621	5.142046484	0.379612774	4.091792659	6.281861716	3.343523443	0.595505285	0.24001485	2.653255369	5.335577582	4.501539395	5.016184616	3.850080444	0.476111032	7.366568707	6.821512143	6.293017048	2.682832608	4.449012239	3.607774812	2.931849138	5.02287189	3.679348792
TCGA-66-2769-01A	1	215	3.339287141	2.063862977	0.75789398	1.770172383	1.511464861	7.046852369	1.930181813	4.107801166	5.090865729	1.521547101	1.208535591	4.157119006	4.589790977	3.132741105	2.506131089	1.541496604	2.223752575	3.012734942	0.660833668	0.05797134	6.439320918	6.41648922	6.583917892	0.098960944	2.609062368	1.077948253	2.563388244	4.254062446	6.160905323	3.904132857	1.379082829	0.25216627	3.025183109	6.468583268	2.922382243	3.200186552	4.746857524	0.299837375	5.108534953	6.871969895	6.286501408	4.595158855	4.110250494	4.033972748	3.109552366	4.806402699	4.906908967
TCGA-66-2770-01A	0	700	7.666419074	5.244565132	1.691987301	3.642787225	0.732043248	7.815916743	2.1080479	4.704905196	5.175191787	2.1080479	0.465723554	3.521172324	5.50590373	3.157220908	1.911122996	1.356725211	1.351063698	3.901240127	0.527085466	4.557697738	11.00979984	10.15696419	10.0371737	0.098960944	2.21754748	4.655990309	2.220609844	3.905999355	4.231992947	3.051531432	0.390670892	0.20288515	3.091001129	6.06520842	4.327032432	6.492808929	3.631200034	0.334563782	4.130231438	9.349013982	5.479698903	3.649688214	3.778276473	4.391719243	3.053290352	4.914159597	4.147398279
TCGA-66-2771-01A	0	578	3.497091085	1.993133586	0.783259178	1.985876295	1.536577469	6.552749828	1.774415925	4.682025028	4.754945551	1.714158921	0.678959458	4.321996957	5.52174917	3.672527773	2.211349686	1.105014035	1.782847546	4.4719221	0.299837375	0.527085466	5.469239564	7.339336316	3.87289487	0.357261255	2.464895276	2.88383139	2.85017732	4.121087118	6.407496086	4.377913322	2.154118279	0.368491016	2.996540037	7.581352596	0.368491016	6.17372444	4.986927366	0.455230982	4.596980296	6.57669418	6.156468312	5.571364368	3.548583964	3.182821068	2.893519079	4.859569377	5.49573341
TCGA-66-2773-01A	1	92	6.698359403	6.169188261	0.98621648	3.451680892	0.546943981	7.648209725	3.026937584	5.150986747	5.264917719	3.349204024	0.098960944	4.320571991	4.455597049	2.568291789	1.748891918	0.633190081	0.678959458	4.33349439	0.345971545	4.190652141	11.5557793	10.45542785	10.69367134	0.071760677	3.867025761	4.12523462	1.43880002	4.186776971	5.584385919	3.698351382	0.264241606	0.071760677	3.116185414	6.968565566	3.861065289	4.522383908	3.655487254	1.937712343	3.693921716	9.488010487	5.421950216	3.480421258	0.783259178	4.233507846	3.08932424	4.922281787	3.858085735
TCGA-66-2777-01A	0	61	5.44500411	4.602349328	1.164140924	2.039505722	1.506405554	6.589063783	2.134541206	5.231909544	6.34950167	2.032473443	1.057294355	3.388312163	5.128056272	3.217399095	2.384338424	1.299270673	1.844379148	3.95150136	1.084751873	2.974696383	9.661981953	9.629522526	8.489419846	0.001441958	3.512319798	5.532706309	3.140983815	4.822316265	6.391092753	3.710538809	1.131603937	0.071760677	3.294395014	6.882380573	2.650984902	5.800126962	3.662301392	1.322490668	5.524879593	4.248756473	5.357231913	4.989639152	4.071374354	3.890512671	3.32784694	5.673546733	4.249514403
TCGA-66-2778-01A	0	578	2.805501549	1.345416472	0.412509795	1.485943153	1.105014035	6.319280887	2.29598693	4.559517112	5.297946072	1.770172383	0.357261255	3.485520406	4.675298354	2.411725638	2.134541206	0.832689949	1.891789655	4.260885998	0.334563782	0.556797578	6.393859423	7.25885071	6.428942347	0.001441958	1.856375616	4.404674256	1.811909153	2.846216121	6.430128425	4.033033813	1.029291449	0.112369092	2.85017732	7.274051336	0.151855661	5.017929027	4.529271355	0.288059893	3.067108047	7.157143446	6.711630962	4.859569377	3.807503756	3.702782184	2.451806561	4.561432352	4.621819241
TCGA-66-2780-01A	1	366	4.855514249	2.916654575	0.77483084	2.167005351	0.05797134	6.396428531	1.491092121	3.226684536	5.279139872	1.590233971	0.527085466	3.547303663	3.907026002	3.913747163	0.696897433	1.057294355	1.105014035	3.439783167	0.476111032	1.411998426	5.169552625	6.257383165	5.82762921	0.085427355	2.45442219	5.303793867	0.919150618	3.034046258	5.08921564	3.176504651	0.16478855	0.085427355	2.590024195	5.007657354	1.183347837	3.71931534	3.732349644	0.177594445	7.115442003	5.841776894	5.165566701	2.989282648	4.116940343	3.45295299	2.844150105	5.141657813	3.710538809
TCGA-66-2781-01A	0	121	4.13758715	4.067894707	0.840743432	2.737900358	0.749308907	6.686079315	3.583925218	4.634677409	4.61299405	0.941870434	0.98621648	4.713176393	3.594653135	1.82007144	1.11833757	1.202249132	2.11135161	3.292958178	0.740717889	5.879024522	10.37588614	9.354505564	9.192767443	0.190302861	1.880118712	4.451588732	1.411998426	3.079092032	5.680115761	3.443778243	0.465723554	0.401619483	2.287154144	6.049251702	2.784702626	5.779506552	3.446411974	0.455230982	5.418922601	6.332711365	6.059396711	3.690507959	3.243487881	2.950636879	3.691615049	4.981891632	3.966378916
TCGA-66-2782-01A	1	365	4.300155652	2.980196475	0.423298139	2.705068158	0.177594445	7.666717598	2.290096863	4.170810112	4.597555508	3.797106563	0.25216627	4.204834719	3.663498756	2.77001141	1.269621124	0.85679827	1.828252013	1.444107168	0.299837375	1.459969453	6.853926253	8.911199767	6.901121411	0.029982185	2.257337832	4.099418869	1.390127193	3.784581951	5.677272377	3.304637163	0.276196268	0.001441958	2.821884919	6.316515985	3.241967475	2.744363644	4.869419237	0.215363452	6.871375018	6.445746184	4.961657666	7.199548633	3.45822431	3.165303706	2.875967639	5.5576602	4.840552433
TCGA-66-2783-01A	0	759	6.374197695	3.595845571	1.655804618	2.553591337	0.190302861	5.811224941	1.887919777	5.478037022	6.133201844	1.390127193	0.576281927	2.67608141	4.856576267	1.815988007	0.880499811	0.614479913	1.151229624	2.909023082	0.687939698	4.408771528	10.77052613	11.50769555	9.680259506	0.029982185	3.025183109	5.85877702	0.896084929	2.998377074	4.682601659	2.189363884	0.029982185	0.044043971	3.23892723	5.137091163	3.639383794	5.930549867	2.797193048	0.517035788	5.483511618	10.01739267	4.746376149	2.07757822	4.194622452	3.67142192	2.018291506	4.146549081	5.066605494
TCGA-66-2785-01A	0	60	2.914746122	3.266226975	1.475611739	2.613745985	0.723328509	7.793417825	2.809615931	4.408771528	4.010886547	0.872622541	0.455230982	6.371925444	4.207955962	3.309042011	1.029291449	0.345971545	0.705752174	2.737900358	0.24001485	6.758090614	6.513973043	4.367444312	3.490712425	0.05797134	4.254062446	7.076727067	0.934316833	3.78875588	5.352256546	3.333610832	0.566568783	0.177594445	3.147458122	6.520105347	0.623866687	3.211153326	3.722549906	0.311502134	3.39790319	7.109088259	6.314343609	2.948808688	0.642480357	1.367907252	3.418283616	6.160313711	4.475837593
TCGA-66-2786-01A	0	790	4.149002402	3.439783167	1.367907252	2.433200985	2.201949335	6.541768515	1.856375616	3.44241616	5.966754017	1.883980832	1.077948253	4.18431986	5.190265034	4.651957135	2.403529144	1.501291188	1.914942219	4.014451124	0.323089962	0.085427355	5.543860998	6.788410859	6.177373251	0.085427355	4.44033013	3.57668568	4.051444149	4.047121994	5.346306182	3.281110498	1.077948253	0.311502134	2.887722544	6.814177735	1.293342353	3.396545562	4.031343831	0.190302861	6.280775858	5.318708524	6.19256158	3.760299248	3.569357888	3.12450445	4.051444149	5.081936517	4.106105627
TCGA-66-2787-01A	0	1217	6.133004693	3.799148412	1.257601087	3.053290352	0.085427355	7.509738023	2.342283744	5.550319841	4.595158855	1.131603937	0.816408583	3.291431718	5.754867426	2.35361414	0.934316833	0.808185598	1.227119643	2.757220238	0.633190081	5.85877702	11.90567607	9.622032019	10.10501057	0.05797134	1.444107168	3.543646246	1.937712343	3.030535191	4.375819212	3.252614287	0.215363452	0.276196268	3.140983815	6.130934638	3.838078716	5.066605494	3.385598941	1.015077978	5.067866719	9.533048652	6.182107036	3.79404421	1.138139419	4.347754043	3.343523443	3.812611634	4.94346481
TCGA-66-2788-01A	0	699	5.09008921	2.737900358	1.111716279	2.336586618	0.288059893	6.546121359	2.084374663	3.433066709	5.904979952	1.138139419	0.79989686	3.414295758	5.4303502	2.954381391	1.220942968	1.091531161	2.29598693	4.836016729	0.888290626	1.433504257	7.098863133	7.984109226	7.337746201	0.125650238	3.012734942	4.664538334	2.685028004	3.519894319	5.329921498	3.900213774	0.423298139	0.125650238	2.475385206	6.657462782	1.541496604	4.074760465	3.870006677	0.311502134	6.34179758	5.791583562	5.947961409	3.005553468	3.814655173	3.542366355	2.813732266	5.257808043	5.012599093
TCGA-66-2789-01A	1	123	4.334920026	2.094549575	1.428157058	3.375835819	1.531536321	6.704202705	2.322248104	3.95337217	4.856576267	1.926348087	0.696897433	4.985958911	5.309642277	3.388312163	3.214275802	1.985876295	1.876187684	3.075742215	1.214729183	1.227119643	7.06104475	7.419054511	5.372648514	1.00792163	2.650984902	2.493371613	2.392590367	3.423723437	4.847019113	3.908892768	0.455230982	0.368491016	3.359128329	7.082087139	2.254254419	5.235803249	4.861017736	0.486464357	5.713950715	6.290055347	6.525941192	4.89772664	4.79811093	3.518616422	2.757220238	4.332068828	4.862948962
TCGA-66-2790-01A	0	699	4.368871677	2.298934272	2.141109816	3.273666523	1.406511684	6.988109331	3.435789214	3.879790979	5.756830414	1.891789655	0.77483084	4.776136724	5.207580425	4.355552404	2.521309163	3.140983815	1.956450955	3.200186552	1.609263699	0.614479913	5.32845881	5.541708191	5.483511618	0.24001485	3.426444139	4.736653707	1.748891918	3.820787119	4.344901528	3.72911328	0.605035472	0.20288515	2.049961042	5.306035685	4.060090951	5.697374543	5.014440272	0.379612774	5.433671445	6.070823459	5.816627173	2.400772364	3.20963699	3.571830636	4.157119006	4.976856472	4.441665675
TCGA-66-2791-01A	1	153	6.992474723	4.332734081	1.170576177	2.325128982	0.911493327	6.494588955	2.508685888	4.568136577	5.305645797	1.485943153	0.585929815	3.702782184	5.105621997	3.393830708	2.154118279	1.029291449	1.057294355	3.294395014	0.401619483	2.943152189	8.106842767	8.929661585	8.454019846	0.044043971	2.669251787	5.0435214	1.233258636	3.845055555	4.97366138	3.724768239	0.357261255	0.05797134	2.523787057	6.512983989	4.254062446	5.879024522	3.677044087	0.412509795	5.832443074	7.660050647	6.209231842	2.501024391	3.591076359	3.32784694	3.109552366	4.389624125	4.976372352
TCGA-66-2792-01A	0	913	4.800135501	2.333700053	0.926759001	2.104669722	0.486464357	6.939204332	1.595046707	3.661196209	5.322315933	0.783259178	0.177594445	3.543646246	4.894344187	1.664965451	1.480804368	0.864751604	1.546490296	4.111098397	0.43401652	0.669922679	9.542635737	10.49470024	9.565505273	0.044043971	1.628078348	3.301761344	2.035950393	2.480554376	4.087556959	3.988293243	0.098960944	0.20288515	2.805501549	5.811224941	3.19234664	5.532999829	3.623020348	0.138811974	7.119512476	7.350069873	5.1168864	2.976529408	3.840031976	5.139617343	2.639474824	4.316202556	4.067894707
TCGA-66-2793-01A	1	306	6.33893337	1.551361237	2.347986402	3.696136407	1.714158921	7.374023377	2.245172482	3.537430634	3.931774564	1.091531161	0.323089962	5.029463209	3.731332437	1.623414241	3.712663249	2.214408442	1.269621124	3.222040918	0.390670892	0.678959458	3.797106563	4.532332921	2.819910421	7.793915571	1.411998426	5.040030689	1.470429584	1.967526491	2.248250737	2.858191179	0.190302861	1.281535959	3.068869555	6.410954905	1.07106858	6.529798927	3.839008815	0.044043971	3.102834951	5.119411538	6.666373902	2.805501549	4.314777891	3.334962112	4.455597049	4.879754493	5.372258169
TCGA-66-2794-01A	0	1645	5.8230121	3.099477787	1.444107168	1.632749677	0.264241606	7.203223493	2.067287967	3.844125164	4.269133492	0.455230982	0.595505285	3.382795846	5.533586873	2.922382243	1.422758852	0.732043248	0.496714988	4.113642292	1.07106858	3.395188068	11.43052278	10.7299497	8.2976921	0.138811974	2.899405834	4.468007108	1.585429205	3.37032457	5.758106383	3.45295299	0.112369092	0.085427355	2.451806561	6.539987846	4.861983337	6.647661187	3.810568316	0.24001485	6.777411659	8.914393128	5.631989541	2.19248784	2.924292235	3.910853057	2.648715111	4.552814659	5.46865311
TCGA-66-2795-01A	0	122	5.764781028	4.430315446	1.084751873	2.067287967	0.85679827	5.840499571	2.118042829	4.599377079	4.13428623	1.043331812	0.190302861	4.165993745	5.118537437	2.11135161	1.281535959	1.491092121	0.911493327	3.813633376	0.749308907	3.306075315	11.25339109	11.46790941	10.66738737	0.001441958	2.854226442	4.269892012	0.816408583	3.366079734	4.271314296	2.836148819	0.566568783	0.001441958	3.075742215	6.207160245	2.248250737	4.305282033	2.983864895	1.09828544	4.547262247	9.125684989	5.305255912	3.963571023	3.366079734	4.088404037	2.842170622	4.112794297	4.121935412
TCGA-66-2800-01A	0	1492	5.621800002	3.544834811	1.202249132	2.229886265	2.049961042	7.395195911	2.573115521	5.109020463	4.89772664	1.848421869	0.919150618	3.481695879	4.970853765	3.116185414	2.755090283	1.546490296	1.379082829	3.625409497	0.94937079	1.470429584	11.33905701	9.909900455	10.31723122	0.001441958	3.140983815	3.687187116	3.214275802	4.351272547	5.762915995	3.599423413	1.937712343	0.071760677	2.657882484	7.00567075	4.40057756	5.871652286	4.153060364	0.288059893	6.026404824	8.374653192	6.239225209	5.188319848	2.186163798	4.142492214	3.201790812	4.303857941	4.511673076
TCGA-68-7755-01A	0	83	6.617270626	5.273197286	1.895663366	1.664965451	0.001441958	6.928393487	1.996729362	4.414870858	5.554919704	0.368491016	0.264241606	2.873981165	5.334212268	1.233258636	0.486464357	0.496714988	0.880499811	3.739934292	0.299837375	2.336586618	10.71945591	10.2260051	8.342850369	0.001441958	1.516533772	3.954307638	0.288059893	1.891789655	2.389838481	3.058480873	0.05797134	0.071760677	3.426444139	5.196587395	5.419899235	4.719813945	2.765745511	0.190302861	5.289175541	8.779486853	5.407008951	2.761481785	3.279585469	4.450920731	2.88383139	3.577876769	4.629974981
TCGA-68-8251-01A	0	406	4.825789173	2.251251748	0.926759001	3.153936128	0.311502134	7.327808233	1.641978034	3.38415211	4.787700528	0.888290626	1.787035437	2.784702626	4.497047209	3.096121654	1.475611739	0.705752174	2.45442219	3.606581489	0.79989686	0.24001485	4.990995108	3.941214905	4.758701301	1.989465996	1.963880962	3.051531432	1.138139419	5.215753746	5.431327018	3.049772807	0.16478855	0.16478855	2.223752575	5.420289893	2.29598693	5.229281455	4.430315446	0.215363452	4.06103102	5.677860655	6.1282732	2.322248104	0.642480357	3.703890061	2.983864895	4.657718955	3.554712587
TCGA-68-A59I-01A	0	492	5.493191083	2.21754748	1.491092121	2.503577256	2.201949335	7.940385264	2.325128982	3.90217322	5.868703575	1.811909153	0.276196268	4.521714375	3.944954845	2.208214354	0.888290626	1.022167735	1.787035437	3.275190833	2.805501549	0.964205371	6.20794942	7.58931094	6.603809803	0.43401652	1.982214918	4.138436031	3.712663249	3.865069781	3.910853057	5.264528123	0.934316833	0.190302861	2.137863051	6.245836721	2.11135161	5.250601935	3.802304436	0.299837375	5.023259588	6.620636034	4.803317183	4.037447151	2.553591337	3.495815133	3.791910141	5.162747579	4.366778233
TCGA-70-6722-01A	0	367	5.342697245	2.680553425	0.75789398	2.433200985	0.476111032	6.117923845	1.480804368	3.796085722	5.944616549	1.872260662	0.412509795	3.45822431	4.660023949	4.512916111	1.948960107	1.753179678	2.160635303	3.186025068	1.459969453	0.311502134	4.625944843	3.381439717	3.839008815	0.401619483	3.170102781	3.970029734	0.848809679	3.665709498	5.789521502	2.232955765	3.178105672	0.138811974	3.547303663	5.793449283	1.470429584	3.898347812	3.464770701	0.25216627	7.763753542	6.435465918	5.232688262	2.35361414	0.276196268	4.26458283	2.905123007	2.946893811	2.899405834
TCGA-70-6723-01A	0	375	4.909809069	5.427615194	1.899540903	1.727254964	0.098960944	7.147015161	2.381590255	3.758169106	5.578021689	0.546943981	0.05797134	3.278150317	5.6410046	2.433200985	0.633190081	0.085427355	0.379612774	4.185170371	0.43401652	4.938821056	11.6044634	9.018085348	9.388154679	0.368491016	0.888290626	2.443884421	0.97158545	0.872622541	1.722930336	2.21754748	0.015782482	0.43401652	2.877954544	4.956528055	3.92803701	5.729549428	3.099477787	1.485943153	4.713176393	8.500887975	5.436015962	0.506908884	4.101019749	4.607719219	3.407500904	3.481695879	3.316326804
TCGA-77-6842-01A	1	899	4.036601976	2.304833565	1.844379148	2.941325412	0.345971545	7.224777332	1.930181813	3.656592062	5.013083607	1.422758852	0.506908884	3.657789018	4.438994644	4.091792659	1.310938664	3.165303706	2.118042829	3.102834951	0.071760677	0.001441958	6.202819888	5.532314951	5.594569929	0.029982185	2.400772364	1.803622503	1.521547101	4.349846073	5.997361989	3.80852522	0.345971545	0.177594445	2.646361969	5.840990847	6.711829054	2.131298789	3.775124546	0.660833668	6.108955281	5.290637199	5.268326799	2.691786925	1.09828544	5.262677583	2.860174202	4.607047935	5.213807601
TCGA-77-6843-01A	1	2224	9.066992421	5.067381628	0.941870434	3.041071955	2.1080479	7.775698555	2.263351542	4.900142845	3.850080444	0.840743432	0.177594445	3.19706778	4.13268309	1.015077978	1.570930178	0.215363452	1.422758852	3.982859385	0.956816297	1.257601087	11.86518677	11.7625153	10.97291797	1.956450955	1.651234307	5.393730959	0.605035472	2.45442219	2.650984902	2.772059812	0.085427355	0.001441958	3.189229946	5.723564631	4.661080455	5.680311861	3.586308574	0.651696756	4.405341214	9.448865824	5.565980253	2.433200985	2.074145593	4.304617447	2.88383139	4.739348782	4.842482676
TCGA-77-6844-01A	1	2284	4.726837594	0.880499811	1.521547101	3.269184336	1.09828544	7.005968416	1.669487386	3.958049928	3.670316139	2.325128982	0.444674827	4.007322553	5.282842137	4.180351195	1.960164304	0.723328509	2.245172482	3.000214445	0.978906494	1.138139419	5.730138122	7.643533193	6.669146362	0.177594445	1.709712524	4.861500534	1.057294355	4.371631453	4.000946337	4.932243267	0.177594445	0.138811974	3.364725282	5.907634934	0.678959458	5.001359845	4.785098367	0.642480357	4.146549081	7.138376729	5.525466564	3.79404421	4.809970633	4.300155652	2.488274623	5.083295202	3.630096917
TCGA-77-6845-01A	1	708	6.22866737	5.279919275	0.696897433	2.475385206	1.057294355	7.173230575	2.430512564	4.970466522	4.412202245	0.595505285	0.288059893	4.513585458	4.486822739	1.111716279	1.575777183	0.517035788	0.623866687	3.433066709	0.190302861	4.977824727	10.84398511	9.802017025	9.841373485	0.125650238	1.401099687	4.33425472	1.356725211	2.772059812	2.441191489	3.591076359	0.24001485	0.071760677	2.774194094	5.857302881	2.733566012	3.867957248	3.566977092	1.696409531	6.278702887	8.181179015	4.985958911	2.523787057	4.096029133	3.941214905	3.80852522	4.119484869	3.524915674
TCGA-77-7138-01A	1	340	3.814655173	3.800262242	0.595505285	2.62086072	0.098960944	6.570757169	2.07757822	4.766117598	5.299797807	0.614479913	0.25216627	3.153936128	3.734569206	1.907307431	1.570930178	0.323089962	0.956816297	3.382795846	0.044043971	1.328259826	1.918765095	2.094549575	2.011142406	0.029982185	1.63736036	4.926053335	4.598801836	1.480804368	3.75502066	2.587606239	0.029982185	0.029982185	2.950636879	4.341383828	0.537047725	4.731264145	3.662301392	0.05797134	6.429634225	5.986436403	5.562260571	1.333983959	3.690507959	3.009143571	2.330814917	3.774104921	2.07757822
TCGA-77-7139-01A	0	4261	5.716206931	4.587394882	0.537047725	2.666976584	1.384629301	7.102238359	2.599537076	5.537011403	5.27767852	0.926759001	0.071760677	2.408965215	4.465429217	1.444107168	1.299270673	2.104669722	0.299837375	3.119547678	2.127981404	2.304833565	11.47700621	11.64884935	6.583126234	0.345971545	1.220942968	3.229721714	3.396545562	2.137863051	2.637124552	2.485645445	0.044043971	0.25216627	2.470138142	5.422633892	4.206442583	5.691588474	3.843101785	0.506908884	4.138436031	9.697838185	5.497004611	2.803445091	2.548697993	4.375819212	2.64174185	4.101867319	3.905999355
TCGA-77-7140-01A	1	632	6.259653124	3.289995218	1.09828544	0.423298139	0.05797134	7.111470889	0.595505285	4.842000106	4.996903682	0.832689949	0.112369092	2.042988134	5.356841673	0.740717889	0.299837375	1.036346621	1.257601087	2.941325412	0.808185598	1.417372635	11.79080724	9.675565244	8.63463444	0.05797134	1.07106858	4.390290737	1.183347837	1.077948253	2.577942512	4.018860745	0.029982185	0.368491016	2.313534217	5.895344049	4.375152936	5.828906329	3.018080542	0.177594445	4.473163544	8.955908139	5.512554428	2.526348489	5.183165465	5.579000763	2.503577256	2.945066326	3.718206483
TCGA-77-7141-01A	0	15	7.044867505	4.770356136	1.609263699	3.037558513	1.202249132	6.440507096	2.653255369	5.358305088	5.471878671	0.705752174	0.138811974	3.620723419	5.427615194	1.974901607	1.176978685	0.705752174	0.864751604	3.892471168	0.888290626	2.834085141	9.412718277	9.628923284	8.5330998	0.227745715	3.190743665	5.452234663	0.926759001	2.046473242	2.755090283	3.28703295	0.190302861	0.044043971	2.538755988	6.269621759	4.135134994	5.635517035	3.531217544	1.26366052	4.483574549	8.06071343	5.133010684	2.795138574	1.891789655	4.216565025	4.238053078	3.969093566	4.761879535
TCGA-77-7142-01A	0	2227	5.412184262	1.952740921	1.470429584	2.521309163	1.628078348	6.532469733	1.275599232	4.233507846	3.786715175	1.691987301	0.978906494	4.377913322	5.359670975	3.035802237	3.364725282	1.195983657	1.609263699	2.68730849	0.732043248	0.964205371	4.779798216	6.860865883	6.715790948	0.20288515	2.543725218	3.613650913	2.214408442	3.316326804	4.932630168	3.741044511	1.293342353	0.05797134	3.60419511	6.436157832	2.495921568	5.907831602	4.076453709	0.299837375	6.873655389	6.857990858	5.525173077	4.877822471	4.595829901	5.127279155	3.237407392	3.757150431	4.701635709
TCGA-77-7335-01A	1	2133	4.17883949	2.347986402	0.864751604	1.604561802	0.125650238	6.585105388	1.390127193	4.420971457	5.215364511	2.176653423	0.227745715	2.954381391	5.7125774	3.291431718	2.281273345	1.646602686	1.251559895	2.846216121	0.98621648	0.264241606	5.65394126	7.588216655	5.344550454	0.401619483	3.162016606	5.005428903	2.838126961	3.904132857	4.625944843	3.228203029	0.334563782	0.138811974	2.577942512	6.635583376	2.319368663	4.114490318	4.416205256	0.705752174	5.590946597	6.331328743	4.50976081	2.590024195	5.490942187	3.485520406	2.269371854	4.050598445	4.051444149
TCGA-77-7337-01A	1	3253	5.421266548	1.251559895	0.566568783	1.566091421	0.311502134	5.211861528	1.151229624	2.998377074	6.266068478	0.872622541	0.085427355	3.193949834	5.200478466	3.907026002	1.111716279	1.501291188	1.868265043	4.050598445	2.449191993	2.12135342	8.232803707	9.546031183	7.921363535	0.085427355	1.623414241	4.10026638	0.896084929	2.427906699	5.556779314	4.13758715	0.444674827	0.357261255	2.408965215	5.864968691	2.7868401	4.019799077	4.174021549	0.723328509	7.582546333	6.385658408	6.479756164	6.415006789	3.880816282	3.942149827	3.795064938	2.776328917	2.742237001
TCGA-77-7338-01A	1	5	7.323833166	4.854066088	1.214729183	2.074145593	0.623866687	6.054176328	1.459969453	3.476507044	4.832446433	1.15767354	0.633190081	2.669251787	5.071747623	2.518749616	2.189363884	1.170576177	1.618689931	3.249571397	0.506908884	4.69663589	9.509081317	10.33391821	7.771915918	0.112369092	1.922591617	5.364939701	3.150741034	3.402067417	4.835437741	3.411577418	0.177594445	0.112369092	2.541240159	6.066094983	4.640436358	5.829102811	3.468681763	0.595505285	6.227878041	8.150585914	5.213807601	4.276529991	4.29873183	4.455597049	2.293041126	4.163538706	3.542366355
TCGA-77-7463-01A	1	1423	5.101447066	2.720491988	0.24001485	1.956450955	0.506908884	7.534005258	0.808185598	4.557697738	4.305282033	1.077948253	0.177594445	2.66242819	4.365350973	1.428157058	1.195983657	0.546943981	0.651696756	2.625468007	0.215363452	3.631200034	10.87796682	11.29327497	9.82898706	0.357261255	2.094549575	4.087556959	1.281535959	2.538755988	4.443669105	3.544834811	0.614479913	0.085427355	2.467516183	5.502383051	2.104669722	4.480326701	3.839008815	0.177594445	4.97918032	7.825175602	5.852291006	4.437659218	5.101835417	3.831941194	3.636992613	4.448344295	4.783556429
TCGA-77-7465-01A	0	990	5.216921468	1.718541718	0.888290626	3.121140685	0.401619483	6.702717098	1.11833757	4.992835399	5.053995115	0.783259178	0.390670892	4.062723243	3.79404421	3.193949834	3.532405145	2.931849138	1.82007144	2.948808688	0.151855661	0.029982185	5.958193537	5.206412913	2.538755988	0.20288515	1.90342226	1.678550769	1.778593775	3.065434884	5.119023047	3.580259215	0.357261255	0.323089962	2.832107902	6.257975324	2.490822631	4.983731545	3.932709058	0.368491016	4.107801166	6.124133329	6.522973781	1.501291188	1.050349025	3.747522167	4.10026638	5.176358589	5.612983334
TCGA-77-8007-01A	1	198	4.150606631	4.745317146	1.015077978	2.298934272	0.085427355	7.2445452	3.44904619	4.228868751	5.169163741	2.722697811	1.30509665	3.949630717	4.355552404	5.978661343	0.941870434	0.623866687	1.963880962	3.127780672	1.465194135	0.151855661	1.609263699	0.311502134	1.996729362	0.288059893	4.568136577	0.264241606	0.919150618	5.074755544	5.364939701	4.056707025	0.299837375	0.190302861	2.563388244	6.493501159	1.864346128	0.934316833	4.073067347	0.085427355	9.799120277	5.413453747	4.105257904	3.507302639	0.001441958	3.611263489	3.193949834	4.749071929	4.052289886
TCGA-77-8008-01A	1	2639	4.482237158	3.344965899	1.022167735	3.077416993	0.151855661	7.419651006	1.731585209	3.240447258	3.816698934	1.787035437	0.379612774	3.109552366	4.281746712	2.870095837	1.015077978	1.580632423	2.330814917	2.223752575	0.401619483	2.801389124	5.060493885	5.360353931	5.560107166	0.264241606	2.47792826	4.44300128	2.131298789	4.143341269	5.821243915	3.531217544	0.190302861	0.177594445	3.068869555	5.425271001	2.124666279	2.805501549	4.26609963	0.20288515	6.455829578	5.407692457	4.542954999	6.735304791	4.344901528	3.068869555	2.319368663	5.545035286	3.046344336
TCGA-77-8009-01A	1	1695	7.922658175	5.082421757	2.07757822	2.508685888	0.444674827	7.039607716	1.880118712	4.136738298	6.123936196	0.334563782	0.015782482	3.790889586	4.679814694	1.043331812	0.566568783	0.379612774	1.050349025	3.672527773	0.288059893	3.559653838	9.504387778	9.357900376	8.807623301	0.190302861	1.761700821	1.15767354	0.227745715	2.693984826	3.737806564	2.7868401	0.029982185	0.190302861	2.604298175	4.695482184	5.954257962	4.359071886	2.356430014	0.537047725	6.641127162	8.326999611	4.724143433	2.403529144	2.551185707	4.42964792	3.034046258	4.093487156	3.541177981
TCGA-77-8128-01A	1	1150	6.519511885	3.839008815	1.077948253	2.060364516	1.511464861	6.755217433	1.985876295	3.68940094	4.962625585	1.26366052	0.044043971	2.000328137	5.022387272	0.651696756	0.832689949	0.696897433	0.956816297	3.099477787	0.824563008	1.531536321	11.44941598	11.91087471	9.685752816	0.001441958	1.669487386	4.40057756	0.840743432	1.937712343	2.763613376	3.757150431	0.215363452	0.20288515	2.72923397	5.243007358	4.467338745	5.152638929	3.826921051	0.227745715	6.533755696	2.757220238	5.365622719	1.864346128	4.447676366	4.436323852	3.246529262	3.279585469	3.73345939
TCGA-77-8130-01A	0	4765	4.379246017	2.342283744	0.964205371	1.731585209	0.125650238	5.942255549	1.310938664	3.601809084	4.499627748	1.105014035	0.151855661	4.366778233	3.862089616	1.521547101	2.163819317	0.705752174	2.893519079	2.392590367	1.496186705	0.749308907	4.361830707	5.819966917	5.591632078	0.215363452	2.536272706	2.333700053	1.722930336	2.084374663	3.060240951	4.867487704	0.264241606	0.044043971	2.592359539	4.980535955	1.022167735	2.702867181	3.960763505	0.071760677	8.493707899	7.175812577	4.571776588	2.834085141	3.509856619	3.943084791	1.880118712	5.19143218	4.208712685
TCGA-77-8133-01A	1	1640	6.143454201	4.384101362	2.127981404	3.875876676	1.269621124	7.069084259	3.028780105	3.38415211	4.780376379	1.022167735	0.25216627	3.782541707	6.026109427	2.705068158	1.599800392	0.660833668	0.926759001	3.007392143	1.322490668	0.824563008	8.475857866	9.134269639	7.871075525	0.190302861	2.483099421	4.280323869	1.406511684	4.375152936	4.662809352	2.419770299	0.288059893	0.05797134	3.195464162	6.293214498	2.251251748	6.193153378	3.838078716	0.496714988	4.447676366	5.654529346	4.927504019	3.429074651	4.757064133	4.2001063	2.842170622	5.801992885	4.625944843
TCGA-77-8136-01A	1	1189	4.391052598	3.382795846	1.251559895	3.111232361	0.537047725	7.336653004	2.003929906	3.90217322	6.301408962	2.419770299	0.368491016	4.81720393	4.780376379	4.303098456	1.189683027	0.880499811	2.0253768	2.757220238	0.941870434	0.401619483	3.502195988	2.470138142	3.822831543	0.527085466	2.780514737	3.958049928	1.541496604	4.080781457	4.759760682	2.78889258	0.177594445	0.215363452	3.404783894	5.88875687	2.746490837	3.886689491	3.842078461	0.05797134	5.044006242	6.18960264	4.930308817	1.907307431	3.974617552	3.053290352	2.601959003	5.015312436	3.659999009
TCGA-77-8138-01A	1	539	5.021514972	4.182807913	1.516533772	1.876187684	0.334563782	6.879306877	1.836306816	3.378637478	6.117135367	1.982214918	0.357261255	4.381340379	4.386196078	3.182821068	2.028923705	1.151229624	1.501291188	2.131298789	1.511464861	0.888290626	7.941978753	7.597866416	3.991947818	0.334563782	3.270708099	2.996540037	2.266360874	3.524915674	5.870669371	3.924206724	0.112369092	0.05797134	3.147458122	5.76183626	1.015077978	2.737900358	3.500919598	0.16478855	5.151375491	5.537304942	5.439337515	3.077416993	3.094443975	3.914680834	3.260135237	4.770356136	3.720424267
TCGA-77-8139-01A	0	3166	5.542588876	2.11473451	1.491092121	2.134541206	0.001441958	6.668750293	2.1080479	2.342283744	5.787655875	0.911493327	0.379612774	2.325128982	3.294395014	2.269371854	1.251559895	0.791587435	0.651696756	3.408859609	0.880499811	0.723328509	6.443077187	6.297163562	6.119796505	0.001441958	1.623414241	0.696897433	0.749308907	2.480554376	3.366079734	4.697693486	0.138811974	0.05797134	3.833986816	5.314711395	1.293342353	4.997291156	4.14409601	0.412509795	5.635517035	6.768196708	4.620667999	1.220942968	3.715988979	4.106105627	3.104513919	3.933643595	2.367626211
TCGA-77-8140-01A	1	351	3.945889935	1.705341487	1.485943153	3.272142399	0.732043248	7.851858515	2.028923705	4.087556959	5.265307317	0.723328509	0.444674827	4.692117421	4.81411756	2.201949335	2.367626211	2.163819317	2.007534664	2.797193048	0.585929815	0.926759001	5.007269789	6.379038723	2.070715507	0.288059893	1.678550769	3.386955485	1.176978685	2.464895276	3.473958817	3.281110498	0.24001485	0.071760677	2.887722544	5.768216733	0.517035788	3.907026002	4.235022834	0.264241606	5.597899647	7.858728718	5.241157561	3.04458658	4.944432322	4.221201886	3.961699303	5.827825688	4.776136724
TCGA-77-8143-01A	1	803	4.715388776	1.189683027	0.678959458	2.15086296	0.357261255	7.223088703	2.28421297	4.586819845	5.639534675	1.433504257	0.423298139	4.216565025	5.918649074	2.356430014	1.757472819	0.687939698	0.546943981	3.310480656	0.299837375	1.39563804	2.414406042	1.700907058	3.051531432	0.323089962	2.776328917	3.503472487	4.479658069	2.339394368	3.352090331	3.094443975	0.412509795	0.001441958	4.155514345	5.635811001	2.310659141	5.413160786	4.187533055	0.071760677	5.350890834	7.198952716	5.43699287	2.899405834	2.744363644	4.507179436	3.843101785	5.336357775	4.120238855
TCGA-77-8144-01A	0	833	4.486153966	2.127981404	0.896084929	2.11135161	0.098960944	6.354736792	0.75789398	4.552240227	6.176781543	2.293041126	0.125650238	3.645087236	3.208031668	1.914942219	0.824563008	0.177594445	1.511464861	3.257180032	0.112369092	0.633190081	2.430512564	2.488274623	2.556080786	0.623866687	1.281535959	2.611403805	1.00070017	1.208535591	2.582772754	2.639474824	0.044043971	0.071760677	2.330814917	4.524296938	0.714576699	4.945399856	3.212759069	0.071760677	7.769427367	6.830531937	5.101447066	2.28421297	4.823280931	3.445049639	2.711674736	2.451806561	2.755090283
TCGA-77-8145-01A	1	212	5.698257204	2.074145593	1.251559895	3.309042011	1.084751873	7.2420617	1.824159445	2.68950514	5.282842137	1.526569759	0.288059893	4.090098286	4.8268504	1.937712343	1.195983657	1.257601087	2.868110642	2.673804201	1.208535591	0.566568783	6.927600057	7.092410657	4.182807913	0.614479913	1.868265043	4.513585458	1.989465996	2.501024391	3.378637478	4.404674256	0.390670892	0.276196268	3.289995218	5.749567612	2.127981404	4.319147098	4.287723486	0.029982185	4.89772664	5.647668645	4.892894649	2.091181	3.232849018	3.913747163	3.681561601	5.788146825	3.215792728
TCGA-77-8146-01A	0	3189	7.227558631	6.553541309	0.537047725	3.094443975	1.367907252	8.491813174	2.805501549	4.60532184	4.340623302	2.039505722	1.131603937	4.820772848	4.467338745	3.092678277	2.830045168	1.422758852	0.678959458	4.014451124	0.791587435	1.669487386	10.15336735	9.403431966	10.23549719	0.125650238	3.812611634	3.407500904	2.406287152	3.521172324	4.638708572	3.713771756	0.614479913	0.001441958	2.475385206	7.160618954	3.583925218	3.454316077	4.167599095	0.517035788	6.146904748	6.519314066	4.889995726	3.783561801	0.24001485	3.422363284	3.887621907	5.33099416	4.09433445
TCGA-77-8148-01A	0	2023	5.686783443	3.81976499	0.79989686	3.030535191	1.580632423	7.46737524	2.501024391	3.423723437	5.52605354	0.848809679	0.215363452	2.464895276	5.038285433	1.541496604	1.384629301	1.618689931	0.993514643	3.198671617	0.783259178	2.381590255	10.55635838	10.61771846	9.859553771	0.05797134	2.223752575	3.482970611	1.836306816	3.524915674	3.543646246	3.791910141	0.190302861	0.24001485	2.899405834	5.493777765	3.018080542	4.831385056	3.722549906	0.455230982	6.439617461	7.630896986	4.738867505	1.328259826	3.509856619	3.559653838	1.585429205	4.364684943	4.438326923
TCGA-77-8150-01A	1	1655	7.437347677	4.656566515	1.709712524	3.814655173	0.20288515	7.230935971	2.232955765	3.070543257	5.271638683	0.880499811	0.633190081	2.910930376	4.408104491	2.074145593	1.683023336	0.791587435	0.517035788	3.23892723	0.227745715	3.857061618	12.43206109	11.57247379	9.114305477	0.071760677	1.791157187	3.223558827	2.433200985	3.46222453	4.251030329	3.187627397	0.264241606	0.323089962	3.010982896	5.89504909	4.749553339	6.011242331	3.894429858	0.24001485	5.181123307	8.544469147	5.048757962	1.791157187	3.68940094	4.327792584	2.118042829	4.12523462	4.785098367
TCGA-77-8153-01A	0	1992	7.044172807	4.402673472	1.757472819	2.553591337	0.77483084	7.817011863	1.604561802	4.910775814	5.428298934	0.496714988	0.288059893	2.570703247	4.655414113	0.75789398	0.227745715	1.15767354	1.195983657	4.009948597	0.288059893	0.956816297	11.22950096	11.86388712	9.400935661	0.098960944	1.281535959	4.816625217	0.368491016	1.623414241	2.66242819	4.115244145	0.015782482	0.044043971	2.978362772	5.469630536	4.804281381	6.415797417	3.824876187	0.138811974	5.927205676	8.26130957	5.378894375	2.77001141	4.37715181	4.462087831	3.339287141	4.319812039	3.245008477
TCGA-77-8154-01A	0	1841	5.45321183	0.919150618	2.018291506	1.646602686	0.151855661	6.469868595	1.761700821	4.013513021	5.378894375	0.864751604	0.227745715	3.018080542	5.287324163	1.740262511	1.753179678	0.423298139	0.705752174	3.381439717	0.43401652	2.713878142	9.983126162	9.913496718	8.099569314	0.20288515	1.687502184	6.366294401	2.376016911	1.444107168	1.982214918	6.383583542	0.379612774	0.357261255	2.459656621	5.52106441	3.223558827	5.791878147	5.175580718	0.20288515	4.083322037	7.561756159	5.383774417	3.023428932	3.45295299	3.548583964	4.390290737	4.722507788	5.300187654
TCGA-77-8156-01A	0	1106	5.341624363	3.481695879	1.691987301	2.711674736	0.190302861	7.936003203	2.367626211	4.960786557	5.680311861	0.808185598	0.264241606	3.38415211	5.078539975	2.720491988	1.138139419	1.459969453	1.459969453	2.580357227	1.036346621	2.66242819	10.5272779	9.472831767	8.928164663	0.190302861	3.168502867	3.04282912	3.182821068	4.57474637	4.240420704	3.252614287	0.16478855	0.085427355	2.573115521	6.660928152	3.506025813	5.512554428	4.489975721	0.345971545	6.179740117	7.831447883	4.899176346	2.513715889	0.816408583	3.709430508	3.766691177	4.961173715	3.695029026
TCGA-77-A5FZ-01A	1	3838	3.7421548	4.02064361	2.067287967	2.67608141	2.195691862	8.045570658	3.301761344	4.033033813	3.976490416	2.870095837	1.251559895	5.005041358	5.657665887	4.701058772	4.10356255	2.427906699	1.669487386	2.580357227	1.138139419	0.001441958	4.661656744	2.77001141	4.025993072	0.25216627	4.215713449	1.105014035	2.937499002	5.479307868	6.645780149	2.467516183	3.513597161	0.215363452	3.232849018	7.173031961	1.050349025	2.673804201	5.131747747	1.287489807	5.955635393	5.301649604	4.769296457	5.625620905	0.227745715	2.408965215	3.920377155	5.692372999	4.460178633
TCGA-77-A5G1-01A	0	4026	4.214199606	3.899280771	1.138139419	2.815791165	0.880499811	6.911137199	1.570930178	4.064415593	5.808376639	2.257337832	0.334563782	4.543529266	4.643892189	3.831941194	2.003929906	0.723328509	1.632749677	2.47276115	0.740717889	0.334563782	2.508685888	1.111716279	1.952740921	0.151855661	2.398097842	5.195809216	4.595158855	3.173303273	5.314028987	3.932709058	0.956816297	0.138811974	2.634858914	5.796493449	2.223752575	2.521309163	3.20339529	0.215363452	8.097476976	5.803466013	5.119411538	2.298934272	4.027776514	4.179595331	3.410218447	4.895310574	3.92131113
TCGA-77-A5G3-01A	0	4570	6.072301156	3.628901957	1.595046707	3.991010688	0.357261255	6.854719339	2.232955765	3.307603527	4.655414113	0.633190081	0.112369092	4.215713449	6.290943849	1.183347837	1.105014035	1.09828544	0.94937079	3.799148412	0.190302861	0.05797134	9.795823985	8.757836608	9.040143046	0.177594445	1.406511684	4.156269466	1.257601087	2.316410737	2.893519079	2.778378856	0.071760677	0.401619483	3.215792728	5.562847876	3.562033519	5.553353757	4.335680395	0.190302861	4.581453312	6.826468011	5.159150999	1.384629301	5.097660815	4.829937769	2.189363884	4.422306132	3.797106563
TCGA-77-A5G6-01A	1	678	4.246482815	1.379082829	1.367907252	4.207199261	1.390127193	6.838461839	1.227119643	4.339957859	3.997383975	1.887919777	0.465723554	3.848126165	4.819711785	1.803622503	2.307705708	0.669922679	1.566091421	3.012734942	0.071760677	0.379612774	3.049772807	3.813633376	1.872260662	0.517035788	1.506405554	5.295802036	1.651234307	2.35361414	2.639474824	3.379993328	0.585929815	0.029982185	4.231992947	5.60710618	0.390670892	5.829594018	4.220444789	0.25216627	5.220327473	4.559517112	5.442268447	2.826007045	3.710538809	3.770953712	3.179706913	5.333139545	4.962625585
TCGA-77-A5GA-01A	0	1280	6.418070499	4.996419343	1.251559895	3.605388256	2.678274908	8.70246731	2.737900358	5.381627149	5.773517834	1.496186705	0.20288515	4.779316421	4.456169709	1.632749677	2.737900358	0.605035472	0.651696756	2.443884421	0.605035472	7.056876249	11.10395562	11.08496431	10.11310324	0.085427355	1.709712524	4.433653299	0.94937079	2.639474824	3.489437023	3.57540307	0.071760677	0.16478855	1.989465996	5.096787107	4.868453459	6.363528374	2.954381391	0.311502134	4.795990065	9.684654152	4.576566691	3.866001175	2.137863051	3.464770701	2.916654575	5.200089345	4.328457734
TCGA-77-A5GF-01A	1	840	6.68380167	4.857541762	1.036346621	2.720491988	0.465723554	8.107839141	2.733566012	5.326313602	4.766695553	0.605035472	0.714576699	4.068741059	4.593433372	2.007534664	0.79989686	1.124984916	0.705752174	2.982030516	0.527085466	2.637124552	10.86357451	9.571197765	9.940768676	0.098960944	1.506405554	4.007322553	0.696897433	2.7868401	3.389668976	2.958127343	0.001441958	0.001441958	2.709471936	5.343770149	5.133885044	5.202034976	3.19706778	0.43401652	3.975553963	8.988742635	5.169163741	2.211349686	3.001964634	4.090098286	2.673804201	5.001359845	3.867957248
TCGA-77-A5GH-01A	0	1182	4.321236966	2.229886265	1.00070017	3.554712587	0.401619483	7.478512197	2.157375728	4.088404037	5.74495511	1.674015829	1.691987301	4.135983789	4.841034985	3.245008477	2.018291506	0.94937079	1.561194812	2.459656621	1.151229624	1.39563804	5.785299356	3.79404421	2.449191993	0.323089962	3.122822441	3.091001129	0.824563008	4.320571991	5.408766553	3.568167445	0.299837375	0.098960944	3.28703295	5.944616549	4.281746712	2.948808688	3.773085352	0.029982185	5.221495297	4.009948597	5.335967677	1.09828544	1.257601087	4.207955962	4.065355841	5.451257512	4.651957135
TCGA-85-6175-01A	1	294	4.519897141	4.139190618	1.521547101	2.433200985	1.705341487	6.56115955	2.087814835	3.324965949	4.529845377	2.776328917	0.455230982	4.304617447	4.839008305	3.976490416	2.609062368	2.257337832	2.35361414	3.005553468	1.151229624	0.714576699	3.815677026	4.084168959	3.910853057	0.444674827	3.329287675	3.291431718	2.266360874	4.487395985	6.181515301	3.149055096	2.533790314	0.098960944	3.218916416	6.360169714	2.157375728	3.251092748	4.365350973	0.390670892	6.745805663	5.564414046	4.189139808	4.39305258	2.195691862	3.791910141	2.541240159	4.383434893	3.907959363
TCGA-85-6560-01A	0	1259	4.675298354	2.248250737	1.417372635	3.630096917	0.151855661	5.333822185	2.62086072	5.04963078	6.734710424	1.050349025	0.227745715	4.41153513	4.320571991	2.657882484	1.11833757	0.926759001	2.370448699	3.810568316	2.744363644	0.015782482	1.90342226	2.049961042	2.160635303	0.288059893	2.47792826	2.011142406	1.257601087	3.594653135	4.399243877	3.777256673	0.783259178	0.16478855	1.595046707	6.589954437	3.509856619	3.803325617	4.610020862	0.576281927	5.447251353	4.55530398	5.492799965	3.851104192	0.015782482	4.018016281	3.898347812	3.936540929	4.319812039
TCGA-85-6798-01A	1	195	6.868202379	3.570548422	0.941870434	0.816408583	0.001441958	7.537884243	1.202249132	4.525540469	5.202424111	0.749308907	0.125650238	2.485645445	4.579632721	0.705752174	0.595505285	0.288059893	1.406511684	2.049961042	0.926759001	0.696897433	11.07077087	10.72495265	9.753272625	0.001441958	1.316736839	1.727254964	0.496714988	1.872260662	4.266858063	3.282545989	0.05797134	0.001441958	2.772059812	4.238905399	4.038386272	5.181123307	3.639383794	0.071760677	4.70990616	8.799840755	5.19143218	1.872260662	3.443778243	3.357684334	1.989465996	4.060090951	3.690507959
TCGA-85-7696-01A	0	1111	6.136750618	5.278360479	1.531536321	3.144176161	1.022167735	6.600246862	2.403529144	4.544773545	4.044491525	1.239417026	0.455230982	3.166903175	4.827911656	1.740262511	1.526569759	2.094549575	1.26366052	2.541240159	1.15767354	2.239100057	9.670071983	10.40996078	8.802135598	0.85679827	3.443778243	5.320560948	2.536272706	4.686542222	3.371679587	3.165303706	0.190302861	0.112369092	3.056721089	5.74770295	2.183043689	5.369818578	3.635889107	0.623866687	5.608869274	7.468966204	4.782496383	2.72923397	3.770953712	3.354887039	3.42771398	4.758701301	3.091001129
TCGA-85-7697-01A	0	1063	4.685965527	2.19248784	1.390127193	2.772059812	0.576281927	7.066106624	2.205080903	3.780408966	5.444613294	1.189683027	0.24001485	2.735775391	5.480969782	2.693984826	0.934316833	1.091531161	2.229886265	3.051531432	1.433504257	0.24001485	7.808450113	7.696372437	7.43834191	0.138811974	3.20339529	6.005630874	2.793084593	3.058480873	4.598801836	2.87994188	0.098960944	0.190302861	2.310659141	5.609750838	2.858191179	6.33715562	4.280987853	0.401619483	6.074468486	6.818836036	5.673840856	4.41153513	4.526784049	3.403425589	2.901311169	4.39305258	3.44904619
TCGA-85-7698-01A	0	952	6.269621759	4.364684943	1.731585209	2.443884421	0.25216627	7.538878864	1.937712343	4.762361109	5.249141355	1.057294355	0.138811974	3.473958817	5.036152432	2.307705708	0.978906494	1.417372635	1.164140924	3.187627397	1.195983657	2.87994188	11.66044576	11.1976144	10.31543264	0.177594445	2.160635303	4.35336484	1.138139419	3.347851283	4.438326923	2.707269743	0.24001485	0.215363452	3.077416993	5.588596431	3.914680834	5.11610946	3.876901776	0.43401652	5.464743563	8.420716196	4.999616076	2.72923397	4.209564026	4.102714919	2.698467055	4.626520548	3.915614548
TCGA-85-7699-01A	1	1001	4.5085179	1.856375616	1.459969453	2.493371613	0.098960944	7.033355706	1.609263699	3.868981936	5.424587295	1.015077978	0.517035788	3.851104192	4.055767136	2.772059812	1.803622503	0.808185598	0.98621648	4.090098286	0.486464357	0.20288515	5.414137326	3.595845571	1.269621124	0.476111032	2.229886265	2.757220238	2.10129394	3.820787119	4.783556429	3.468681763	0.24001485	0.112369092	3.168502867	6.271497148	2.493371613	4.698847263	3.748540297	0.24001485	4.662233043	5.518912355	5.703749553	1.580632423	0.783259178	2.893519079	3.220523201	4.306041579	5.422926899
TCGA-85-7710-01A	0	42	5.433280701	2.648715111	0.993514643	3.184422958	0.368491016	6.783456169	2.0253768	3.765672023	4.71481162	1.050349025	0.177594445	4.749071929	5.011242483	3.347851283	0.723328509	0.614479913	1.506405554	2.870095837	0.16478855	1.580632423	5.154679934	7.289451725	4.258611283	0.05797134	3.573021358	4.791845073	0.791587435	3.862089616	4.221201886	3.917482104	0.05797134	0.071760677	3.699458976	5.392657134	0.334563782	4.237295484	4.104410212	0.112369092	6.810114221	6.798320703	4.297972489	6.975311398	3.393830708	3.970965943	2.186163798	5.055352992	4.214956516
TCGA-85-7843-01A	0	35	4.905942311	2.680553425	1.202249132	1.384629301	0.098960944	7.01460093	1.379082829	4.157968575	5.678350889	0.832689949	0.24001485	2.713878142	5.257418499	2.214408442	0.43401652	0.696897433	0.956816297	3.366079734	1.057294355	1.876187684	9.762561884	9.866246576	8.371562541	0.015782482	1.757472819	4.407437469	3.189229946	2.948808688	4.475169059	3.690507959	0.085427355	0.215363452	2.587606239	5.5241948	2.467516183	5.925828694	3.862089616	0.486464357	5.235803249	7.586227055	5.767136923	4.010886547	4.66742016	3.904132857	3.519894319	4.323421998	4.803317183
TCGA-85-7844-01A	0	911	7.645821699	4.436991527	1.956450955	3.658893977	1.546490296	6.625981259	2.236027029	3.818742916	5.207580425	1.287489807	0.190302861	3.000214445	4.941626597	2.772059812	2.19248784	2.480554376	1.63736036	2.846216121	0.651696756	1.084751873	10.17065225	9.461148299	8.767913357	0.085427355	1.982214918	1.570930178	1.269621124	3.546114907	4.689906462	3.867957248	0.138811974	0.085427355	3.509856619	5.972067834	3.235887744	4.664538334	3.820787119	0.390670892	5.472856147	7.559866222	5.059620863	3.275190833	3.343523443	4.000946337	2.625468007	4.396481442	4.351272547
TCGA-85-7950-01A	0	576	5.584973417	1.362339888	1.536577469	3.63818816	0.085427355	7.671693033	1.618689931	3.279585469	5.373721974	1.202249132	1.922591617	2.577942512	4.831963986	3.467408278	3.181219399	2.251251748	1.233258636	3.347851283	1.015077978	0.215363452	3.407500904	2.229886265	3.522450437	1.521547101	1.74460955	2.214408442	1.883980832	3.703890061	4.38276844	3.715988979	0.029982185	0.044043971	2.680553425	5.140394655	1.373488239	3.887621907	3.526194103	0.323089962	7.796404316	5.160706245	5.334894921	2.538755988	1.86035878	3.918509333	2.585189092	4.862466147	3.639383794
TCGA-85-8048-01A	0	765	4.940659148	2.928113369	1.609263699	2.811673855	1.774415925	7.21126868	2.790945554	4.024209773	5.479307868	2.170271185	1.316736839	4.68039129	4.998647345	4.484243266	3.070543257	2.580357227	1.546490296	2.570703247	1.293342353	0.476111032	5.467284741	3.643983191	4.339957859	0.25216627	3.121140685	4.680967894	2.585189092	4.760242229	5.634047225	3.635889107	1.891789655	0.190302861	3.163615618	6.540383548	0.896084929	3.696136407	4.31259355	0.517035788	5.582329718	4.928374454	4.840552433	3.438421466	2.655610642	3.104513919	3.605388256	5.067381628	4.820772848
TCGA-85-8049-01A	0	579	7.554992235	5.382017555	2.042988134	2.356430014	0.566568783	6.902013883	2.395343488	3.605388256	4.95749586	1.239417026	0.486464357	2.897414308	4.276529991	3.048102386	1.208535591	1.30509665	1.546490296	3.173303273	2.748703701	4.051444149	9.526157987	10.19353254	8.745465376	0.20288515	4.009948597	3.876901776	1.015077978	4.223473309	4.823280931	2.840191579	0.264241606	0.112369092	3.072305333	6.060480223	3.476507044	4.120238855	3.446411974	0.993514643	4.701635709	7.286371562	4.52487087	3.28703295	2.422535495	3.37032457	2.718286769	4.480995347	4.017078025
TCGA-85-8052-01A	0	734	6.567590869	4.199349836	1.275599232	3.001964634	1.362339888	7.072558225	1.872260662	4.677027948	4.912225973	1.444107168	0.556797578	2.844150105	4.962141623	2.07757822	1.787035437	1.956450955	0.816408583	3.45295299	1.778593775	0.705752174	10.51058928	9.29100489	9.288409045	0.345971545	2.1080479	3.696136407	2.186163798	3.473958817	4.957011955	2.740025877	0.75789398	0.125650238	2.815791165	5.713950715	3.929905702	5.255957734	3.273666523	0.964205371	5.093001224	9.104223765	4.995935009	3.19706778	3.712663249	3.867957248	2.627814629	4.228868751	3.861065289
TCGA-85-8070-01A	0	960	6.664195577	7.333870343	2.411725638	3.531217544	0.138811974	7.511030893	3.399351474	4.000946337	4.723566138	0.24001485	0.227745715	5.463082079	3.720424267	0.705752174	1.251559895	0.556797578	1.131603937	3.248050235	0.357261255	7.593489163	10.84318554	7.511329249	10.00300663	0.401619483	1.575777183	4.046182505	0.24001485	1.561194812	1.674015829	3.498367147	0.001441958	0.227745715	2.819910421	6.010848534	3.651989179	6.070232387	4.311833821	0.323089962	3.349204024	9.152437454	4.91793042	0.660833668	1.176978685	4.121935412	4.203321528	4.762361109	5.233856361
TCGA-85-8071-01A	0	815	5.665409811	1.475611739	2.21754748	3.102834951	0.112369092	7.68174367	1.170576177	4.245724974	4.647348365	2.049961042	0.05797134	3.831011438	5.105621997	2.81785055	1.480804368	0.24001485	2.464895276	3.226684536	0.714576699	2.893519079	10.28495683	11.35964911	7.598164867	0.001441958	0.832689949	4.193866154	0.288059893	4.356218218	3.248050235	4.009948597	0.05797134	0.001441958	3.353443503	6.177176015	3.460860694	4.834472778	5.178789511	0.112369092	5.774597733	7.463994475	5.460736531	5.914813632	5.130193408	4.444336944	3.339287141	5.853765055	3.765672023
TCGA-85-8072-01A	0	932	7.363487511	5.353036967	2.10129394	2.945066326	1.239417026	7.973053234	3.048102386	4.057552959	5.563533071	2.653255369	0.749308907	4.500870305	4.800135501	3.173303273	2.696183338	1.00070017	0.824563008	2.95621063	0.669922679	5.373721974	11.3996341	10.6710851	10.38148193	0.506908884	3.614844756	1.960164304	2.097920556	3.798127459	4.55530398	2.784702626	0.993514643	0.334563782	2.646361969	6.472637037	4.26458283	4.214956516	3.918509333	0.832689949	5.098922866	9.163418197	4.417539715	2.727026365	2.470138142	3.771973161	3.307603527	5.011242483	4.062723243
TCGA-85-8276-01A	0	1050	5.102709216	1.948960107	1.646602686	2.464895276	0.956816297	6.736988845	2.154118279	3.565695275	5.421950216	1.824159445	1.091531161	3.295832012	4.647924428	2.488274623	1.66038167	1.111716279	1.111716279	2.746490837	0.85679827	2.899405834	4.048813173	7.287663238	6.589657552	0.138811974	2.864141553	3.672527773	1.293342353	4.28402342	4.520470993	3.708322277	0.311502134	0.085427355	2.685028004	5.443636263	0.993514643	5.546013875	3.57540307	0.486464357	4.201713863	5.482240688	5.3154913	2.163819317	3.587500386	3.608968222	3.149055096	5.043133531	3.775124546
TCGA-85-8277-01A	1	307	6.951801293	4.874345061	1.459969453	2.518749616	0.299837375	7.762459527	2.195691862	3.117866419	5.955143451	1.170576177	0.190302861	3.096121654	4.107801166	1.700907058	1.379082829	1.022167735	1.022167735	3.654290462	0.517035788	2.854226442	11.09196109	11.05167981	10.35660076	1.891789655	1.401099687	2.438581243	1.077948253	2.809615931	3.806389494	2.66242819	0.071760677	0.476111032	2.11135161	5.810242756	4.795990065	5.770081894	2.954381391	0.911493327	4.432318113	9.29579724	4.490644576	1.511464861	3.102834951	4.111098397	3.171702916	4.35831088	4.456169709
TCGA-85-8287-01A	1	23	5.178400556	1.575777183	2.144358725	2.599537076	0.138811974	6.758090614	2.330814917	3.096121654	4.010886547	1.575777183	0.566568783	4.916480063	3.626512298	3.157220908	3.102834951	1.590233971	1.618689931	3.13929933	1.444107168	0.808185598	5.103097577	4.870385038	2.47792826	0.832689949	2.467516183	3.767803047	1.345416472	4.196229662	4.42898041	2.939412016	0.125650238	0.215363452	2.560979269	5.821440378	1.655804618	3.195464162	4.169204551	0.816408583	5.534173923	4.569956532	5.049242859	2.12135342	2.901311169	4.245724974	3.481695879	5.026845954	4.804859911
TCGA-85-8288-01A	1	402	5.66452755	1.333983959	2.205080903	2.611403805	0.015782482	6.849663481	2.097920556	3.656592062	5.432987644	1.057294355	0.16478855	3.838078716	5.378894375	4.186776971	1.989465996	1.015077978	1.356725211	4.704905196	0.964205371	0.190302861	6.691922133	6.997832394	4.645620234	0.455230982	2.127981404	4.767755159	1.782847546	3.285507204	3.923272617	3.400709379	0.085427355	0.071760677	2.328011294	6.355131905	1.989465996	5.099311195	4.932243267	1.00070017	5.21069392	5.833916764	5.572930737	2.163819317	2.387087833	3.246529262	3.750669302	4.408104491	3.867025761
TCGA-85-8350-01A	0	683	4.858990048	3.016327578	2.118042829	3.114504665	1.339723064	7.84588454	2.815791165	3.340729133	5.031305072	1.646602686	0.816408583	5.304866029	4.699424165	3.775124546	2.042988134	3.007392143	1.907307431	2.66242819	1.63736036	0.75789398	5.5241948	5.620330479	4.652533274	0.926759001	3.117866419	4.770837818	3.087647611	4.34347538	4.646196268	4.323421998	0.623866687	0.576281927	2.901311169	5.75005832	3.563315036	4.359071886	4.080781457	0.25216627	5.472856147	4.85252144	4.617118582	2.459656621	1.124984916	3.176504651	3.166903175	5.167511015	4.033033813
TCGA-85-8351-01A	0	510	4.677604498	3.266226975	0.595505285	3.80954674	1.189683027	7.636966275	2.053451527	3.386955485	4.121087118	3.289995218	0.623866687	3.441054206	4.201713863	3.222040918	1.918765095	2.154118279	1.546490296	4.800713969	2.996540037	0.334563782	4.329217925	4.437659218	3.826921051	0.151855661	3.051531432	4.631126537	2.613745985	3.165303706	4.739348782	3.928971335	2.731442174	0.177594445	2.11135161	5.923369853	0.687939698	4.41153513	4.268374994	0.25216627	5.458488797	5.413453747	5.954454737	3.871963149	0.978906494	3.359128329	3.252614287	4.531758855	3.980985962
TCGA-85-8352-01A	1	161	3.612457157	0.25216627	2.214408442	3.72911328	0.001441958	7.899952886	2.709471936	4.775076883	6.233798152	0.669922679	0.151855661	4.580782556	4.317627295	0.576281927	0.517035788	0.044043971	2.186163798	2.994790789	0.633190081	0.044043971	1.757472819	2.885733527	0.75789398	0.345971545	4.069587442	4.237295484	0.24001485	2.501024391	2.905123007	2.826007045	1.202249132	0.476111032	1.765934012	5.663351218	3.055049564	3.643983191	4.13758715	0.085427355	5.192599353	2.10129394	4.901109367	1.183347837	0.299837375	3.844125164	8.423906868	4.953818316	5.169552625
TCGA-85-8353-01A	1	94	4.535490469	3.13929933	1.683023336	2.613745985	0.714576699	7.015295517	2.381590255	3.871963149	5.477743754	2.211349686	0.506908884	3.026937584	3.985576142	2.784702626	1.632749677	1.245479142	1.82007144	3.343523443	0.791587435	0.16478855	6.050926046	6.242382895	4.789242632	0.496714988	2.560979269	1.90342226	1.257601087	3.810568316	4.702116498	2.698467055	0.633190081	0.138811974	3.117866419	6.124921862	2.985699611	4.872413295	3.657789018	0.323089962	6.050729063	6.141186762	5.096010491	2.422535495	2.669251787	3.795064938	2.370448699	4.257094916	3.710538809
TCGA-85-8354-01A	0	995	5.75467113	4.39305258	1.996729362	2.7868401	0.368491016	7.872967415	1.880118712	3.688293992	5.486444633	0.888290626	0.098960944	3.801283311	6.075946239	1.401099687	0.660833668	0.264241606	0.808185598	3.623020348	0.125650238	3.460860694	10.70036731	9.944764612	9.351809693	0.001441958	1.531536321	4.128534288	0.816408583	2.060364516	2.575528609	2.339394368	0.125650238	0.190302861	2.060364516	4.809970633	4.021582018	4.533002678	3.097799591	0.112369092	6.450590065	7.842300208	4.580782556	1.485943153	3.252614287	4.104410212	3.850080444	3.945889935	2.875967639
TCGA-85-8355-01A	0	61	6.537811507	4.038386272	2.427906699	2.657882484	0.696897433	6.975112987	2.639474824	4.776136724	4.838525778	1.362339888	0.614479913	3.574212169	5.349817797	3.743172625	1.63736036	1.299270673	1.646602686	2.991118359	0.888290626	1.029291449	9.580885057	9.833482121	9.033954849	0.177594445	3.632395161	5.373721974	3.95150136	4.537978453	4.947722025	2.35361414	0.190302861	0.044043971	3.20963699	6.958149708	1.880118712	5.412184262	3.555902004	0.85679827	5.220327473	7.809545208	5.555213323	4.410105648	4.695482184	3.947760242	3.112824172	4.938337361	4.687118927
TCGA-85-8479-01A	0	468	4.414870858	3.051531432	1.362339888	3.056721089	0.496714988	7.544747202	2.11135161	5.696589964	6.186052023	0.832689949	0.085427355	4.456837826	3.745300992	0.75789398	1.384629301	0.177594445	0.919150618	2.7868401	0.215363452	3.672527773	5.086692085	6.82428741	3.263180732	0.05797134	1.714158921	3.749651051	2.26034386	2.403529144	3.429074651	4.039231515	0.044043971	0.112369092	2.774194094	5.487422335	1.444107168	4.692694215	3.285507204	0.25216627	6.793662999	7.55777736	3.142579875	3.924206724	4.788182429	1.757472819	2.097920556	5.189097914	3.179706913
TCGA-85-8481-01A	1	236	5.538576961	3.431796386	0.714576699	2.201949335	0.001441958	7.389331032	1.618689931	3.272142399	6.460278393	1.595046707	0.299837375	4.101867319	3.982859385	1.740262511	1.138139419	0.740717889	2.19248784	2.590024195	1.077948253	2.281273345	3.26470376	5.464352621	2.959957284	0.029982185	2.560979269	2.257337832	1.245479142	3.408859609	5.561673272	3.410218447	0.334563782	0.001441958	6.087079375	5.453504983	2.815791165	3.866001175	3.337845306	0.05797134	5.750941602	4.984215746	4.782496383	2.830045168	0.687939698	3.532405145	2.912838056	5.494168889	3.491987937
TCGA-85-8580-01A	0	1113	6.12580897	3.005553468	1.26366052	3.695029026	1.367907252	7.859624842	2.205080903	3.646283368	5.503654385	2.0253768	0.888290626	3.800262242	5.468262145	3.046344336	2.59477908	1.604561802	0.864751604	3.411577418	0.465723554	0.678959458	9.829985961	9.162519767	8.483037693	0.001441958	2.091181	4.913676183	3.111232361	3.058480873	3.607774812	3.307603527	0.678959458	0.576281927	2.958127343	6.700736312	1.911122996	6.407001977	3.862089616	0.177594445	5.52360784	7.944767378	5.403689175	4.565071618	4.736076216	4.153909791	3.165303706	5.307790214	3.548583964
TCGA-85-8582-01A	0	1160	4.785580235	2.604298175	1.239417026	2.389838481	0.423298139	6.456126161	2.12135342	3.333610832	6.037433653	1.401099687	0.16478855	3.976490416	5.108146549	2.599537076	0.766388767	1.11833757	1.911122996	2.943152189	1.546490296	1.735921061	5.045751715	7.224479337	7.474236343	0.465723554	2.400772364	4.102714919	2.362065764	3.464770701	3.626512298	4.789242632	0.276196268	0.16478855	2.870095837	5.25478915	1.189683027	3.198671617	3.968157441	0.25216627	6.97392253	6.779096172	4.70932909	2.333700053	3.684973578	3.673633698	2.290096863	4.061877116	3.281110498
TCGA-85-8584-01A	1	383	4.900142845	6.749372161	1.183347837	2.154118279	0.368491016	7.694382086	3.310480656	6.113094517	4.967175093	2.543725218	0.476111032	6.607669759	4.793387344	4.748494245	3.121140685	0.766388767	1.15767354	2.014677873	0.605035472	4.476410634	10.0619503	9.778843224	8.401971416	0.288059893	7.618062358	4.045336999	1.269621124	5.674429105	4.767755159	2.983864895	0.566568783	0.334563782	2.350799602	6.063139805	0.993514643	4.135983789	4.019799077	0.177594445	5.153805207	7.362394194	4.057552959	1.536577469	0.085427355	2.821884919	2.95621063	5.021127289	4.622970521
TCGA-85-8664-01A	1	550	4.414870858	2.836148819	1.705341487	3.030535191	0.412509795	7.909512826	2.403529144	4.143341269	5.848556867	0.566568783	0.288059893	4.835437741	2.799333647	0.714576699	0.956816297	0.705752174	0.926759001	3.303199173	0.190302861	0.455230982	4.591612125	3.717097696	1.480804368	0.357261255	0.956816297	3.707214117	0.20288515	2.035950393	3.717097696	3.129463429	0.177594445	0.517035788	2.864141553	5.852291006	3.417014629	5.153805207	3.152338469	1.887919777	2.124666279	0.605035472	5.266476129	0.660833668	0.614479913	2.698467055	4.740407616	5.063501085	5.528010166
TCGA-85-8666-01A	1	687	6.739465428	3.89638874	1.345416472	1.541496604	0.16478855	7.096381386	1.183347837	3.728003806	6.350884509	1.189683027	0.029982185	3.005553468	5.172761037	2.201949335	0.714576699	0.496714988	2.163819317	4.17883949	0.926759001	4.247998565	9.723507513	8.626056142	8.80672531	0.029982185	2.310659141	4.211077591	0.816408583	4.404674256	5.677860655	3.189229946	0.215363452	0.044043971	3.084206924	6.045312187	4.260885998	4.370965276	3.499643317	0.79989686	6.036350407	6.139116537	5.645610564	4.847019113	3.186025068	4.06103102	2.963618192	3.998321382	3.918509333
TCGA-85-A4CL-01A	1	921	5.042260835	5.560400808	1.411998426	2.946893811	1.609263699	8.456213577	2.464895276	4.579632721	5.024228848	0.537047725	0.566568783	4.089251146	4.674721841	1.811909153	1.356725211	1.428157058	1.09828544	3.166903175	0.824563008	1.922591617	9.700534937	10.47611322	10.32082841	1.057294355	1.895663366	5.219938204	1.770172383	3.594653135	3.157220908	2.744363644	0.044043971	0.311502134	2.427906699	5.788735969	2.616088908	5.689038826	3.621917782	1.546490296	3.516152212	8.021861481	4.639284491	1.599800392	4.143341269	3.212759069	2.933761027	6.584412681	2.793084593
TCGA-85-A4CN-01A	0	1038	6.202425319	4.81865075	1.967526491	1.761700821	0.75789398	7.187134042	1.674015829	4.092639892	5.516662555	0.934316833	0.227745715	2.846216121	4.780376379	1.422758852	0.43401652	0.705752174	1.844379148	2.889625483	0.864751604	0.276196268	9.948460862	9.130276767	8.487724579	0.029982185	1.811909153	3.32784694	0.585929815	2.582772754	3.200186552	3.361926513	0.044043971	0.368491016	2.094549575	5.48898669	5.021999581	5.985944291	3.106193145	0.496714988	4.79444769	7.920467249	5.064374179	1.367907252	3.162016606	4.602349328	2.992954406	4.980051795	3.885663885
TCGA-85-A4JB-01A	0	942	5.148168447	2.427906699	1.170576177	3.518616422	0.964205371	8.235295404	2.511241652	3.930840111	5.279529572	2.239100057	0.276196268	5.519205812	4.66338567	1.373488239	1.202249132	0.334563782	2.131298789	3.226684536	0.714576699	0.506908884	5.436309033	6.829838089	6.497160146	0.546943981	1.541496604	4.988283239	3.223558827	1.876187684	3.010982896	3.966378916	1.887919777	0.537047725	2.937499002	5.766646106	1.982214918	4.436991527	4.388290947	0.098960944	5.131747747	6.383879949	5.625914829	2.86612588	4.995063222	4.136738298	4.075607072	6.507148722	3.693921716
TCGA-85-A4JC-01A	1	604	3.795064938	2.903216894	1.595046707	3.173303273	0.311502134	8.381333052	2.205080903	3.778276473	5.817609436	1.761700821	0.098960944	4.762361109	5.749273188	2.508685888	0.98621648	1.444107168	1.551361237	1.941482828	0.993514643	3.37032457	4.317627295	4.956140939	3.978269789	0.125650238	3.419643373	5.880499048	4.842482676	3.635889107	5.909994987	3.845055555	0.001441958	0.215363452	2.131298789	5.292781035	0.633190081	4.225082357	4.517984377	0.299837375	5.404372643	5.860939138	4.275866118	2.248250737	6.469275366	2.763613376	2.727026365	5.912453445	4.116940343
TCGA-85-A4PA-01A	0	741	4.048813173	3.690507959	2.776328917	3.647387566	1.351063698	8.055433317	3.996446609	3.359128329	4.869902135	1.852396643	1.09828544	4.72741494	4.289905816	4.670782589	2.134541206	1.022167735	1.11833757	3.153936128	1.351063698	0.001441958	2.560979269	3.713771756	2.639474824	0.227745715	3.419643373	0.20288515	2.056944695	6.464727365	6.563830984	1.718541718	2.154118279	0.486464357	3.579067947	5.921992932	1.131603937	4.10940262	4.021582018	1.293342353	5.494462234	4.572351364	4.625944843	3.284071376	0.190302861	2.003929906	3.783561801	6.793861196	3.828966135
TCGA-85-A4QQ-01A	1	927	3.732349644	3.289995218	0.444674827	3.395188068	0.085427355	6.770673792	1.655804618	3.371679587	6.62835698	0.444674827	0.015782482	3.381439717	5.099796612	0.77483084	0.556797578	0.190302861	2.367626211	2.403529144	0.696897433	1.952740921	4.257853088	5.730628704	4.142492214	0.227745715	2.229886265	6.204595467	2.425220525	2.55848809	3.485520406	3.389668976	0.015782482	0.138811974	2.10129394	4.573596745	3.631200034	3.857061618	2.21754748	0.20288515	6.95249564	7.087745153	4.44033013	3.450318055	3.990167306	3.790889586	2.316410737	5.848556867	1.664965451
TCGA-85-A4QR-01A	0	600	4.722507788	0.476111032	2.067287967	2.718286769	1.057294355	7.11425066	2.673804201	4.712695458	5.103097577	0.824563008	0.151855661	4.175627424	3.278150317	0.872622541	0.848809679	0.151855661	0.264241606	2.475385206	0.029982185	1.526569759	8.385919279	9.271735907	6.449403791	0.151855661	1.526569759	5.751137889	2.097920556	0.605035472	0.605035472	5.600837768	0.015782482	0.264241606	2.914746122	4.645620234	0.299837375	6.113390183	4.985958911	0.015782482	2.587606239	6.438134751	4.684331609	1.15767354	4.161933623	4.552240227	3.986513034	5.840990847	5.442659249
TCGA-85-A50M-01A	1	826	4.24269383	6.069345785	1.131603937	2.604298175	0.576281927	7.17710359	2.011142406	3.272142399	4.929341624	3.155622789	0.357261255	4.462756079	4.482905846	2.325128982	1.930181813	0.824563008	1.761700821	2.811673855	0.546943981	1.362339888	2.821884919	2.682832608	4.311833821	0.015782482	3.155622789	0.678959458	2.490822631	4.004603056	3.828966135	4.259369499	2.214408442	0.071760677	3.565695275	6.339822255	0.79989686	3.20963699	4.751190178	0.112369092	7.560761454	4.898693105	4.424975662	1.722930336	0.138811974	4.324847112	3.812611634	4.611267651	3.009143571
TCGA-85-A50Z-01A	0	493	4.817686197	0.791587435	0.605035472	2.141109816	0.311502134	6.764332535	1.496186705	4.030405007	4.579632721	0.633190081	0.24001485	4.723085066	4.661656744	1.511464861	1.00070017	0.465723554	1.328259826	3.495815133	0.412509795	3.533684203	8.870385934	8.99852341	6.770475624	0.678959458	1.39563804	5.533586873	2.698467055	3.330728569	5.362500417	4.591037015	0.125650238	0.138811974	2.488274623	6.39247608	1.384629301	6.017740237	4.52487087	0.264241606	4.101867319	7.118023269	5.110671233	3.608968222	3.870938306	4.157968575	3.459587897	4.476410634	2.731442174
TCGA-85-A510-01A	0	482	5.213029163	2.446496832	1.084751873	3.294395014	0.79989686	7.719162898	3.099477787	4.626520548	5.028590774	3.070543257	0.299837375	5.698257204	4.873862111	4.369537805	4.729050803	1.722930336	0.94937079	3.859109905	0.714576699	0.044043971	3.786715175	2.398097842	2.536272706	0.412509795	2.427906699	0.288059893	1.406511684	2.678274908	4.000946337	4.654261749	2.15086296	0.151855661	2.885733527	6.69142697	0.623866687	4.876276919	4.733381379	0.465723554	4.377913322	5.130581988	4.822316265	3.344965899	0.001441958	3.668012662	4.106953381	5.233466991	4.537978453
TCGA-85-A511-01A	1	455	5.586540102	2.646361969	1.618689931	3.670316139	0.94937079	8.003831557	2.376016911	3.982859385	4.91696351	2.056944695	0.546943981	3.854082677	5.377528036	3.506025813	0.98621648	1.475611739	1.632749677	2.604298175	0.696897433	1.757472819	7.58274529	9.060504568	7.420744584	0.20288515	2.104669722	4.616543036	1.183347837	3.776236929	4.828876459	3.225076927	0.24001485	0.044043971	2.813732266	5.85877702	2.570703247	5.35196389	4.076453709	0.299837375	4.692117421	6.892296103	5.195420131	2.807558495	2.971031352	4.101019749	3.297359001	5.405641962	3.898347812
TCGA-85-A512-01A	0	465	5.819966917	3.976490416	2.528828204	3.621917782	0.517035788	7.737078003	3.012734942	3.658893977	5.493484424	0.911493327	0.151855661	3.480421258	6.973426508	1.124984916	1.170576177	0.43401652	1.580632423	3.738916651	0.506908884	0.496714988	6.872862213	7.821093707	7.695277743	0.486464357	1.899540903	5.239599887	1.105014035	2.387087833	3.249571397	1.963880962	0.264241606	0.16478855	3.034046258	6.32629219	1.585429205	6.586193936	3.687187116	0.20288515	4.182807913	8.098274056	5.629050099	2.575528609	3.39790319	4.35193826	2.996540037	5.832934301	4.380673974
TCGA-85-A53L-01A	0	377	4.537978453	1.709712524	1.233258636	2.830045168	1.926348087	7.289451725	2.104669722	4.174777242	4.501539395	1.257601087	0.299837375	5.106010381	4.373059029	2.232955765	1.63736036	0.633190081	1.239417026	3.214275802	0.299837375	0.723328509	7.303660764	7.751112235	8.122286842	0.423298139	1.124984916	4.256336765	2.541240159	2.838126961	4.180351195	2.832107902	0.43401652	0.20288515	2.815791165	6.053092888	2.290096863	4.774595148	3.842078461	0.071760677	4.858507281	5.62503306	4.895793776	2.395343488	2.910930376	4.252546343	3.332169621	5.003200564	3.961699303
TCGA-85-A5B5-01A	0	111	7.101940542	4.241936099	1.064218575	5.155457482	2.239100057	9.262151489	3.160417817	4.295030245	5.12183968	0.964205371	0.029982185	3.838078716	5.491528848	1.275599232	2.157375728	0.486464357	1.151229624	2.68730849	2.014677873	3.443778243	10.39916874	10.34051311	9.784436861	0.24001485	1.316736839	4.55157007	2.12135342	2.257337832	2.134541206	3.234368286	0.138811974	0.288059893	2.778378856	5.376161728	4.622394876	4.724143433	5.070874392	0.264241606	4.743102964	9.255162917	3.990167306	1.328259826	2.998377074	4.081628286	3.38415211	6.065700954	3.147458122
TCGA-94-7557-01A	1	5	5.777935696	5.216921468	2.21754748	1.899540903	1.449425686	7.674280293	1.66038167	4.775654974	4.782978219	1.907307431	0.556797578	3.867957248	5.133885044	1.989465996	1.287489807	2.236027029	1.124984916	3.119547678	0.556797578	5.691588474	10.78042048	12.47995256	10.53607196	0.001441958	3.082531088	5.465329979	0.595505285	4.775076883	5.230352142	3.039315086	0.486464357	0.085427355	2.470138142	5.626502681	2.281273345	4.567466093	3.718206483	2.400772364	4.529845377	7.39300899	5.274268852	2.597199427	2.759350739	3.289995218	3.228203029	4.883715423	4.161178326
TCGA-94-8490-01A	0	153	6.827657443	4.550995661	1.131603937	4.462756079	0.276196268	6.61855739	2.053451527	4.297972489	4.989639152	0.334563782	0.098960944	3.324965949	5.395781043	0.633190081	1.26366052	0.071760677	0.651696756	3.433066709	0.888290626	2.053451527	10.43684119	10.60532639	9.921388549	0.227745715	1.214729183	5.336357775	4.806402699	2.462275422	2.056944695	2.929937632	0.098960944	0.517035788	2.462275422	5.613864951	3.084206924	5.439630602	4.168354591	0.605035472	3.981922653	9.382263502	5.307497788	1.170576177	4.807945549	4.285446462	3.39790319	4.745798507	3.621917782
TCGA-94-8491-01A	0	810	3.775124546	3.249571397	1.245479142	2.763613376	1.151229624	7.711400014	2.508685888	3.304637163	5.624151302	0.993514643	0.368491016	5.009498331	4.560187433	1.941482828	1.531536321	0.401619483	2.422535495	2.220609844	0.556797578	0.816408583	7.780277597	8.579974964	7.132419405	0.334563782	2.666976584	5.509718017	1.050349025	5.237263462	4.964464691	3.739934292	0.75789398	0.16478855	2.577942512	6.159130496	4.35831088	3.791910141	4.638132663	0.299837375	3.800262242	6.090035291	4.536160292	2.053451527	1.570930178	3.502195988	3.246529262	4.718178494	4.867970578
TCGA-94-A4VJ-01A	0	430	6.237646401	5.554038854	0.98621648	3.938410393	0.476111032	7.435359224	2.696183338	3.539898296	7.468966204	1.541496604	0.151855661	4.879754493	4.679814694	3.056721089	0.705752174	0.455230982	1.824159445	2.067287967	1.029291449	1.208535591	8.08860957	8.732096743	7.78694719	0.151855661	1.937712343	5.603482185	1.880118712	3.617140856	4.811513624	2.780514737	0.390670892	0.085427355	2.395343488	5.03877022	3.385598941	4.817686197	4.121935412	0.05797134	3.343523443	6.081758954	4.826368021	3.571830636	3.147458122	3.573021358	3.26470376	5.242228488	2.905123007
TCGA-94-A5I6-01A	0	538	7.664727447	4.750131038	1.077948253	2.976529408	0.723328509	7.580954685	1.872260662	4.893861002	5.835488729	1.401099687	0.138811974	3.049772807	4.663961997	1.310938664	1.029291449	0.888290626	1.531536321	2.680553425	0.423298139	5.49573341	11.0164966	10.28695522	10.34051311	0.112369092	1.655804618	4.580207634	0.840743432	3.614844756	3.923272617	3.628901957	0.138811974	0.227745715	2.731442174	4.560762005	4.297972489	5.238042259	2.992954406	0.311502134	4.754945551	8.872681024	5.297946072	2.373191813	4.631126537	4.363257789	2.488274623	5.427322165	3.37032457
TCGA-96-8169-01A	0	557	5.033922583	4.758123469	0.783259178	2.599537076	0.368491016	7.68383345	2.205080903	4.025993072	5.608869274	1.740262511	0.311502134	4.174777242	4.717601293	3.653185807	1.989465996	1.251559895	1.339723064	3.094443975	1.700907058	1.840340794	9.82888717	9.773049839	7.554097022	1.144699647	3.612457157	4.114490318	0.79989686	3.75502066	4.936015699	3.237407392	1.333983959	0.20288515	3.368879369	6.363923517	1.15767354	4.367444312	4.337771517	0.585929815	5.591632078	6.515852267	4.941626597	2.72923397	2.049961042	3.934578175	3.60419511	5.21108312	3.968157441
TCGA-96-8170-01A	0	531	4.201713863	2.618432572	1.722930336	3.131057854	1.604561802	7.219612158	2.266360874	3.839008815	5.000487952	3.028780105	1.00070017	4.677604498	5.669037	4.116940343	2.78889258	2.118042829	2.702867181	2.518749616	1.036346621	2.381590255	5.324168476	7.879141023	5.662763059	2.560979269	3.71931534	5.525760051	5.110671233	4.327792584	5.629050099	3.400709379	0.299837375	1.623414241	3.887621907	6.339525959	0.423298139	5.161969918	4.597555508	0.423298139	5.074270383	5.749862036	4.763998507	4.829358869	4.757064133	3.111232361	4.218836035	5.783237461	4.825306806
TCGA-96-A4JK-01A	0	589	6.691129873	5.086692085	2.449191993	3.974617552	1.036346621	7.530126329	3.20491083	3.281110498	5.18433245	0.864751604	0.24001485	3.543646246	5.56314153	1.840340794	0.911493327	0.576281927	1.609263699	3.585116851	1.328259826	3.056721089	11.29937255	9.576890287	8.639222885	0.125650238	2.173461299	3.155622789	1.195983657	3.421003263	3.560843633	2.945066326	0.085427355	0.585929815	2.980196475	5.465720927	2.503577256	5.282062692	3.034046258	0.345971545	4.79444769	7.944269408	5.06524729	1.189683027	3.091001129	3.589884279	4.138436031	4.762939006	4.218836035
TCGA-96-A4JL-01A	0	842	5.755161871	1.664965451	1.945256785	2.92620261	0.24001485	7.444903944	2.195691862	3.89638874	4.557697738	1.131603937	0.791587435	3.633590375	4.213442719	4.454928959	1.269621124	2.198819654	0.964205371	4.177989197	0.840743432	0.05797134	3.926075067	2.735775391	2.854226442	0.215363452	4.228111427	2.097920556	1.105014035	4.81816847	5.934779469	3.282545989	0.16478855	0.177594445	2.889625483	5.863003031	0.623866687	2.470138142	4.021582018	0.390670892	4.269892012	5.821243915	5.333822185	2.587606239	0.215363452	4.370965276	2.585189092	5.546894618	4.449584774
TCGA-98-7454-01A	0	652	4.160328645	3.721440845	1.269621124	2.47276115	1.655804618	6.396922597	2.000328137	4.306801147	4.406770463	2.582772754	1.036346621	4.192259095	5.124753609	4.741562741	3.091001129	2.47792826	1.43880002	3.756039215	0.605035472	0.24001485	3.631200034	4.233507846	3.396545562	0.015782482	3.614844756	3.119547678	2.1080479	4.057552959	5.462104757	2.666976584	2.26034386	0.098960944	2.634858914	7.17184028	0.614479913	3.63818816	4.193015345	0.964205371	5.850030849	4.839008305	5.943239291	5.315783767	0.311502134	2.575528609	3.003802658	4.118636663	4.147398279
TCGA-98-8020-01A	1	84	4.141643189	2.060364516	1.485943153	2.208214354	0.872622541	7.027600071	1.669487386	3.506025813	6.216236113	1.433504257	0.605035472	3.737806564	4.476410634	3.091001129	2.223752575	1.064218575	2.696183338	2.724904236	1.459969453	2.137863051	3.245008477	3.19234664	2.767878189	0.001441958	2.742237001	5.201256715	5.013083607	3.158819251	4.567466093	3.507302639	0.791587435	0.25216627	2.905123007	5.179956396	1.669487386	3.408859609	3.480421258	0.25216627	8.271775473	6.622021813	5.052249332	3.329287675	4.791363126	4.255578637	3.767803047	4.529271355	2.451806561
TCGA-98-8022-01A	1	933	5.095525113	3.349204024	1.993133586	3.252614287	1.208535591	7.625623774	3.142579875	4.23966304	4.906908967	2.711674736	1.333983959	5.594569929	5.638358757	4.63525326	4.339957859	1.86035878	1.956450955	2.046473242	1.536577469	0.696897433	6.754226693	7.175316036	6.459487481	0.444674827	3.096121654	3.786715175	2.272305179	4.087556959	4.238905399	5.278750174	0.678959458	0.423298139	2.920472636	6.209034545	0.98621648	4.165143896	4.800713969	1.930181813	5.227724131	6.776222603	5.051376465	4.311833821	2.319368663	3.713771756	3.939345188	5.420582888	4.38276844
TCGA-98-8023-01A	0	649	4.843544349	1.852396643	1.310938664	2.186163798	0.614479913	7.966379961	2.427906699	3.276625647	4.078147079	1.214729183	0.903788785	3.938410393	4.598226602	4.756582627	0.978906494	0.864751604	1.239417026	2.533790314	0.595505285	0.527085466	3.926075067	5.103583032	3.570548422	0.001441958	2.592359539	5.209915528	0.888290626	5.569308564	5.009885914	3.479055716	0.16478855	0.098960944	2.144358725	5.520184015	2.655610642	4.06103102	4.503451159	0.299837375	5.5576602	5.112710496	4.835437741	2.131298789	2.548697993	3.080855513	2.858191179	5.378211201	4.275107427
TCGA-98-A538-01A	0	826	4.567466093	1.433504257	0.75789398	2.362065764	0.151855661	6.575803612	1.293342353	4.635829121	5.851013518	1.465194135	0.215363452	3.258702322	5.307497788	1.459969453	0.556797578	0.585929815	1.911122996	4.26458283	0.215363452	0.215363452	6.832613499	7.306443058	3.674831865	0.276196268	1.891789655	2.563388244	1.214729183	3.117866419	3.968157441	2.278255885	0.05797134	0.029982185	3.037558513	5.966262013	1.963880962	5.732296708	3.485520406	0.24001485	4.822316265	6.543648135	5.151375491	1.714158921	4.624121841	4.580782556	4.731745324	5.718659417	3.770953712
TCGA-98-A539-01A	0	173	6.457609085	5.984369549	0.585929815	3.495815133	0.423298139	7.743547605	1.669487386	3.7877355	5.230352142	1.269621124	0.614479913	2.910930376	5.267547562	2.179847554	2.186163798	0.79989686	1.551361237	3.234368286	0.911493327	3.032290576	10.70676347	10.52348048	10.30564035	0.16478855	2.266360874	4.456169709	2.097920556	4.080781457	4.539796717	3.122822441	0.556797578	0.071760677	2.266360874	5.098534539	4.592187245	2.333700053	3.26470376	0.334563782	6.503489452	7.175216728	5.29024742	3.511133773	2.767878189	3.746411545	3.034046258	5.957898363	2.89550977
TCGA-98-A53A-01A	1	552	1.124984916	4.150606631	2.226818535	3.956178699	0.766388767	7.39599116	1.696409531	4.05322963	5.714539287	0.749308907	0.423298139	3.342171284	5.334212268	2.425220525	1.74460955	0.357261255	1.428157058	3.503472487	0.390670892	3.072305333	10.17974438	10.23559711	9.617537739	0.227745715	1.595046707	3.279585469	0.791587435	2.074145593	2.784702626	2.744363644	0.05797134	0.595505285	2.229886265	5.570776989	3.073979573	6.219787753	3.651989179	0.177594445	3.311919462	8.331086861	5.863199595	0.832689949	3.71164718	4.727992295	4.087556959	5.822226235	3.852127995
TCGA-98-A53B-01A	1	61	5.608869274	5.492506628	1.275599232	3.885663885	0.687939698	7.590504712	3.246529262	3.467408278	4.653109423	1.316736839	0.401619483	5.972067834	4.697116612	3.874851629	1.700907058	1.022167735	2.316410737	2.996540037	1.373488239	2.12135342	7.622340503	8.547660586	3.131057854	0.001441958	2.88383139	5.196587395	3.789869087	4.314777891	4.307465786	4.54046663	1.202249132	0.25216627	2.488274623	6.624001522	1.664965451	4.416205256	4.069587442	0.379612774	5.046139607	6.055752262	6.209429139	3.200186552	1.774415925	3.599423413	4.555878466	4.820772848	3.464770701
TCGA-98-A53C-01A	0	822	3.997383975	3.75502066	3.170102781	3.503472487	3.005553468	8.25114293	3.437059895	3.570548422	3.886689491	3.334962112	1.887919777	4.951882893	6.268338616	4.735017507	3.71164718	3.091001129	2.373191813	2.592359539	2.039505722	0.098960944	4.706059204	3.051531432	4.130985765	0.20288515	4.634677409	1.428157058	4.515402328	5.938517429	6.563435213	2.639474824	1.66038167	0.816408583	3.752891141	7.139965379	1.475611739	2.648715111	5.108534953	1.585429205	8.170217057	5.106884256	4.84856355	6.670037521	0.486464357	2.475385206	4.41153513	5.716991718	4.550995661
TCGA-98-A53D-01A	1	645	3.595845571	4.486153966	1.840340794	3.446411974	2.278255885	8.793554922	2.832107902	3.490712425	3.801283311	2.992954406	1.646602686	5.071747623	6.47619655	5.113584493	4.370203949	2.924292235	3.174903852	2.650984902	1.907307431	0.20288515	5.286544654	3.048102386	3.956178699	0.112369092	3.970965943	1.422758852	3.666907104	5.006785338	5.325533547	2.11135161	1.628078348	0.880499811	4.091792659	7.205905188	0.696897433	2.881843212	5.387873966	0.766388767	6.824188293	4.990123418	4.826368021	5.745249517	0.24001485	2.293041126	4.505363041	5.950027416	4.244967155
TCGA-98-A53H-01A	0	618	4.858507281	4.121087118	1.937712343	3.406142333	1.316736839	7.958113242	3.025183109	3.850080444	4.356884048	2.827982916	0.824563008	4.658295189	5.165177847	4.027776514	3.361926513	2.430512564	1.795354917	2.778378856	3.375835819	2.660155001	8.1194969	6.612321643	6.685386115	0.190302861	5.7382822	3.832963978	2.95621063	5.005041358	5.666488146	3.509856619	1.496186705	0.379612774	3.018080542	6.547803179	2.776328917	4.718659501	4.765539652	1.233258636	6.261725735	6.144242887	4.928858036	4.852038749	2.356430014	2.793084593	3.831011438	5.613571077	4.116940343
TCGA-98-A53I-01A	0	565	6.758090614	6.150355414	1.696409531	3.814655173	2.304833565	8.447039855	3.511133773	4.552240227	4.98508732	0.824563008	0.537047725	4.458842266	4.63986042	2.575528609	1.176978685	0.816408583	0.740717889	3.480421258	0.896084929	4.70875203	11.67054265	11.1315432	10.29015267	0.112369092	2.290096863	3.343523443	0.749308907	3.780408966	4.327792584	3.060240951	0.177594445	0.423298139	3.122822441	6.078113651	4.119484869	5.542001752	3.235887744	0.660833668	4.295789503	9.165414712	4.736653707	2.392590367	3.393830708	4.17883949	2.905123007	4.899176346	3.577876769
TCGA-98-A53J-01A	0	630	6.840345248	5.865460114	1.151229624	3.941214905	0.556797578	7.473341406	1.887919777	4.405341214	5.503654385	0.576281927	0.138811974	3.063673944	4.746857524	1.202249132	1.214729183	0.177594445	1.90342226	3.12450445	0.177594445	4.639284491	10.32732334	10.61152242	9.011498107	0.517035788	1.623414241	7.343709187	1.623414241	2.154118279	2.648715111	2.018291506	0.044043971	0.098960944	3.608968222	5.840696081	2.356430014	6.805456173	2.417087596	0.112369092	3.306075315	7.890592369	5.182776476	2.513715889	4.981020121	3.275190833	2.446496832	5.350890834	3.961699303
TCGA-L3-A4E7-01A	0	392	4.963012759	3.260135237	1.293342353	4.295030245	1.922591617	8.682216383	2.582772754	3.890512671	5.349427607	2.650984902	0.993514643	5.197754686	4.712118344	3.393830708	2.752960875	1.015077978	1.245479142	4.017078025	1.105014035	0.896084929	5.297556241	6.57669418	4.395814687	0.556797578	2.782651157	4.225082357	2.752960875	4.527358026	5.632283492	3.797106563	0.401619483	0.299837375	2.577942512	6.81378129	0.496714988	2.575528609	4.412202245	0.227745715	5.79394027	5.643846543	4.895793776	3.389668976	1.922591617	2.660155001	4.608870021	6.618854337	3.997383975
TCGA-L3-A524-01A	1	490	5.889248433	3.56450511	1.183347837	3.235887744	1.844379148	7.407323741	2.425220525	3.841055191	5.5576602	0.808185598	0.177594445	4.254820531	4.762361109	1.316736839	0.496714988	0.390670892	0.783259178	2.634858914	2.154118279	0.79989686	10.69327159	9.72660385	7.985204883	2.985699611	1.609263699	3.756039215	0.749308907	2.556080786	3.142579875	3.801283311	0.264241606	1.144699647	2.328011294	5.434648316	5.77744481	4.621243615	2.924292235	0.357261255	5.169552625	8.18705873	4.615967499	3.614844756	2.803445091	4.031343831	3.618334956	4.028621353	5.349134966
TCGA-NC-A5HD-01A	1	2	5.689038826	3.255657929	1.856375616	4.472590563	0.79989686	8.074163104	2.587606239	5.765860804	4.870867947	0.808185598	0.138811974	4.827911656	5.634635145	0.832689949	1.795354917	0.605035472	1.82007144	2.47792826	0.323089962	0.506908884	8.917287123	8.226624361	7.000015194	0.029982185	1.015077978	2.834085141	0.190302861	1.531536321	2.376016911	3.613650913	0.085427355	0.390670892	1.941482828	5.021514972	5.321633432	3.450318055	4.105257904	0.288059893	3.569357888	6.425285345	5.608281571	0.903788785	1.714158921	4.188289161	3.673633698	5.910289998	5.628462225
TCGA-NC-A5HE-01A	0	2336	6.465617178	5.52106441	1.937712343	2.613745985	0.880499811	7.903239085	2.548697993	4.644468194	6.408879602	1.807763449	0.276196268	4.79444769	5.000487952	3.93747564	2.325128982	2.370448699	1.227119643	2.803445091	0.345971545	0.840743432	10.18863673	4.516741142	8.889545181	0.098960944	3.072305333	5.074755544	1.807763449	5.864968691	5.733964748	2.85017732	0.864751604	0.098960944	2.799333647	6.36036728	3.863020868	5.538283416	3.68940094	0.151855661	3.232849018	6.357897734	5.123102361	1.696409531	2.899405834	2.565881149	2.905123007	5.260827106	5.020158095
TCGA-NC-A5HG-01A	0	1963	5.144475744	1.111716279	0.783259178	3.067108047	0.015782482	8.222139407	3.379993328	4.089251146	4.850011513	0.444674827	0.05797134	4.710483238	2.183043689	2.840191579	1.63736036	0.044043971	0.357261255	3.709430508	0.151855661	5.963014855	6.710442417	7.577572464	4.800713969	0.085427355	1.765934012	2.376016911	1.516533772	1.036346621	1.872260662	3.281110498	0.044043971	0.299837375	2.147609774	5.863199595	1.556306706	3.871963149	5.04487897	0.029982185	5.750647174	7.300481041	4.710483238	3.285507204	6.414611478	4.023365103	4.05322963	6.159722101	3.269184336
TCGA-NC-A5HH-01A	0	37	3.601809084	0.714576699	1.683023336	3.613650913	0.071760677	8.187656671	2.070715507	4.398577058	5.974823271	2.950636879	0.029982185	4.933113799	4.122783736	1.485943153	2.157375728	0.227745715	1.227119643	3.777256673	0.071760677	0.029982185	2.310659141	1.948960107	1.628078348	0.071760677	1.183347837	0.412509795	2.425220525	1.700907058	2.606638094	3.254136014	0.071760677	0.79989686	3.099477787	5.30233186	0.911493327	5.868212133	4.877822471	0.138811974	5.293950435	4.720294974	6.018134064	1.379082829	3.672527773	2.157375728	5.375088224	5.590359048	6.117135367
TCGA-NC-A5HI-01A	0	1743	5.602894528	1.195983657	1.144699647	4.491313447	1.11833757	7.614978155	1.433504257	4.079934659	4.041861365	0.276196268	0.151855661	3.920377155	5.850227382	1.043331812	2.014677873	0.190302861	1.11833757	2.653255369	0.138811974	0.401619483	7.113555714	9.100430679	6.307431781	2.664702051	1.214729183	4.967659111	2.118042829	2.731442174	3.228203029	3.968157441	0.071760677	0.177594445	2.735775391	6.253830282	0.696897433	5.823994441	4.916480063	0.16478855	2.362065764	7.239975582	6.349600444	4.012668763	4.891445162	3.95337217	2.86612588	5.846002029	5.126404913
TCGA-NC-A5HJ-01A	1	418	3.810568316	3.546114907	2.982030516	2.958127343	2.815791165	8.024551102	3.187627397	4.127685758	5.316563688	3.225076927	1.844379148	5.896818861	6.118318086	4.544773545	4.047967568	3.041071955	3.046344336	2.408965215	2.003929906	0.783259178	4.208712685	3.106193145	4.226596847	0.044043971	5.238042259	2.752960875	3.528659948	6.217025356	6.041766765	3.499643317	3.04458658	0.642480357	3.379993328	7.215539705	1.316736839	4.003665377	5.268716422	1.333983959	8.352321205	5.397831199	4.95797977	5.064374179	0.112369092	3.773085352	4.402673472	5.661390708	5.495048927
TCGA-NC-A5HK-01A	0	128	3.363280683	2.889625483	1.459969453	4.638132663	0.044043971	8.978462983	2.748703701	5.3441603	5.817412982	0.79989686	0.546943981	5.118537437	3.481695879	1.628078348	0.864751604	0.16478855	1.00792163	2.987534665	0.029982185	0.001441958	2.551185707	0.77483084	1.151229624	0.138811974	2.655610642	2.039505722	0.623866687	5.026361293	2.752960875	4.320571991	2.422535495	0.125650238	2.400772364	6.568778223	5.248751874	5.062725015	3.76354125	0.044043971	5.98456639	4.881686606	5.17917847	0.705752174	0.642480357	2.928113369	3.704998009	4.486153966	3.799148412
TCGA-NC-A5HL-01A	1	88	6.408089019	5.411793657	1.287489807	2.909023082	0.848809679	7.847676721	2.982030516	4.968627164	5.512261	1.09828544	0.299837375	4.744258172	4.138436031	2.333700053	1.876187684	0.848809679	1.245479142	2.682832608	0.112369092	0.77483084	11.26978441	10.79081459	10.01169818	0.264241606	2.091181	2.053451527	2.272305179	3.612457157	4.054921269	1.778593775	0.585929815	0.071760677	2.767878189	5.537598483	4.291424063	6.354539236	3.187627397	0.696897433	3.916548305	10.24968547	5.286934407	2.087814835	2.511241652	4.101867319	3.507302639	4.69663589	3.509856619
TCGA-NC-A5HM-01A	0	1212	4.986927366	2.10129394	0.956816297	3.617140856	0.311502134	8.158258889	3.170102781	5.051376465	6.35068696	3.60419511	0.190302861	6.342686487	2.7868401	3.381439717	1.765934012	0.808185598	0.872622541	3.490712425	1.208535591	0.566568783	4.217322006	5.779506552	5.252938945	0.368491016	2.523787057	4.547836591	1.895663366	1.422758852	3.803325617	3.967221356	0.368491016	0.537047725	3.459587897	5.598193454	0.633190081	4.903042477	4.923635637	0.20288515	5.421266548	5.486737942	4.993707143	1.111716279	3.899280771	2.834085141	4.079934659	5.157109811	4.691636766
TCGA-NC-A5HN-01A	0	1499	5.278750174	5.27767852	0.783259178	2.848196501	0.015782482	6.916492415	1.043331812	4.139190618	5.488400052	0.345971545	0.24001485	2.606638094	4.824342091	1.406511684	0.678959458	0.24001485	0.334563782	4.241936099	0.138811974	2.511241652	10.49170232	10.88186475	10.0777356	0.044043971	0.714576699	1.735921061	0.227745715	0.956816297	2.11473451	2.724904236	0.071760677	0.071760677	3.080855513	5.24144963	1.840340794	5.363573689	4.962625585	0.288059893	6.573230892	8.253734404	4.787700528	0.368491016	5.003200564	4.568711289	1.417372635	5.258976693	3.04458658
TCGA-NC-A5HO-01A	0	1336	6.263600989	2.134541206	1.310938664	3.45822431	0.125650238	8.204299723	2.373191813	4.594583684	4.505363041	2.931849138	0.071760677	3.960763505	4.993222839	1.556306706	2.104669722	1.227119643	1.433504257	2.68950514	0.112369092	3.893497125	7.290345973	9.249172757	7.408616086	0.595505285	1.526569759	3.594653135	0.476111032	2.483099421	4.696059033	2.67152766	0.001441958	0.151855661	3.479055716	6.538899672	1.501291188	6.360169714	3.926075067	0.138811974	2.860174202	8.189251187	5.852487544	1.930181813	4.764480108	3.421003263	2.893519079	4.677604498	5.405641962
TCGA-NC-A5HP-01A	1	770	5.247583448	2.95621063	1.299270673	3.309042011	2.201949335	7.418159772	2.693984826	3.746411545	4.454928959	1.722930336	0.151855661	3.354887039	4.530515081	1.521547101	0.993514643	0.840743432	1.967526491	2.82394574	0.848809679	1.339723064	4.754945551	7.29769882	5.764781028	0.190302861	3.102834951	5.340941629	1.411998426	3.094443975	2.887722544	3.434427896	0.401619483	0.05797134	3.779389047	5.398221713	2.018291506	2.457038877	4.148247507	0.190302861	6.120387879	6.14956668	4.963496731	2.398097842	4.651957135	3.463497559	3.037558513	5.799341323	3.92131113
TCGA-NC-A5HQ-01A	1	448	5.624151302	2.097920556	1.74460955	4.418969559	0.926759001	8.164038627	3.245008477	3.767803047	4.766117598	1.632749677	0.323089962	4.940659148	5.062239978	4.044491525	2.597199427	0.506908884	0.85679827	2.809615931	0.465723554	0.190302861	7.66960334	7.951838632	7.43774537	0.125650238	1.872260662	4.26164428	1.952740921	4.112794297	3.639383794	4.203321528	0.177594445	0.299837375	3.252614287	5.510011433	2.592359539	6.502698271	4.497047209	0.276196268	3.857061618	6.531084864	4.589215898	2.28421297	4.871447445	3.71931534	3.373125088	5.842464692	5.436015962
TCGA-NC-A5HR-01A	0	1244	6.321552107	5.284303627	1.795354917	3.817720898	0.556797578	7.428101505	3.182821068	5.286934407	3.916548305	0.816408583	0.151855661	4.448344295	4.903042477	1.646602686	2.074145593	2.000328137	0.496714988	2.7868401	0.029982185	4.622394876	10.82949303	10.42135243	9.098733778	0.749308907	4.40057756	3.933643595	0.848809679	2.793084593	3.165303706	1.82007144	0.015782482	0.044043971	2.592359539	5.56314153	2.053451527	4.667996554	3.977333258	1.050349025	5.576259393	8.690895267	4.596980296	4.460178633	1.541496604	3.758169106	4.534246549	5.045751715	4.951882893
TCGA-NC-A5HT-01A	0	804	4.649076582	2.959957284	1.599800392	3.859109905	0.323089962	8.251043258	2.417087596	5.021999581	5.74475884	1.176978685	0.20288515	3.632395161	4.02064361	2.167005351	1.595046707	0.323089962	0.455230982	3.132741105	2.433200985	0.190302861	9.163418197	9.581184665	8.498594329	0.05797134	1.714158921	0.299837375	0.840743432	1.022167735	1.718541718	3.800262242	0.05797134	0.455230982	2.220609844	5.786379418	1.811909153	5.044006242	5.538576961	0.24001485	4.255578637	8.664160722	5.648158673	1.195983657	5.467284741	4.269133492	4.310409384	4.999131708	2.239100057
TCGA-NK-A5CT-01A	0	1997	3.839008815	2.948808688	0.723328509	3.498367147	0.605035472	8.522827704	2.266360874	3.654290462	5.530456032	1.401099687	1.050349025	6.093878116	3.995603014	1.891789655	1.501291188	0.299837375	2.752960875	2.381590255	0.20288515	2.167005351	3.752891141	4.055767136	4.89772664	0.029982185	2.914746122	3.170102781	0.633190081	5.408375971	4.113642292	3.969093566	0.24001485	0.085427355	2.028923705	7.334466625	1.536577469	1.411998426	3.375835819	0.015782482	6.372123029	4.622970521	4.738867505	3.04282912	4.424308257	0.687939698	3.025183109	5.501502912	1.989465996
TCGA-NK-A5D1-01A	0	511	4.427645434	2.511241652	2.47276115	3.412936522	1.575777183	7.734490201	3.165303706	4.340623302	5.535739414	1.864346128	1.015077978	4.869419237	4.673568844	2.815791165	4.321236966	2.301883152	2.21754748	4.55712322	0.177594445	0.001441958	2.347986402	0.956816297	1.449425686	0.05797134	2.920472636	2.014677873	2.438581243	2.889625483	3.739934292	3.056721089	0.112369092	0.20288515	2.613745985	6.035464124	3.616038688	5.746917843	5.25099143	0.112369092	3.45822431	5.135925277	5.265307317	2.513715889	1.111716279	3.422363284	5.364939701	4.759760682	4.873379166
TCGA-NK-A7XE-01A	0	13	5.530456032	5.218867729	0.94937079	3.431796386	1.164140924	7.956320485	3.324965949	4.524296938	6.51258837	1.856375616	0.311502134	5.812992903	5.073008986	2.846216121	0.880499811	1.872260662	1.345416472	2.718286769	0.368491016	1.485943153	9.901808899	9.972037171	9.760863842	0.001441958	2.074145593	2.014677873	0.044043971	3.60419511	3.744283046	3.605388256	0.177594445	0.177594445	2.901311169	5.428689646	1.74460955	4.112794297	4.074760465	0.151855661	1.978556687	6.335970468	4.733958828	1.674015829	1.774415925	3.418283616	3.61006991	4.902559191	3.665709498
TCGA-XC-AA0X-01A	1	6	6.463738691	4.306041579	1.595046707	3.049772807	1.316736839	7.932617103	2.333700053	3.276625647	5.537598483	1.641978034	0.714576699	3.839008815	5.974134404	3.374480385	1.281535959	1.475611739	2.339394368	3.289995218	1.138139419	2.941325412	9.569200396	9.521564236	7.534800942	0.098960944	3.479055716	4.341383828	4.032188806	5.236192635	5.06699356	4.024209773	2.223752575	0.334563782	3.445049639	6.864335808	1.828252013	5.860742579	3.85613065	0.506908884	5.899965213	7.512522674	4.852038749	4.073067347	4.303098456	3.707214117	3.614844756	5.486444633	4.082475146
[truncated: 144 more columns]
