# Supplementary material for: Effects of Lipid Metabolism-Related Genes PTGIS and HRASLS on Phenotype, Prognosis, and Tumor Immunity in Lung Squamous Cell Carcinoma
Source: Oxid Med Cell Longev. 2023 Jan 17;2023:6811625. doi: 10.1155/2023/6811625 (PMC9873467; doi:10.1155/2023/6811625)
Supplement: Supplementary Materials — Supplementary Table 1: lipid metabolism gene set in Reactome pathway database. Supplementary Table 2: the mRNA expression matrix of lipid metabolism-related genes (LMRGs) in the TCGA TARGET GTEx dataset. Supplementary Table 3: the mRNA expression matrix of lipid metabolism-related genes (LMRGs) in the TCGA dataset. Supplementary Table 4: the mRNA expression matrix of the GSE4573 cohort. Supplementary Figure 1: the expression of key genes in lipid uptake pathway in LUSC and normal lung tissues. ∗∗∗p < 0.001. Supplementary Figure 2: (A) the Kaplan-Meier survival curve of ALDH3B1. (B) The Kaplan-Meier survival curve of CSNK2A1. (C) The Kaplan-Meier survival curve of LCLAT1. Supplementary Figure 3: the TCGA cohort's heatmap corresponds to the consensus matrix for k = 2 using consensus clustering. Supplementary Figure 4: the infiltration heatmap of 22 kinds of immune cells in two clusters of the TCGA cohort. Supplementary Figure 5: sample clustering of the TCGA cohort to detect outliers (height = 60). Supplementary Figure 6: (A) the Kaplan-Meier survival curve of PTGIS in the GSE4573 cohort. (B) The Kaplan-Meier survival curve of HRASLS in the GSE4573 cohort. [file 6811625.f1.zip › Supplementary 4. Supplementary Table 4.txt]

	GSM102114	GSM102115	GSM102116	GSM102117	GSM102118	GSM102119	GSM102120	GSM102121	GSM102122	GSM102123	GSM102124	GSM102125	GSM102126	GSM102127	GSM102128	GSM102129	GSM102130	GSM102131	GSM102132	GSM102133	GSM102134	GSM102135	GSM102136	GSM102137	GSM102138	GSM102139	GSM102140	GSM102141	GSM102142	GSM102143	GSM102144	GSM102145	GSM102146	GSM102147	GSM102148	GSM102149	GSM102150	GSM102151	GSM102152	GSM102153	GSM102154	GSM102155	GSM102156	GSM102157	GSM102158	GSM102159	GSM102160	GSM102161	GSM102162
DDR1	12.27802844	11.60777266	11.10831716	12.2183084	12.38227571	13.00347566	11.84640623	11.91746297	11.59583604	12.02828479	12.24473042	12.24654941	11.62651702	12.87045903	12.35468575	12.45518625	12.06150028	12.20419587	11.75929507	11.867983	12.40688665	12.20597749	12.02528014	11.4530865	12.25018918	12.93874817	12.35266805	12.55106092	12.11279121	11.899168	12.17849147	12.10073542	12.05932919	12.45282148	11.64237394	11.7399177	12.16950239	12.48631442	12.87045903	12.04885982	12.3054163	12.00757206	12.30333962	12.41789601	10.93500824	12.03001398	12.31165352	11.48633365	12.7381944
RFC2	7.637033196	8.822250489	8.044529685	8.122653806	8.422434322	9.601010243	8.21449567	7.665654717	6.332596926	6.950170962	8.655041877	8.760106074	6.953132691	7.674797729	9.515072902	8.293663334	9.704764951	7.475572736	8.405265047	8.583133201	8.436156236	8.427427178	8.035729527	8.487100213	7.656888011	8.951364192	7.657255993	7.110805239	8.849486419	7.657760319	8.948118409	8.239145034	8.459048703	9.084841894	7.903716346	6.9094516	8.326741558	8.220580173	7.241663308	8.079958363	8.103261675	8.45668865	7.272458527	8.927982615	8.78603753	8.166092572	8.671979774	8.284977591	8.348611609
HSPA6	8.109085264	8.215242726	8.817481274	8.117541173	7.996955983	8.036358563	8.267737474	7.888288001	8.862237687	8.238045876	8.471245637	8.665588024	8.619259875	10.10534242	8.015393833	9.019373198	8.228029212	8.276122599	8.285981048	8.247988671	8.283455223	8.311067324	7.949862618	8.87501514	8.304328472	8.087263921	8.277884354	8.657661547	8.371661057	8.748799697	8.338905167	8.245125759	8.474505752	8.829504066	8.805486703	7.963985344	9.105857636	8.999505723	8.467778888	8.869443651	8.357375115	8.49787547	9.018268621	10.55199738	8.415463658	8.322051177	7.667521152	8.654924484	8.55111761
PAX8	10.19286204	10.38957193	10.22837647	10.42136008	10.38354695	10.58968681	10.78924104	10.55124537	10.80122586	11.03887491	10.62416154	10.61427739	10.71521556	10.58153346	10.58671598	10.4128896	10.44784933	10.79596425	10.59127773	10.36227783	10.96714	10.80541241	10.9637966	11.17729215	10.8436235	11.03523005	10.65034431	10.92692282	10.54556763	10.68522661	10.42667012	10.36777555	10.85957286	10.99340558	10.39363724	11.29365977	10.83740545	11.12976166	10.97696781	10.75907075	10.72383808	10.2258959	10.58765168	10.12283622	10.60626556	10.08059231	10.09139766	10.51033851	10.34697441
GUCA1A	6.920239985	6.891904361	9.30590566	6.966260439	7.165183655	6.481246003	7.323833796	6.40292512	7.863730139	7.166478984	6.655020117	6.400599495	7.697380547	6.811194961	7.427996738	7.129697862	6.539898465	6.483032112	7.14333485	7.564870102	6.559706525	6.928675885	5.731230529	6.537004817	5.927895037	6.051901467	8.197327822	6.906662178	5.530369098	6.858212989	6.888707123	6.685109265	7.367025148	7.290318132	6.978774149	7.319608428	6.788025615	7.088372932	6.999965319	6.393381409	6.816099731	6.760020714	6.067962966	6.992103667	6.638256816	4.97913869	6.341152647	6.809285616	6.249359612
UBA7	9.158532705	8.903904844	8.291134402	8.802828253	8.895138664	8.652575016	8.973298991	7.626441988	9.646934001	9.509346149	8.429553931	8.585333076	9.087614612	9.239028053	8.742773976	8.207630099	8.425678703	9.276347102	9.399077136	8.414557303	8.413899728	8.576084778	8.639345959	9.117834166	8.793788059	8.218769062	8.489818086	8.940978336	9.102649392	8.884662783	9.004547007	9.030975001	9.221258546	8.668364975	9.618612306	9.02232835	8.997637172	8.456900803	9.071472168	9.430731212	8.638569016	8.691979677	8.965475538	8.477159037	8.53808175	9.066437988	8.386500771	8.487349529	8.547109534
THRA	7.51721481	7.545938208	7.596124177	7.761675937	7.927926089	7.296289576	8.123144469	7.962248728	8.23744716	7.870309118	7.633407597	7.303845185	7.927649158	7.723608381	7.424786641	7.395115682	7.65701706	7.604032553	7.627843283	7.391320675	8.027972502	7.439317865	7.648644119	7.484559219	7.742660392	7.415144015	7.665419086	7.785818914	7.049960147	7.374308858	7.753811196	7.519954251	7.458102031	7.234096326	7.474590263	8.208572026	7.932751973	7.96592638	7.881595117	7.55454471	7.617637001	7.043133721	7.747537007	7.458102031	7.432242942	7.238564036	6.878510368	8.153142752	7.470228817
PTPN21	5.107026592	6.665939936	6.485132077	7.032360042	6.461724217	6.29288258	7.561590534	6.792342754	7.632106623	5.233603367	7.468619093	7.242759547	6.714805545	6.965600869	4.633844647	4.724777843	4.961837003	5.104419253	6.757562354	4.516930852	4.341024391	7.53039982	6.687449705	5.956336881	6.960666389	5.664254395	7.178533353	6.577584535	4.097153654	7.372541597	6.510805974	6.889160064	5.141645317	6.887441165	7.419826705	7.054997706	7.047163527	5.606950436	4.41884204	6.98644564	7.102499742	7.222966915	6.31475894	7.330904074	4.698233391	7.003756137	6.230357652	7.360754587	4.847860412
CCL5	10.34718775	9.746573278	9.037054032	7.948850114	8.755194233	7.971319629	9.239565368	6.965924884	10.67748143	9.431564975	7.330372661	7.998356402	7.594243295	10.17003557	8.095995469	7.291633611	7.391884916	7.475572736	10.96782587	5.259914761	8.501643331	8.49360405	9.930834245	10.95275695	6.230107954	6.583654896	6.987255055	6.871928232	9.864817563	9.651694259	8.231259689	8.816878961	11.90605567	7.003453669	8.945983986	10.80307203	9.678013421	7.10446643	6.447172259	9.941771551	8.062351344	8.258111102	9.517339674	6.555788862	8.447805606	8.975222132	8.371072923	9.509616519	9.233773891
CYP2E1	5.388567114	6.924885418	6.191275691	5.915069824	7.725589111	6.86093565	6.595073111	5.978802403	6.869439274	6.978179802	7.922749043	6.797611648	6.992103667	6.380289562	5.960221387	6.877632154	6.328653202	6.950626155	5.360522577	6.379894814	6.763085287	7.695921018	5.76876288	6.67323361	5.97376082	5.757597715	6.253594501	6.831953506	5.570691351	7.492517345	5.892727279	6.55243412	6.44239885	6.519920293	6.831953506	6.231270031	6.210357769	6.652513199	6.863057745	5.905003075	4.512195227	6.572880927	6.028731661	4.620900482	6.650543261	6.709237636	6.49879771	6.922204482	5.833672765
EPHB3	6.390501588	7.060755439	9.278203913	10.1770071	8.460066006	11.16160786	9.388029806	10.38808788	8.364496059	8.169659028	10.6480916	9.471577032	9.351320768	9.220661399	7.674654984	10.04944953	8.618694341	9.423232918	9.31917056	9.765983766	8.798301949	9.664814726	8.305812445	8.812058511	9.225112098	8.886367726	8.838371343	9.788959258	10.54745169	9.570928782	10.02599652	8.927151952	7.526123546	8.999986763	8.877068436	7.845928147	7.66855813	10.98565768	9.381788972	9.482580712	8.538685417	9.536281492	8.501768209	9.176272391	9.191471682	8.677969884	10.98285099	7.481422478	10.18657795
ESRRA	9.00317984	9.296096795	9.425097865	10.0109441	8.865737705	9.301846468	9.952825998	9.397094435	9.335888322	9.617581105	9.186495528	9.005694599	9.07392185	9.583673601	9.235695006	8.952589666	9.839087951	9.76394918	9.306179892	9.48326766	9.38644753	9.265787429	8.877998672	9.896769984	9.235035495	9.286292385	9.244321858	9.676649536	10.21462622	9.860087745	9.041542864	9.119710311	9.169413847	9.58730458	9.053702107	9.094597384	9.401493909	8.862937738	9.57393635	9.575263952	9.516195984	8.831467995	9.160949836	9.383600042	8.878621147	9.228719315	9.321043021	9.316383555	9.078739096
CYP2A6	8.518106788	8.590593772	8.671853155	8.425560464	8.898482628	8.739260285	8.967367823	8.82612401	9.070717479	9.02933845	9.042482545	8.655512893	8.646155849	8.827971571	8.022287051	8.661437959	8.732802673	8.987722643	8.811157961	8.286376467	9.3783422	9.285568639	8.80891402	8.883334165	9.147526883	8.778448508	8.916508788	8.989160086	8.401747668	8.688810311	8.661084033	8.856323049	8.730190047	8.460066006	8.827281973	9.347690277	8.972272133	9.07624058	8.962491408	8.694674745	8.948832979	8.407702525	8.738406369	8.447264213	8.465744644	8.313065144	8.663649969	8.669810459	8.534151534
GAS6	11.50886142	10.85548396	12.22017289	11.28141129	11.33810441	11.74715628	11.95144883	11.60014816	12.70596516	12.17500906	11.2944246	11.05458866	12.15158694	11.83307589	10.79282699	10.92245131	10.60834208	12.48382382	11.39241855	11.27144804	11.0402853	11.06759672	11.2920739	11.55519202	11.10377141	11.14833255	11.29365977	12.5837206	11.47085881	11.90605567	10.75965336	11.6863242	11.79538501	11.90865181	12.20050196	11.43221058	12.01559887	11.29365977	12.2022542	11.23869789	10.78811434	11.65309084	11.64843047	11.03164588	11.08545822	11.93491724	10.7625851	10.55518355	10.47348716
MMP14	10.71521556	10.11684666	10.3240668	10.34191725	10.89261821	10.28198017	10.9975123	10.93263017	12.2819538	11.15328813	11.21220867	10.65865241	12.16739419	10.94344755	10.09060996	11.28487772	10.18499687	10.62749705	11.26884194	11.08323849	10.53339115	11.56250502	10.88576708	11.05084797	11.23869789	10.75731622	10.80908237	11.62439183	10.46366612	11.61157482	10.36140345	11.63251636	10.84235825	10.6302887	11.05747728	11.01446023	10.87406514	10.8695321	11.11100097	10.70368333	11.39241855	11.1764788	10.97145217	11.60879809	9.928935472	10.29151811	10.37961545	9.886403559	10.14037594
TRADD	9.323539132	9.153093876	8.768671908	8.775845322	9.015569321	8.435333469	8.744714008	9.476045139	9.370554862	9.254785782	9.780446228	9.387682448	9.131441481	9.351438633	8.997765964	8.979654919	9.053583239	9.152331575	8.90844299	9.18726126	9.055189971	9.221499544	9.324016414	10.26138436	8.962869132	9.52568349	9.244568757	9.963502751	9.809803295	8.956614782	9.268431977	9.390580621	9.221770228	9.285312134	9.785962558	9.857302488	9.514344203	9.033786513	8.910625538	9.199684198	9.377313198	9.127767049	9.923451306	9.182015303	9.163861564	8.735949598	9.411629745	10.15768858	8.794363215
PLD1	7.555633043	7.834322659	7.58395111	7.099664651	7.741478736	9.264643236	8.76091241	8.268507279	7.44247065	7.908212558	9.087851065	9.547432113	8.321187018	7.588912013	8.330129843	7.966407829	8.35094422	8.037346171	8.152926375	9.115507949	7.479831887	8.643525265	7.091938574	8.524197658	8.039486419	8.837402443	8.749487156	6.893073101	8.375811522	7.951020282	9.674061548	7.777819257	7.583830797	8.436751467	9.138269996	7.067411461	7.55070226	7.418300677	7.624036694	7.126651599	8.824760361	7.752049054	8.141081391	8.547473455	7.9867347	8.08274064	8.734380448	8.87501514	8.883447623
DTX2P1-UPK3BP1-PMS2P11	9.8934849	10.19092117	9.88010287	9.924820146	10.48392722	10.34979133	10.20359285	10.3738162	9.952496546	10.26302425	10.16776047	10.3943254	9.98869306	11.35189907	10.17003557	10.36161569	10.1713419	10.42334727	10.36007436	10.28982154	10.68080944	10.89919608	10.38214314	10.71916237	10.76913477	10.50004183	10.10962035	10.9876493	10.33699028	10.39085391	9.62018033	10.3756179	10.84106144	10.90173883	10.04119026	10.44784933	10.26549239	10.48599706	11.11932052	10.24613619	10.24911287	9.856822166	10.17093272	10.1356852	9.782496497	10.19497217	10.29591602	10.13487533	10.18930742
BAD	8.336799201	8.339129593	8.255943373	8.361144926	8.359449777	8.650814813	8.720012285	8.90806469	8.235377276	8.367104226	7.827939865	8.163450354	8.421752669	8.562070968	8.659835217	8.559739513	8.363149887	8.009803867	8.012829244	8.44585839	7.686738709	7.635445577	7.679471225	8.892198345	8.250397602	8.522911904	8.266206407	8.274760748	8.569037871	8.554594988	8.639617512	8.083381299	8.877068436	8.476912826	8.952589666	7.481151445	8.763545992	8.129708034	8.756918074	8.580732452	8.373832195	8.023176939	7.674393525	8.49360405	7.946015635	8.081581839	8.152054687	8.147096292	8.27027377
PRPF8	10.3100182	11.43221058	10.5988881	10.19938782	10.18086668	10.32507983	11.08980026	10.36273702	10.15659759	10.46414479	10.47641258	11.04675718	10.22837647	10.16756192	9.887056559	10.28771423	10.92378063	10.45689413	10.30567603	9.883457405	10.87949424	10.33293171	10.73046916	9.773529142	9.854187983	10.29671343	10.75157303	10.29733654	9.752183699	10.63395034	10.81261333	10.3383461	10.28109439	10.52190532	10.01310603	11.14952653	10.00415826	10.05636459	11.07812308	10.98285099	10.49110995	10.47101722	9.798132927	10.66619736	10.53182987	10.28154664	10.6302887	9.952340263	10.16319423
CAPNS1	12.63175893	12.27586363	11.94189092	11.97660286	13.3395946	12.18575608	12.44871247	11.95738491	12.29137871	12.41789601	12.00460168	12.10582572	12.79582308	11.94735913	11.19082054	12.15158694	12.89313798	12.34194699	12.46918765	12.20050196	12.26796433	13.9018567	12.25205985	12.63175893	12.56374657	13.05489815	12.81855094	12.76852779	12.1078554	12.79303065	13.64287635	12.24473042	11.97660286	12.26980185	12.13626224	12.97508904	12.1601442	12.49114625	12.6261196	12.31165352	12.25615738	12.43120179	11.87064316	12.31165352	12.00833995	12.37203771	11.99316812	13.11208251	12.43540656
RPL35	13.43039887	13.68261622	13.46635364	13.99520897	12.90066581	13.90771671	13.86191626	14.08376265	13.36399816	13.5152048	13.95357742	13.6046847	13.19271699	13.67640339	13.19710082	13.43039887	14.25433258	13.40855337	13.32491531	13.98294978	13.96545858	13.58668002	14.17016923	13.50510975	12.96463721	14.06897056	13.39241744	13.89150149	13.89150149	14.01372514	14.0251151	13.53230819	13.73394113	14.27298609	13.59315695	13.40345327	14.17016923	13.6487321	13.83712477	13.71075984	13.83712477	13.2693702	13.82610429	14.01372514	13.26404354	13.56979566	13.63214822	13.49383042	13.7690195
RPL28	14.24887669	13.99520897	13.95952015	14.00177771	14.12912848	13.80901446	14.20288147	13.45501615	13.74618504	13.97698591	13.55330192	13.75786846	14.31482939	13.28860651	12.96463721	14.12279281	13.80901446	14.01372514	13.925545	14.05661721	14.00762393	14.12279281	13.35412935	14.01915194	14.06897056	13.51008075	14.03700629	14.17546951	14.00177771	13.85541493	13.53760576	13.84313554	13.9373485	14.22045689	13.89689735	14.34783624	14.05000825	14.4749617	12.70596516	14.05000825	13.83182286	13.57497082	13.82028486	13.95952015	13.4778658	14.05661721	14.03700629	14.22636029	14.13568823
EIF4G2	13.94227487	12.37421013	13.09138105	13.23750062	13.08715019	12.38667175	12.55637837	12.98926915	12.57366164	13.1745354	13.10819962	13.12346933	12.93556881	12.84376417	12.81855094	13.228699	12.80909544	12.90066581	13.21594679	13.11208251	12.93193171	13.03660859	12.76852779	13.28860651	12.87045903	12.98580539	12.91062688	12.88092508	12.60635252	12.6489309	12.92112782	12.89641305	13.11208251	12.56628847	13.04746896	12.78964737	12.76292608	12.94222403	13.35412935	12.91438785	12.99682289	13.24629759	13.22416834	12.70596516	13.00347566	13.01048908	12.84693139	12.52021444	12.90066581
EIF3D	11.49960617	11.97806799	11.84369007	11.517109	11.53510014	12.00910448	11.42447213	10.71521556	11.03023738	11.26710476	11.97373203	11.96010508	11.4579094	11.8919486	10.96025573	11.69878429	12.26796433	11.62213305	11.30690889	11.85238221	11.68760556	12.65996021	11.14527965	11.7616322	11.28756296	11.65203794	11.83449469	11.93340969	11.840876	11.58724695	12.37633209	12.00910448	11.21345739	10.69953179	10.96513178	11.65256948	11.26272011	11.10168454	11.31370117	11.22732464	11.62439183	10.96581612	11.74598246	12.38445357	11.6940724	11.3045531	12.63775595	11.61104632	11.7435625
PARK7	13.3395946	13.43039887	12.95369497	13.09595477	13.08307499	11.83307589	12.80209062	12.18931036	12.7318331	12.98580539	12.33301886	12.55374121	12.6938513	13.28413583	13.06277952	12.66296448	12.48856436	12.58149803	12.88434266	12.64359439	12.8638774	12.52895124	12.59886951	12.90380975	13.29286755	12.97508904	12.80564747	12.15313001	11.87194008	12.52895124	13.14479793	12.62893695	12.84040523	12.62893695	12.45986804	13.07907118	12.43540656	12.81855094	12.71125774	12.78685962	12.7318331	13.04392279	12.99305486	12.82459635	13.58060813	12.98926915	13.04049669	12.74458984	13.05489815
SRP14	12.55893272	12.7381944	13.04049669	12.6854284	12.74738361	12.92112782	12.66296448	12.70867355	12.43969	12.60635252	12.63775595	12.57144928	12.71431929	12.80909544	13.08307499	12.44871247	12.38227571	12.02385286	12.54683397	12.7750521	13.00699922	12.78964737	13.21098351	12.29137871	12.87780477	12.74738361	13.05917322	12.59886951	12.42449995	12.58859618	12.35468575	12.676663	12.91438785	13.1041152	12.44396393	12.79582308	11.72687687	12.70867355	12.28571728	12.43335469	12.23356055	12.98580539	12.34839209	12.51779508	12.44640024	12.66296448	12.30333962	11.92330194	13.13644796
GDI2	10.92447547	11.17957451	11.00019246	11.55082919	11.11932052	11.89048846	11.23472211	9.665391541	11.24364638	11.25868475	11.27144804	11.06838472	11.51293676	10.58719405	11.60137139	11.86144086	11.72193884	11.25363495	11.80797282	11.21306028	11.17499038	11.52650996	11.73517051	12.27981795	10.93825115	11.08397014	11.62651702	11.68972996	11.30129618	11.27542706	11.76046036	11.28849158	11.42447213	12.02024704	11.57401879	11.21818185	10.94541072	10.27833595	10.61370558	11.31370117	11.24123039	11.31209506	10.73417354	11.29687577	11.32802742	11.52859545	11.08323849	11.72319526	11.65414248
RPL11	14.00177771	13.61546394	13.56979566	13.68261622	13.51008075	13.58668002	13.6259858	13.27451493	13.59901353	14.00762393	13.75131012	13.40855337	13.6096628	13.22416834	13.83712477	13.37824788	13.53760576	13.6259858	13.25931406	13.47162712	13.88548641	13.42487285	13.04392279	13.24629759	13.06277952	13.14479793	13.50510975	13.24629759	13.52616716	13.53760576	13.65453784	13.63214822	13.61546394	13.38316975	13.08307499	13.9018567	13.25931406	13.7628358	14.32204059	13.68816862	13.50510975	13.53760576	12.78082867	13.79216592	13.24629759	13.63214822	13.86741452	13.51008075	13.10819962
ARF3	11.35400185	11.42354075	11.90472649	11.85612944	11.35952497	11.51398684	11.83841126	11.27222128	11.37374887	11.34004028	11.28487772	11.38637353	11.25945979	11.78027828	11.98262799	11.06368092	11.26884194	11.67433899	11.26793889	11.50366317	11.48451344	11.80049192	11.96737273	12.50363563	11.74598246	11.71355605	11.899168	11.79288794	11.28005514	11.44924616	11.04325493	11.06114702	12.53945515	11.65414248	11.21818185	11.52234785	11.32459293	11.78538517	12.4223777	11.52131135	11.48946021	11.1678572	11.67052603	11.61439216	11.20297241	11.64237394	12.06150028	11.77510065	11.70245013
RPL24	13.39241744	14.2149784	13.82610429	14.03700629	13.02601033	13.54761989	13.00347566	13.9133214	13.01048908	13.11999399	13.6046847	13.38793972	13.25502999	13.43039887	14.14749211	13.59315695	13.90771671	13.89689735	13.57497082	13.52118827	13.29286755	13.63709013	14.20858374	13.5152048	13.4611946	13.21098351	13.2797407	13.19710082	13.4778658	13.80901446	13.55606733	13.62101098	13.89689735	13.58060813	13.82610429	13.82028486	13.96545858	14.17546951	13.50510975	13.6046847	13.8146106	13.42487285	13.75786846	14.2316332	13.85541493	13.73943191	13.49383042	13.54761989	13.54224828
HNRNPC	10.78272341	11.02539714	11.32180714	11.06687698	10.68285125	11.05536159	10.76369398	11.24123039	10.34391177	10.7330588	10.70539934	10.90055702	10.36273702	10.69119281	11.20636035	11.00423287	11.05303979	10.66819733	10.91268633	11.23958542	11.21984803	11.27630687	11.35288414	11.04735102	10.88263922	10.72557936	11.07812308	10.69035555	11.09086272	11.00984176	11.05232223	10.92512468	11.19155943	10.76423455	11.02919549	11.39241855	11.54593538	10.60468713	10.74700285	10.75790869	11.03164588	10.94664841	11.00918391	10.91916305	11.24364638	11.00360089	11.09424663	10.36406594	11.0994857
SEPTIN2	12.03315762	11.80668147	11.62885603	11.77097855	12.36321492	11.16946941	11.21384927	11.7399177	11.87876724	12.17686015	10.87620961	11.20436165	11.74598246	12.02024704	12.2874572	12.07816993	10.82651583	11.95874818	11.65309084	11.94424658	11.63790599	11.08833745	11.75075507	11.67681934	12.09409547	11.69997216	12.30137238	12.06831854	11.28571539	11.23216813	11.58941781	12.28959531	12.13286788	10.84170394	12.02024704	12.04241124	12.18215502	10.85017928	12.27981795	11.63349585	11.77029537	12.16739419	11.68042445	11.50991673	12.23522328	12.27381529	11.58616053	12.50840342	12.10234204
HNRNPA1	13.61546394	13.64287635	13.68261622	13.74618504	13.58668002	13.86741452	13.40345327	13.73943191	13.34517112	13.64287635	13.34517112	13.67109976	13.21997074	13.45080769	14.11758032	13.14479793	13.86741452	13.925545	13.52118827	13.7690195	13.9483244	13.80316409	14.0251151	13.55882586	13.30208518	13.74618504	13.61546394	13.53760576	13.53760576	13.69365769	13.97125156	13.35907892	13.89150149	13.42487285	13.32491531	13.6487321	13.9133214	13.46635364	14.32872568	13.35015222	13.68261622	13.43543807	13.15309379	13.39751486	13.83712477	13.65453784	13.73943191	13.35907892	13.6487321
RPS27A	13.89689735	14.04282114	14.08376265	14.12279281	13.56979566	14.08376265	13.87420922	13.97125156	13.52616716	13.36869914	14.20858374	14.00177771	13.6046847	13.82610429	14.1413727	13.9133214	13.9483244	13.97698591	13.4833035	14.00762393	14.34078576	13.88044108	13.28860651	14.20858374	14.06254555	13.80316409	13.70524138	13.67109976	14.06254555	14.34783624	13.84313554	13.70524138	14.18634415	14.23696623	13.28860651	14.18027359	14.22636029	14.63963914	14.14749211	13.49949923	13.28413583	13.50510975	13.36869914	14.09415133	13.63214822	13.90771671	14.06897056	14.11208002	13.82610429
RPS13	14.27298609	13.7628358	14.15914683	14.26083887	13.98903747	13.70524138	14.10078961	13.7690195	13.84936692	13.89150149	13.925545	14.05661721	13.99520897	13.65453784	13.4778658	14.1413727	14.19186128	14.08933995	14.24887669	14.20858374	14.28552241	14.04282114	13.83182286	14.10646018	13.47162712	13.9018567	13.89689735	14.12912848	14.27298609	13.89150149	14.2794483	13.7628358	13.80316409	13.97698591	14.01372514	14.12912848	14.39492385	14.34078576	13.95357742	14.0251151	14.03700629	14.06254555	14.06254555	14.10646018	14.22045689	14.00762393	14.0251151	14.13568823	13.52118827
FAU	13.9133214	14.08376265	14.06897056	13.77454936	13.20171996	13.73943191	14.07407077	13.53230819	13.50510975	13.63709013	13.25502999	13.48843971	13.48843971	13.4778658	14.01915194	13.50510975	13.75131012	13.34517112	13.44032983	13.82028486	13.53230819	13.18802326	13.01048908	13.82028486	13.56979566	13.65453784	13.39751486	13.38316975	13.47162712	14.17546951	14.29060121	13.37378589	14.07844416	13.33016047	14.00762393	13.0335523	13.9018567	13.6259858	13.70524138	13.34517112	13.67640339	13.66023529	13.87420922	13.82610429	13.55330192	13.75786846	13.68261622	13.09138105	13.35907892
TARDBP	11.40356302	11.36123868	11.61318134	11.60989999	11.09124573	11.56128071	11.09086272	11.15406427	11.1764788	11.46293655	11.38232878	11.41973217	11.17881244	11.7183193	11.47189603	11.36302823	11.39519278	11.76566227	11.83307589	11.6347292	11.61318134	11.50991673	11.38413589	11.32080549	11.76961209	11.59373987	11.46199827	11.5229295	11.3103661	11.26452531	11.69756187	11.30298958	11.7363666	11.29593817	10.8181192	11.48084893	11.10239327	11.33620012	11.69292467	11.44412595	11.66932036	11.3103661	11.56578029	11.50783599	11.83037245	11.39991199	11.59895435	11.13998211	11.54704558
CFL1	14.49651441	14.62541598	14.42218509	14.63963914	14.77897336	14.68748349	14.67492959	14.53873638	14.63963914	14.65982242	14.50529814	14.48933733	14.58938788	14.88547364	14.77897336	14.76324423	14.3613396	14.68748349	14.68748349	14.62541598	14.54634357	14.65269169	14.56715466	14.73263336	14.88547364	14.49651441	15.08378761	14.51833036	14.53093666	14.61799356	14.79629578	14.63238053	14.58938788	14.34783624	14.53873638	14.54634357	14.56075404	14.56715466	14.74053326	14.67492959	14.5740539	14.71698238	14.75641792	14.49651441	14.3613396	14.60377376	14.44139884	14.38893776	14.25433258
RPL18	13.97698591	13.69365769	13.9373485	13.75131012	13.7628358	13.98294978	14.09415133	13.79857083	13.61546394	13.66023529	13.9133214	13.6096628	13.6993648	12.95718763	13.15309379	13.88548641	13.75786846	13.69365769	13.35907892	14.11758032	13.99520897	13.79216592	13.53230819	13.91894348	13.77454936	13.59315695	13.27451493	13.75131012	13.85541493	13.70524138	13.44557915	13.61546394	13.68816862	13.98903747	13.77454936	14.03700629	13.49383042	14.26622906	13.80901446	13.67109976	13.55882586	13.67640339	13.69365769	13.77454936	13.7628358	13.228699	13.98294978	14.0251151	14.06897056
EIF3F	12.12954729	11.86272195	12.85035923	12.45282148	11.9356922	11.59139338	12.29331388	12.63775595	11.81175048	12.13797304	11.73397659	12.25794883	12.1618647	11.31549097	11.10104093	11.48451344	12.32687925	11.99912656	11.50684312	12.31165352	12.41789601	11.71010272	10.84562871	11.58616053	11.32981693	11.74598246	11.4352377	12.53143893	12.06831854	11.94263134	12.22820781	11.70116924	11.70761779	11.25789719	12.29510417	11.79905811	12.54479588	12.53287513	11.55456132	11.63013915	11.95738491	12.03797805	12.14986588	11.78279979	12.85035923	12.02385286	12.26603316	11.94868406	11.99784232
RPS5	13.90771671	13.98294978	13.96545858	13.89689735	13.63709013	13.73394113	13.79857083	12.3054163	13.03660859	12.94597279	12.94597279	13.52118827	13.09982874	12.76545727	12.67964841	13.82028486	13.51008075	13.83182286	13.32031416	13.78067658	13.78067658	13.75131012	12.59610469	13.44032983	14.12912848	13.02165419	13.6993648	13.84313554	13.43543807	13.2797407	12.81244701	13.68816862	13.38316975	13.91894348	13.53230819	13.97698591	13.11619042	14.32204059	12.96094289	12.89313798	13.2693702	13.12759647	12.40038906	13.63214822	13.1041152	13.42487285	13.97698591	13.86191626	13.21997074
RPL27	14.09415133	14.11208002	14.10078961	14.33418299	13.98294978	13.63709013	14.12279281	14.13568823	13.82610429	14.10078961	14.22045689	14.20858374	13.96545858	14.04282114	14.09415133	13.73394113	14.29060121	13.90771671	13.89689735	14.19742544	14.15393147	13.97698591	14.09415133	13.9018567	13.95952015	13.88548641	14.03094428	14.07844416	13.94227487	14.14749211	14.36835941	13.82610429	13.98294978	14.18634415	13.94227487	14.05000825	14.19742544	14.36835941	14.08933995	14.26622906	14.07844416	13.90771671	13.84313554	14.12912848	14.05661721	13.80901446	14.26083887	14.26622906	14.22636029
RPL34	14.2149784	13.80316409	13.73943191	14.05000825	13.46635364	12.59886951	13.37378589	13.79216592	13.43543807	13.82028486	13.44032983	13.39751486	13.4778658	13.5152048	13.83182286	13.01755848	13.7263771	13.4611946	13.62101098	13.86741452	13.68261622	13.54761989	13.43039887	13.43543807	12.86048336	13.33016047	13.42487285	13.45501615	13.90771671	13.82028486	13.86741452	13.44557915	13.80901446	12.75983662	13.67640339	13.44032983	14.4749617	13.9373485	14.06254555	13.68261622	13.74618504	13.95357742	13.86191626	14.17546951	13.55882586	14.00177771	13.84936692	13.53230819	13.32491531
NARS1	11.96132336	11.65827864	12.16359164	12.3673874	12.15476993	12.40899488	11.98040305	12.03001398	11.75144181	12.07481157	11.42739299	11.78400956	11.47387718	12.0585567	11.50783599	11.81050973	11.67052603	12.45074739	12.11474681	11.88469974	12.0991829	11.75579554	11.69192937	11.61439216	11.25789719	12.06656355	12.00757206	11.11136843	11.63908603	11.99623593	12.41579153	11.48181154	12.31609416	12.3096134	11.91310944	12.01398479	11.50684312	11.55866994	11.32280339	11.49657227	11.71010272	12.07481157	11.56128071	11.75579554	11.55583084	12.14139987	12.74168201	11.6863242	12.45986804
STARD7	12.18931036	12.22988174	12.32467856	11.68525055	11.76046036	12.51300819	11.74951587	12.55106092	11.82624821	11.48181154	12.09024315	12.47684887	11.75820051	11.67289422	12.29137871	12.14666237	12.75983662	12.4985771	11.41471213	12.19443974	12.39783725	12.03315762	11.79654323	12.92112782	12.6997631	13.7209538	11.92784223	11.77248714	12.47420363	11.42185958	11.72446418	11.06687698	12.43969	12.97508904	11.29036892	11.75929507	11.88753096	12.48142372	12.45743472	11.51496864	12.62336731	12.54479588	11.80545657	11.80668147	12.38902442	12.18759667	12.19443974	11.59583604	11.840876
RPL19	13.83182286	13.68816862	13.98903747	13.9133214	13.7209538	13.39751486	13.83182286	13.93164123	13.4833035	13.98294978	13.78614206	13.95952015	13.14479793	13.61546394	14.00177771	13.45501615	14.14749211	14.01915194	13.77454936	13.8146106	14.99044387	13.59901353	13.9483244	13.63214822	13.84936692	13.54761989	13.85541493	14.0251151	13.88548641	13.75131012	14.20288147	13.75131012	13.7690195	13.69365769	13.6487321	13.9483244	14.07407077	14.05661721	13.94227487	13.80901446	13.73394113	13.37378589	13.79857083	13.70524138	14.22636029	13.44032983	14.07407077	13.925545	13.80316409
SLC25A3	12.87780477	13.23313673	13.5152048	13.09982874	12.72556742	13.51008075	13.26404354	13.19710082	12.84376417	12.95369497	13.26404354	13.11619042	13.04392279	13.05122946	13.31088191	13.30714891	13.26404354	13.21997074	13.36399816	13.21997074	13.37824788	12.93193171	13.2693702	13.96545858	13.16125198	12.99682289	13.04049669	12.93874817	13.06277952	13.19710082	13.01407775	13.06703818	13.28413583	14.42888188	13.04049669	12.81586159	13.37378589	13.21997074	13.21098351	12.99682289	13.45501615	13.04049669	13.43039887	13.21594679	13.28860651	12.95369497	13.35015222	13.25931406	13.1745354
RPS11	14.61799356	14.48933733	14.55340377	14.34078576	14.49651441	14.26622906	14.11758032	14.04282114	14.3090222	14.35497237	13.96545858	14.2794483	14.17546951	13.80316409	13.71556221	14.42888188	14.04282114	14.31482939	14.33418299	14.68748349	14.32872568	14.3090222	13.59315695	14.42888188	14.55340377	14.14749211	14.24321015	14.2316332	14.2316332	14.04282114	14.12912848	14.26622906	14.4749617	14.5740539	14.65982242	14.4545575	13.89689735	14.64638081	14.27298609	14.48218112	14.00762393	14.32872568	14.2794483	14.24321015	13.98903747	14.32204059	14.4545575	14.40116841	14.46143488
RPL9	14.20858374	13.85541493	14.05661721	14.08933995	14.01915194	13.925545	14.11208002	14.51833036	14.11758032	14.10646018	14.04282114	14.15914683	14.0251151	13.99520897	14.22636029	13.9483244	14.12912848	14.03094428	13.98903747	14.29683146	14.08376265	13.73394113	14.06897056	13.97698591	13.95357742	14.1413727	14.06254555	14.48218112	14.08933995	13.86191626	14.03094428	14.32872568	14.26622906	14.12279281	14.3090222	14.17546951	14.38893776	14.23696623	14.67492959	13.87420922	14.08933995	13.86191626	13.9018567	14.05661721	13.9018567	14.36835941	14.52466542	14.20858374	14.14749211
DDX5	12.90694545	12.6938513	12.69692036	13.25502999	12.99682289	12.52021444	12.6489309	12.97508904	12.71710923	12.96777244	12.97107024	12.80564747	12.2874572	12.64359439	12.71990053	12.84040523	12.34618484	12.94597279	12.77157502	12.78964737	12.68230506	12.63775595	12.96094289	12.83082849	12.84040523	12.86713753	12.92112782	12.90380975	12.84376417	12.76292608	13.35015222	12.57144928	13.16125198	12.86048336	12.76852779	13.13189495	12.75983662	13.14879572	12.83082849	13.05122946	12.92860703	13.05489815	13.18802326	12.43335469	13.18410609	12.93193171	13.2797407	12.43540656	12.90380975
CTDNEP1	9.530204757	10.52214416	9.721369163	9.334521881	9.931885313	9.679448382	10.89773864	9.732678375	10.07623864	10.29966567	10.06225274	10.23559538	10.05815319	9.954014136	9.754988033	10.08772835	10.1360633	10.39085391	9.877486885	9.229949695	10.17049722	10.08266343	9.941596612	9.881011447	10.10352308	9.774577202	9.899870047	10.44839861	9.921373725	10.23901187	9.554904264	9.932533082	9.849889111	9.929877282	8.375113532	10.61705383	9.954158574	10.1337715	10.37519435	10.32320912	9.72688819	9.838168865	9.640973712	10.39886502	9.505576168	10.16594909	9.773824641	10.35419541	9.210458269
RPL10A	12.83082849	13.41876433	12.90380975	13.35412935	12.42016314	13.4611946	12.85708245	12.36548447	12.72255507	13.02601033	13.15700669	12.83082849	12.58624485	12.47949417	12.7381944	12.39350445	13.14879572	13.06277952	12.81244701	13.16125198	13.2693702	13.28413583	12.93556881	13.39241744	12.37203771	12.49359508	12.78082867	13.36869914	13.12346933	12.95369497	13.19710082	12.90066581	13.02601033	12.36321492	12.77157502	12.95369497	13.34517112	12.71431929	12.73483411	12.86713753	12.79582308	12.54901144	12.6938513	13.2693702	12.65455884	13.03660859	13.14879572	12.58149803	13.05122946
CBX3	11.20793498	12.02199225	12.0926064	12.33107356	11.45031713	12.20419587	11.35104936	12.07629838	11.57013572	11.45031713	11.86929301	11.89619544	10.87949424	11.70624617	11.37198253	11.61543563	11.79784486	11.55583084	11.90331568	11.81175048	12.2874572	12.31609416	11.79158495	11.70505576	11.65937549	11.65309084	11.37754612	11.18691539	11.34092355	11.64701384	11.76436893	11.52442784	12.41902776	12.70596516	11.49051056	11.91446133	12.31609416	12.31609416	11.32541737	11.89122148	11.47897788	11.66409349	12.17305623	11.5782379	12.1776795	11.69756187	11.99008811	12.04397282	11.88328665
PSMB2	12.1448982	12.43747023	12.1278792	11.82224226	11.78400956	12.95718763	11.90472649	11.08833745	11.35674781	11.47697906	11.61661678	11.46400029	11.4530865	12.30333962	12.74168201	12.05065356	11.56901799	11.78599115	12.1199141	11.70505576	11.96919109	12.38227571	11.78400956	11.81982466	12.19103437	12.01559887	11.71481862	11.91014212	12.37837596	11.65309084	12.05705154	11.77898062	11.51808911	11.78150876	11.23630447	11.96737273	11.46199827	11.95874818	11.60579551	11.64130849	11.99784232	12.01235865	11.47485468	11.82089155	12.2837899	11.56680187	12.06993675	11.29123367	11.29280108
KHDRBS1	11.62885603	11.51910578	11.91746297	11.98113163	11.38595731	11.79425629	11.15488487	11.11895899	11.19082054	11.41014052	11.36819467	11.33348135	10.98733913	11.38952805	11.66787596	11.49167712	11.66641742	11.57103146	11.67681934	11.45496908	11.79905811	11.67926151	11.68042445	11.64237394	11.39708963	11.86144086	11.44216706	11.43830298	11.27144804	11.34638721	11.93199813	11.40356302	11.69756187	11.25628053	11.06114702	11.44924616	11.22155079	11.55456132	11.81175048	11.31549097	11.46696052	11.43221058	11.02571133	11.29841569	11.39155868	11.46504099	11.57594247	10.89170358	11.67559634
RTCB	10.78146877	10.83607559	10.695355	10.3760427	10.8436235	10.53397789	10.88330404	10.96349825	11.18535718	10.90499144	11.26534516	11.17341492	11.14599199	11.12731054	11.55691734	10.59527097	10.46181968	10.86319247	10.64011765	10.79282699	11.0502613	11.19082054	10.71983019	11.93340969	10.5846764	11.44527376	11.36081457	10.9008446	10.73417354	10.74759716	11.06114702	11.27757786	10.98982444	10.36250711	11.08179904	10.83952056	10.36359825	10.74585499	11.23718069	10.81152594	11.16708668	10.54649508	11.01254841	10.84891088	11.05084797	10.65587198	11.40631957	10.44146644	10.96174613
ERH	12.12621634	12.35266805	12.67964841	12.50604555	12.77157502	13.45080769	12.26393573	12.0395814	11.92930486	12.22623612	12.81586159	12.54901144	12.36970086	11.73281176	12.6854284	12.88434266	13.09982874	12.40688665	12.0991829	12.59118062	12.13971412	12.90380975	12.74738361	12.54901144	12.85708245	12.74458984	12.56374657	12.24830845	12.44755848	12.58624485	12.76292608	12.77801587	12.71990053	12.57366164	12.41353627	12.75690632	12.38667175	12.99305486	11.93952448	12.31836516	12.65996021	12.24291101	12.80564747	12.59118062	13.03660859	12.58149803	12.31836516	13.01048908	12.29510417
SRSF9	10.78601651	11.49960617	11.73765555	11.342755	11.24041866	11.67289422	11.15787471	12.04241124	11.15787471	11.51097396	11.38318961	11.1341084	11.35587612	11.20883016	12.08462914	11.66641742	12.59118062	11.61439216	11.43929497	11.92330194	12.03487857	11.30620534	12.06831854	11.34450005	11.73041763	11.90675122	11.74951587	10.45041963	11.61439216	11.30620534	11.95874818	11.42354075	11.82089155	11.82224226	11.30778638	11.18122096	11.5782379	11.76298125	11.84640623	11.42078508	11.20793498	11.63013915	11.01045923	11.33535831	11.52131135	11.22890754	11.80927654	11.25268774	12.04718191
ABCF1	11.18921541	11.52442784	10.7625851	11.01120909	10.81750921	11.48830834	10.50199606	10.35287226	10.56852653	11.29280108	10.73018562	10.6684986	10.5668465	11.52959351	11.13129434	11.27144804	10.64556819	11.01656131	11.07303783	10.49957027	11.16388747	10.89506	11.1020358	10.33445679	11.20476251	11.53510014	10.85270245	11.1020358	10.81388074	10.81515196	10.904368	11.14527965	10.86585816	10.47395117	10.43028595	10.78018741	10.7988896	11.27144804	11.11540714	11.0141165	11.14463512	10.79972469	10.83740545	11.00984176	10.7031704	10.90231115	10.83982623	10.82773803	11.47485468
DAD1	12.00460168	11.76566227	11.59373987	11.60463763	12.07629838	11.82763394	11.76686835	11.899168	12.13626224	11.96568865	12.02024704	12.11279121	12.18215502	11.57713524	11.71956324	12.55106092	12.46918765	11.32896238	11.20217019	11.75213472	11.17028017	12.65455884	11.56368263	11.77248714	12.34194699	11.86929301	12.04122459	11.85612944	12.16359164	11.12976166	11.54970248	12.32029283	11.65203794	12.04885982	11.93070124	12.25794883	12.20773412	11.76566227	10.78382245	11.85765294	12.26393573	11.7363666	11.48181154	11.91235001	12.21123016	11.91446133	11.5647555	12.09588553	11.22478461
YY1	11.72446418	10.85733653	11.49960617	11.03813124	11.38515439	11.98410284	11.22203344	11.48731683	11.11701333	11.13758881	11.91235001	10.84042733	10.78272341	10.59180697	11.32896238	11.27630687	11.70881934	11.31733603	11.00559753	11.72193884	11.04609448	11.56368263	11.62885603	11.09872233	11.47485468	11.36914633	11.40443479	10.9637966	11.11859399	11.45122008	11.81314896	11.54364574	11.3021356	10.95630583	11.42447213	11.27222128	11.61439216	11.9751079	10.67122076	11.44630539	11.54537407	11.08397014	11.42925587	11.37374887	11.40726417	11.30620534	11.27144804	11.89358757	10.86021377
JTB	11.8734003	11.96568865	12.54901144	12.15158694	12.37837596	12.71125774	12.34194699	12.78685962	12.13971412	12.27196055	12.32233619	12.33506804	12.13626224	11.87748611	12.01235865	12.12954729	11.97806799	12.35894888	12.10234204	12.19103437	12.5688805	12.51300819	12.36970086	12.38227571	12.1278792	12.75388404	12.67137212	12.24097937	12.85708245	11.58393965	12.2837899	12.25018918	12.2837899	12.60380401	11.90605567	12.0059673	11.99475881	12.67415114	12.01083225	12.08164381	12.1601442	12.1199141	12.25205985	11.95874818	12.59886951	12.11114579	12.52664755	13.26404354	12.16739419
KAT7	9.475072116	9.428511571	9.793327652	10.0243843	9.73076095	10.68372591	9.455516909	9.151689704	9.49669508	10.01700287	9.863217367	9.643215501	9.640058997	9.764116552	9.618321623	9.604958829	9.684356772	9.943991722	9.395643702	9.335628714	9.621348827	9.713811878	9.936289341	9.847567821	9.976955419	9.842370516	9.625214875	9.592245571	9.791551362	9.424047315	9.824681029	9.539709527	9.923125574	9.652724349	9.625524171	9.533621372	9.761463744	10.11046205	9.880570468	9.636313527	9.418389578	9.420763725	9.61059231	9.301177637	10.16617771	9.390946324	10.06885773	9.524592669	9.685976526
ZNF146	11.02504057	10.28771423	10.69976217	10.61915719	11.04805117	10.51686736	9.809342169	10.7031704	10.46532908	10.43535667	10.21791067	10.20338361	10.38909352	9.465191884	10.27914362	10.9520077	10.87406514	10.55275895	10.09661113	10.92765564	10.60416073	11.61770618	9.698318273	10.11646076	10.83183531	10.21835584	11.00918391	10.31523208	10.23807961	11.10983005	11.29365977	10.80781438	10.31338271	11.06838472	10.80598574	11.05536159	9.995430451	11.47085881	10.61052386	10.01806518	10.59735328	10.722594	10.89919608	10.4339945	10.5636595	10.19828116	11.00559753	11.15406427	10.06497551
SART1	8.804869271	9.34499616	9.164343451	8.823948126	8.646516829	8.868766842	9.213016256	8.635599427	8.913932367	8.611783836	9.273625602	8.745742763	8.726262435	8.874193089	8.851389983	8.474856486	8.70255074	9.033411945	8.98974489	8.821039351	9.062424751	8.515538561	8.418807009	9.238893779	9.258981808	8.957610335	9.0166128	9.037918336	9.459964545	8.913681992	9.299472142	8.374188682	8.720884731	9.028658372	9.160704243	9.230232883	8.869443651	9.186993874	9.091326576	9.017360448	9.413005196	8.893602971	9.609652007	8.829026776	9.012032132	8.67040724	8.873142107	8.685898563	8.125892264
ILF2	10.75495518	11.19893721	11.97241305	10.96318589	10.66246856	11.55456132	10.68080944	10.73954294	10.34979133	10.57465183	11.26793889	11.50991673	10.47151069	10.52363855	11.82367263	11.14599199	10.91540903	11.01513197	11.90189006	11.05084797	11.40262707	11.64594956	11.56023332	11.07303783	11.21220867	11.67433899	11.69642283	10.50224002	11.64477463	11.11701333	11.55583084	11.21554224	11.29365977	10.90055702	10.80541241	10.82178752	10.515251	11.47793066	10.90767572	10.38808788	11.26272011	10.83607559	11.14686149	11.066077	11.51910578	10.53552326	11.840876	11.24668953	11.94578043
SPAG7	10.14271889	10.82522725	10.17513423	9.98290365	10.27389171	9.932053476	10.8534144	9.755459126	10.56956931	10.72159579	10.34325593	10.47791428	10.39654347	10.48074822	10.32067223	10.11900277	10.62974385	10.25670192	10.15067552	9.876769661	10.17738644	9.568699967	10.27430574	9.849552831	10.05378326	11.00294522	10.54302629	10.95888848	9.917983907	10.76913477	10.09736593	10.53527798	10.44337652	10.02336013	10.61808497	10.41695473	10.44784933	9.347690277	10.2025565	10.4596892	10.40961883	10.2060521	10.0644705	9.908695259	9.513096479	10.14406281	10.29549042	9.422142591	10.09060996
ZPR1	8.963211327	10.05125322	9.308781028	9.003995203	8.456452502	9.016860898	9.361377537	8.72325029	8.931177449	8.322307802	9.160081482	9.049584789	8.344057778	8.666064899	8.413159759	9.390580621	8.823233182	9.206012434	8.795320976	9.086515062	8.468843264	9.125158466	8.459694849	7.885714099	9.246546459	8.495178497	8.333165491	8.10550261	10.04457773	9.267948157	8.515649642	8.813306969	8.54412622	8.981136461	9.041542864	9.107172386	8.969219091	9.495837447	7.308236906	8.114719403	8.742520877	8.31798927	8.428766009	9.609935322	9.341113145	8.431633091	8.529289456	9.478632156	8.418692786
TAF10	11.43830298	11.15641054	11.93199813	11.37464774	11.50576058	10.8436235	12.11474681	12.02677053	11.13686061	11.66409349	10.99473671	11.83700673	11.57298295	11.10751382	10.89638767	11.53937457	11.95295857	11.85365802	11.29244135	11.37374887	11.09283708	11.61104632	11.08695419	11.48277189	11.50471433	11.72071369	11.57298295	11.59786647	11.76686835	11.19893721	11.16275318	11.59786647	11.42925587	11.48946021	11.60240326	10.88263922	11.95004504	12.35266805	11.05084797	11.14229192	11.53937457	11.58826579	12.1448982	11.56680187	11.89048846	11.50471433	11.18075354	11.43745111	11.16008396
C1D	8.752505256	9.074751492	9.258030578	8.930437154	8.473393812	8.390200364	7.544180271	9.884672721	8.363149887	8.704702378	9.506279548	9.446743934	8.82890098	8.451349247	9.29675101	8.974629046	8.907936945	8.537600646	8.672559956	9.354125913	9.210324631	10.09210311	8.806181868	7.935928911	9.153719789	8.871066642	8.453634022	8.294867261	9.032908701	9.15121905	8.40288324	9.228082742	8.182720907	9.032788694	8.810811345	8.899801162	8.935423824	9.249475626	8.967367823	8.460636605	8.395595027	8.740360143	9.299729893	8.774726864	8.993300824	8.906938213	9.118117173	9.133080531	9.327225459
NONO	13.05917322	13.16125198	12.68790637	13.08307499	12.81244701	12.90066581	12.6997631	12.47949417	12.53143893	12.78685962	12.51779508	13.02973014	12.54901144	12.60917871	13.11208251	12.82182979	12.42449995	12.72255507	12.55106092	12.60635252	13.11208251	13.16125198	13.30714891	12.91438785	13.05917322	13.3343196	12.4223777	12.66591142	13.228699	12.6176971	12.97847869	12.8638774	12.69692036	12.67137212	11.99623593	12.67964841	12.58859618	11.93952448	13.09982874	12.83375826	12.77801587	13.36869914	12.54479588	12.52467435	13.1745354	12.68230506	13.01407775	11.69997216	13.31088191
SNRNP200	11.55691734	11.55023732	11.73281176	11.55345269	10.8495483	11.39241855	10.90367834	11.54805571	11.28220328	10.99681849	11.09722826	11.54364574	10.69876554	11.1122499	11.09578296	10.85079217	11.60137139	12.0991829	11.17807612	11.1265404	11.70624617	10.5846764	10.93948832	11.68760556	11.67052603	11.45990058	11.16388747	10.70943241	11.6840033	10.75907075	11.2662553	10.59993673	11.52015612	11.99475881	10.90301104	11.54481042	11.07736063	11.57058967	11.26182921	11.34195783	11.58883826	11.13449242	11.42078508	11.24528722	12.08306819	11.07303783	11.40086141	11.15488487	11.38130763
RHOA	13.17923682	12.77157502	12.81855094	12.80209062	13.22416834	12.7750521	12.7750521	12.16739419	13.14479793	12.91767649	12.82182979	13.13189495	12.85708245	12.85035923	12.97508904	12.77157502	12.7750521	13.03660859	12.82459635	12.96463721	13.27451493	12.92860703	13.228699	13.23750062	12.69692036	12.67137212	13.15309379	12.56121233	12.58624485	13.05917322	12.60917871	12.88434266	13.15700669	13.00347566	12.95718763	13.36869914	13.16518449	13.01048908	12.76545727	12.96094289	12.90694545	12.71990053	12.51084539	12.96621048	12.55637837	13.05122946	12.75082417	13.21997074	12.99305486
RNPS1	11.51910578	11.55345269	11.80305336	11.8510936	11.76686835	12.27802844	11.68223031	12.01559887	11.18282529	11.5817523	11.90472649	11.77097855	11.3021356	11.22614128	11.94578043	11.76961209	11.10457737	11.78400956	11.4579094	11.81446803	12.44640024	11.41872261	11.44037231	11.59786647	11.31990873	11.40262707	11.13915945	11.57298295	11.40356302	11.69642283	11.77248714	11.075892	11.91159297	12.1199141	11.47597909	11.57013572	11.71355605	11.54141168	11.85365802	11.34685775	11.30376277	11.52234785	11.42557747	11.16077677	12.11474681	11.26272011	11.31455402	11.30129618	11.67052603
RPS24	14.22636029	14.4085215	14.26622906	14.54634357	14.06254555	14.33418299	14.34783624	14.22045689	14.17016923	14.16446768	14.06897056	14.09415133	14.20288147	14.16446768	14.38267951	14.10646018	14.26622906	14.26083887	14.12912848	14.12279281	14.2794483	14.11758032	14.2794483	14.24887669	13.9018567	14.2149784	14.09415133	14.18027359	14.05661721	14.29683146	14.53093666	14.0251151	14.29683146	14.32872568	14.18027359	14.15393147	14.31482939	14.09415133	14.40116841	14.4085215	13.9483244	14.10646018	14.28552241	14.08376265	14.51833036	14.10646018	14.4349308	14.06254555	14.27298609
RPL30	14.61074292	14.81136943	14.48218112	15.07315583	14.36835941	14.87758706	14.65269169	14.36835941	14.34078576	14.38267951	14.59672283	14.3613396	14.5740539	14.46143488	14.52466542	14.24887669	14.42218509	14.53093666	14.61074292	14.61074292	14.85161233	14.70215463	14.51833036	14.31482939	14.48218112	13.75786846	14.5740539	14.51215844	14.68165833	14.68165833	14.95080051	14.54634357	14.80396088	14.39492385	14.4085215	14.53093666	14.61074292	14.80396088	14.36835941	14.58148237	14.41530575	14.17016923	14.39492385	14.75641792	14.48933733	14.53873638	14.73263336	14.42888188	14.56715466
NPM1	13.02973014	13.01048908	13.18410609	13.40855337	12.89641305	13.16125198	12.92473576	13.20647528	12.76292608	12.97508904	13.16125198	13.14879572	12.58859618	12.78685962	13.21997074	13.04392279	13.2421643	12.93874817	12.8638774	13.21098351	13.45080769	13.19710082	13.6259858	13.4833035	13.39751486	12.90066581	13.31088191	12.97508904	12.87045903	13.0335523	13.88044108	13.10819962	13.41876433	13.43039887	13.07098778	13.7690195	13.925545	13.47162712	12.98580539	13.26404354	13.31088191	13.09595477	13.47162712	13.20647528	13.29760436	12.87409429	13.35412935	13.00347566	13.05917322
HSP90AB1	13.09595477	13.9018567	13.55882586	13.75786846	13.25931406	14.3090222	13.23313673	12.08164381	12.91062688	13.25931406	13.4611946	13.82610429	12.86713753	13.7209538	14.74921346	13.54761989	13.4833035	13.7628358	13.66023529	13.05122946	13.75131012	14.08376265	14.24321015	13.79857083	13.98903747	14.15393147	13.53230819	13.57497082	13.27451493	14.2794483	13.75786846	13.36399816	13.47162712	13.56452254	13.03660859	13.5152048	14.29683146	13.4611946	13.9483244	13.56979566	14.17546951	13.49949923	13.98903747	13.94227487	13.6487321	13.0335523	13.88044108	13.13189495	14.72432183
ARF1	12.7318331	12.56121233	13.1745354	12.70596516	12.86713753	12.67964841	12.67415114	13.24629759	12.84693139	12.5936173	12.94222403	12.92112782	12.83754401	12.7318331	12.81244701	12.71431929	12.59886951	12.67137212	12.71710923	12.5688805	12.63175893	12.86713753	12.82783002	12.75983662	12.54901144	12.9819388	12.82783002	12.42684822	12.92860703	12.59886951	12.61217899	12.6854284	12.55374121	12.8638774	12.68790637	12.6489309	12.99682289	12.55106092	12.79909899	12.63175893	12.80564747	12.81244701	13.03660859	12.67415114	13.05917322	12.76419788	12.75388404	13.01755848	12.84376417
IK	9.565940526	10.21186801	9.842993174	9.781602509	9.385342483	9.011149701	9.299472142	9.6753325	9.765676916	9.606033349	9.909023658	9.08105836	9.876769661	9.363948036	9.942365754	8.958442774	9.688880473	9.537847169	9.422142591	9.210949852	9.350182679	9.215048585	9.77164948	9.338726221	9.120834421	9.072340752	9.354550652	9.600722031	10.25293363	9.676649536	10.07394328	9.320795118	9.831110401	9.175250533	9.438730845	9.99841451	9.846236576	9.451706812	9.418131797	9.550424265	9.32022996	9.506544935	9.964038622	9.247829424	9.943839867	9.510270717	9.333850619	9.496269654	9.883457405
SNX3	11.58289792	11.57487704	11.16708668	11.20217019	11.33910151	10.80307203	11.50272484	11.56901799	11.36400237	11.64237394	10.88071473	11.39796803	11.47085881	11.45031713	10.72900628	11.44579348	11.33488403	11.6093472	11.76436893	11.18535718	11.57885457	12.03158276	11.65079773	11.57947871	11.35952497	10.70508757	11.43221058	11.29514211	11.01320473	11.13758881	11.62439183	11.78150876	11.20714517	11.36211561	11.29365977	11.58616053	11.2240447	10.68372591	12.13286788	11.66178987	11.12267098	11.61209813	10.99549501	11.342755	10.95341947	11.40443479	11.59244883	12.18022947	11.32280339
CANX	13.02165419	13.05917322	12.91767649	12.91767649	12.78964737	12.77157502	12.83082849	12.22820781	13.00699922	12.88092508	13.42487285	12.58859618	12.92860703	12.71125774	12.75082417	13.17923682	12.59610469	12.75690632	12.84040523	12.40246159	12.71431929	12.70867355	12.89313798	13.16125198	13.42487285	12.68230506	13.01048908	13.23750062	12.63775595	12.47949417	13.228699	12.61498143	12.96463721	13.11999399	12.55893272	13.1041152	13.30714891	12.95369497	12.42016314	12.87409429	12.90066581	12.8903739	13.65453784	13.02165419	13.43039887	12.64629118	12.71710923	13.47162712	12.63175893
SART3	9.08968994	8.274760748	10.11462015	9.576892839	9.005941419	9.607302304	8.710731564	9.793804748	9.140935324	9.342423323	8.110133974	8.713646979	8.340599802	8.615808941	9.884672721	8.752983757	9.576126775	9.25790274	8.85582719	9.422024013	9.999122226	7.930018699	9.114900405	8.793559493	8.997765964	9.415521279	8.989506225	7.857998845	8.981923401	9.071847334	9.353994804	8.796538207	9.916618656	10.0484074	8.884168022	9.522250015	8.356129569	9.050715824	9.771484565	9.273749279	9.277080433	9.086904665	9.870931981	9.023853113	9.460487699	9.121592589	9.987682644	9.218869575	9.519101444
CNPPD1	9.276210415	9.220289266	9.032290361	9.346868462	9.544868672	9.059533178	8.935763717	8.750173473	8.873602782	8.658682774	8.752270399	9.064461778	8.735710204	9.408978276	9.157924111	8.832005476	8.251525832	8.847868527	8.903904844	9.182866447	8.789329751	8.94976312	9.168818931	9.397755821	8.556661708	8.802481155	8.968999044	8.967718101	9.217748888	8.43968808	8.70994249	8.712476369	9.244568757	8.886030641	8.879416993	8.994028687	9.855490568	9.021718675	9.207460318	9.328294134	8.709088817	9.259926433	8.637548863	9.033285214	8.380215135	9.357886522	8.527689123	9.742799185	9.107761707
SMNDC1	9.754808524	9.820039367	9.755606285	9.883630299	10.09006758	10.07434768	9.42823554	9.422412226	9.723962994	9.292553735	10.18376966	9.809342169	9.609935322	9.548417815	10.11495408	10.05815319	9.970356873	9.141054379	9.685976526	9.882682868	9.9841151	9.401876444	9.348713155	9.444224064	9.053702107	9.008474232	9.201976217	8.978541792	9.88010287	10.04587915	10.06116587	9.372390015	9.734890703	9.643533153	9.653330326	9.63330638	10.0526784	9.298678242	9.448183097	9.221258546	9.596362057	9.88535127	9.783703781	9.779653018	10.17049722	9.583538507	9.53219387	9.81943293	10.14115337
HNRNPM	11.35288414	11.20714517	11.7738114	11.96132336	10.76913477	11.73041763	11.24443449	12.14986588	11.1090904	11.32459293	11.38952805	11.24528722	11.03095633	11.3306198	11.69642283	11.39055889	11.92930486	11.85477206	11.81175048	11.88163641	11.84369007	11.86929301	12.05705154	11.65203794	11.35773898	11.99161565	11.65937549	11.67926151	11.95295857	11.31123286	11.87615894	11.867983	12.10073542	11.12017771	11.43745111	11.24744107	10.63566138	11.55345269	12.02385286	11.3306198	11.74657232	11.86929301	11.73041763	11.20476251	12.13456966	11.50060055	11.67052603	10.53104725	11.47189603
HNRNPD	10.78990961	11.11782207	11.31286627	11.30690889	10.62341576	11.20436165	10.49931139	11.99161565	10.77788996	10.87735395	10.96581612	10.97359305	10.47271705	10.98944937	11.51496864	10.4174653	11.3766003	11.05536159	10.72320183	11.63349585	11.00294522	10.41816181	11.28944283	10.84735857	10.72320183	11.27144804	10.81261333	10.80307203	11.53622991	11.31909211	11.82508209	10.66414435	11.04962579	10.90902519	11.07303783	10.78510068	11.07895173	10.99201897	11.43328237	11.04533456	11.38130763	11.00151413	10.75216557	10.60157124	11.59244883	11.09653183	10.67580289	10.49550172	11.13129434
RPL14	12.38445357	12.20773412	12.42684822	12.11902083	11.61770618	11.71722909	12.25615738	11.48403938	11.48277189	12.10234204	12.10582572	12.06323697	11.8510936	11.72319526	11.67433899	12.2819538	12.38667175	12.1199141	11.95295857	11.95874818	12.98580539	12.42016314	12.10234204	11.61770618	11.57540399	10.97565856	12.14748661	12.25205985	11.71237786	12.45986804	12.1078554	11.77097855	12.19103437	12.05523967	11.78279979	12.35070015	12.4223777	11.88328665	11.50684312	12.30333962	11.93491724	11.62651702	12.44871247	12.39571344	11.82894752	12.18215502	12.6997631	12.12462315	11.78279979
GUK1	10.52121312	10.0870463	11.43929497	10.1922692	10.90301104	10.5039514	10.97623346	11.20753988	11.00709221	10.46648685	10.7868839	10.99549501	10.69296808	11.20257355	11.21554224	10.93193917	10.93061531	10.82883441	11.14757778	10.62416154	10.62233698	10.7077312	10.73417354	10.94725631	10.43724497	11.09501115	10.62887708	10.43265306	12.0991829	11.06759672	10.59572135	11.06300213	10.86260598	10.72900628	11.14995323	10.86201571	11.5817523	10.66468029	10.81261333	10.82938822	10.74534418	10.62441578	11.15562622	10.6734539	10.59127773	10.7988896	10.61754757	10.81638084	10.55301927
KXD1	9.952659427	10.01216732	9.690670509	10.03337401	9.466153641	9.879949382	10.03656292	9.774420179	9.662857402	9.961345908	10.25457347	10.3537742	9.932227313	10.08423077	9.873126999	9.967555619	10.19328938	9.61905207	10.03483484	10.32154237	10.19286204	10.41054279	10.13396359	10.04300241	9.277455812	10.16280635	10.05193998	10.35062651	10.05230435	9.855946625	10.17093272	9.972578214	10.08192802	11.26793889	9.941771551	9.32365322	9.886063029	10.70028096	8.924938877	10.0250803	9.950465803	9.725353801	9.915266823	10.28961683	10.25024551	9.823471081	10.3738162	9.652150723	10.04680011
OAZ1	13.56452254	13.49949923	13.52616716	13.7209538	13.02165419	13.59901353	13.27451493	14.01915194	13.65453784	13.7209538	12.96094289	13.51008075	13.64287635	13.83712477	13.25502999	13.45080769	13.93164123	13.67109976	13.75131012	13.7209538	13.50510975	13.50510975	14.06254555	13.75131012	13.39241744	13.6993648	13.4778658	13.2693702	13.57497082	13.44032983	13.59315695	13.42487285	13.78067658	13.52616716	13.53760576	13.28413583	13.7263771	13.22416834	13.15700669	13.6259858	13.30208518	13.44557915	13.30714891	13.44557915	13.83182286	13.51008075	13.73394113	13.5152048	13.41279653
ATP6V0B	11.69528847	11.57210748	12.13971412	11.81446803	11.36440878	11.68760556	11.52131135	11.20044728	11.63300918	11.63585449	11.11782207	11.16388747	11.65827864	11.92330194	12.12166828	11.71125059	10.96242937	11.64355426	11.47485468	11.33910151	11.47597909	11.97069006	11.41197102	10.85957286	11.41293231	11.62593351	10.67122076	11.17957451	11.63013915	11.14599199	11.6067958	11.42925587	11.39519278	11.42651172	11.66787596	11.06263636	11.48542673	11.50272484	11.01446023	11.48084893	11.35288414	11.67433899	11.25789719	11.28571539	11.79905811	11.66932036	11.59633972	11.40262707	11.94114496
KARS1	11.74469341	12.47147542	11.84999769	10.73102958	11.25705447	11.88614144	11.34092355	11.0366687	11.29514211	11.24443449	12.12166828	11.53182323	11.33246746	11.82367263	11.24286607	11.35773898	11.48357375	11.70505576	11.867983	11.50471433	11.67172069	11.59583604	12.23155277	11.70761779	11.17458235	11.47597909	11.64477463	11.67172069	11.81446803	12.06323697	11.52234785	11.38515439	11.55810065	11.51910578	11.43929497	12.13971412	12.29137871	12.14139987	11.09722826	11.10239327	11.69642283	11.61770618	11.93787959	11.39241855	12.0059673	11.18360527	12.14666237	11.61994704	11.83700673
RPS6	13.79857083	13.77454936	13.86741452	14.18027359	13.40345327	13.64287635	13.6046847	14.49651441	13.87420922	13.54224828	13.77454936	14.17016923	13.57497082	13.21997074	13.31566732	13.71556221	14.44139884	13.82610429	13.51008075	13.61546394	13.86191626	13.79857083	13.51008075	13.89150149	13.07098778	13.55882586	13.64287635	14.24887669	13.14479793	13.55330192	13.80316409	13.19710082	14.05000825	14.05661721	13.7263771	13.6993648	13.62101098	14.11208002	13.54761989	14.00177771	13.6096628	13.93164123	13.16518449	14.59672283	13.9373485	13.82610429	14.3090222	13.29286755	13.63709013
RPS7	13.62101098	13.925545	13.99520897	13.93164123	12.95718763	13.9483244	13.66023529	13.64287635	13.1745354	13.33016047	13.80316409	14.18634415	13.24629759	13.3343196	14.10078961	13.84936692	14.16446768	13.70524138	13.6096628	13.77454936	14.26622906	14.01915194	13.43543807	13.73943191	13.66023529	13.83712477	13.26404354	13.79216592	13.9018567	14.20288147	13.97698591	14.11208002	13.83712477	13.80316409	13.25065548	13.84936692	13.86741452	13.99520897	14.34078576	13.55330192	13.66627243	13.2797407	13.41279653	13.89689735	13.89150149	13.36399816	13.96545858	13.59901353	13.80901446
USP22	10.8449675	10.49499798	11.22807487	11.52234785	10.67014705	10.25712012	10.86550041	10.96097602	10.98642317	10.7868839	10.76613352	11.14599199	10.874657	10.78272341	10.36227783	10.62536015	10.42358153	10.73869338	10.82463457	11.28487772	10.81036141	10.69768898	11.35400185	10.70539934	10.41567885	11.2920739	10.81485294	10.66196059	9.948868368	10.63448193	9.860242853	10.99473671	10.14916781	10.81938161	10.6480916	10.54846256	10.04389952	11.00423287	11.40262707	11.21554224	10.8534144	10.96782587	10.66031814	10.88011247	10.57522001	10.5166403	11.0118492	10.3899924	10.63055201
C11orf58	11.84640623	10.87949424	11.83037245	11.83974322	11.35288414	11.00783742	10.8181192	11.39991199	11.17417806	11.0118492	10.66932808	11.83037245	11.12976166	10.7608034	11.23300562	10.89919608	11.46589582	11.20714517	11.53182323	11.71722909	11.53824464	10.66735423	11.09501115	11.40726417	10.90173883	11.35773898	11.05378834	11.17028017	11.16160786	11.19718431	11.49458757	11.16008396	11.31592145	10.59682288	11.50576058	11.29123367	11.78150876	11.02811124	12.41129021	10.90499144	11.60356602	11.5083477	11.50471433	11.02811124	11.65937549	11.48633365	11.19404516	11.19963887	11.31909211
ELOB	11.25945979	11.50783599	11.24286607	10.9309359	11.14995323	11.02539714	11.49051056	11.1321554	10.82290618	11.28756296	11.37754612	10.89773864	10.92378063	11.30863305	11.60579551	11.67926151	10.78299476	11.36866827	11.1067261	11.57210748	11.8042246	11.0185403	11.19404516	11.07137836	11.22807487	11.25628053	10.543478	11.08397014	11.73881962	11.29593817	11.75701076	11.32459293	11.49861809	11.52959351	11.79158495	11.09501115	11.56128071	10.7330588	11.42278386	10.86021377	11.41197102	11.20130806	11.63251636	11.02953454	11.93199813	11.06911732	10.44558543	10.30960118	10.53234617
COX4I1	11.83770564	11.91014212	11.88328665	11.14229192	11.52442784	11.74228641	12.0601032	11.83576443	11.37850086	11.62324786	12.57909115	11.70245013	11.3943317	12.05210103	10.94664841	11.2610359	11.65937549	11.4530865	11.66178987	12.26212108	11.63141072	11.60989999	12.41579153	12.20773412	11.12421705	12.05705154	12.16950239	11.89619544	12.39350445	12.15835542	12.03158276	11.58941781	11.65414248	11.94114496	11.35773898	12.32029283	12.15476993	12.01720538	11.6940724	11.57713524	11.98410284	11.43639472	12.36548447	11.53622991	12.08164381	11.49458757	11.72193884	10.85403369	11.69997216
TMED2	12.75690632	12.58624485	12.83082849	12.66868095	12.72255507	12.47949417	12.40899488	12.39350445	12.74458984	12.27586363	12.43335469	12.68930394	12.70304743	12.26796433	12.94222403	12.80209062	12.65455884	12.50840342	12.67964841	12.47147542	12.87409429	12.1199141	12.54479588	12.10234204	12.65996021	12.24654941	12.77157502	11.92330194	12.12621634	12.26212108	12.50840342	12.64083256	12.55637837	12.78964737	12.60380401	12.7318331	12.85035923	12.90380975	12.29716328	12.71125774	12.64629118	12.65719353	12.68230506	12.29137871	12.27586363	12.37633209	12.6012199	12.80209062	12.61498143
RPL4	13.12346933	13.09595477	13.26404354	13.41876433	12.49114625	13.18410609	13.3395946	12.52467435	12.71990053	12.85708245	13.35015222	12.75082417	12.6012199	12.46918765	12.97107024	12.47684887	13.21997074	12.93556881	12.64083256	13.23313673	13.59315695	13.29286755	12.85708245	12.55374121	12.39783725	12.46205141	13.04746896	12.96094289	12.78964737	13.25931406	12.85708245	12.49114625	13.16983151	13.00025368	12.61217899	13.52118827	12.69692036	12.93556881	12.60380401	12.79303065	12.96777244	12.53431943	13.21997074	12.9819388	12.50363563	12.67964841	13.67640339	13.13644796	12.95718763
FNTA	11.4110704	11.54247745	11.69292467	13.63709013	11.32585227	12.02677053	11.51808911	11.87194008	11.30298958	11.67559634	11.24900607	11.39155868	11.36652556	11.64080975	11.85238221	11.65937549	11.73162337	12.23903878	11.54916513	11.95738491	12.35070015	12.56374657	11.95004504	11.278829	11.73397659	10.91640148	11.52015612	11.9642355	13.2421643	11.68525055	11.07062719	13.6259858	12.03315762	11.97585332	11.09124573	12.13456966	11.60879809	12.02828479	12.06323697	11.83700673	10.58671598	11.53451178	12.03487857	11.92641993	12.48382382	11.5647555	12.61498143	11.81446803	11.14309869
RPS25	12.1601442	12.92860703	12.49114625	12.6997631	12.06831854	12.32233619	12.75690632	12.42449995	12.26796433	12.46681194	12.52243864	12.38445357	12.13971412	12.07151692	12.55765702	12.30756366	12.29137871	12.55374121	12.53700125	12.69692036	13.04049669	12.25417562	11.75701076	12.18759667	11.82224226	11.69192937	11.63013915	11.52959351	12.95718763	12.90694545	12.43747023	12.23697246	12.58149803	12.31385573	12.52895124	12.61217899	12.84693139	12.95718763	11.82508209	12.37421013	12.04241124	11.93787959	11.867983	12.66868095	12.58261177	12.38227571	12.44180963	12.94597279	12.15835542
RPL37	13.87420922	13.98903747	13.90771671	13.9483244	13.54761989	13.9018567	14.03700629	13.84313554	13.7628358	13.83182286	14.19742544	13.88044108	14.00177771	13.79216592	14.06254555	13.66023529	14.2316332	13.98903747	13.79216592	13.80901446	13.66869438	14.03094428	14.31482939	13.94227487	13.7209538	13.99520897	14.23696623	13.73394113	14.07407077	14.1413727	13.93164123	14.15914683	14.06897056	14.20288147	13.95357742	13.86191626	13.39751486	14.68165833	14.77897336	13.84313554	13.6259858	13.20171996	13.62101098	14.28552241	13.96545858	13.53760576	14.05661721	13.98294978	13.6046847
HINT1	11.23549753	12.15476993	11.75458866	11.84218548	11.1257908	11.65414248	10.67857929	11.59479288	10.73954294	11.05378834	11.29687577	11.42354075	11.35104936	11.16008396	12.42016314	11.1764788	11.95004504	10.83669615	11.48542673	11.64237394	11.39796803	11.79538501	11.92171032	11.78027828	11.17729215	11.53720971	11.20793498	11.77097855	12.18575608	11.65727119	12.15158694	11.83307589	11.72446418	12.0991829	11.31733603	11.33441117	11.87748611	11.4352377	10.86618459	11.73281176	11.15239689	11.12814401	10.49654593	11.17573516	11.70565784	11.38515439	11.41380971	11.52544254	12.17686015
EEF2	13.20171996	13.35015222	13.00025368	13.4833035	12.6854284	13.30208518	13.14879572	12.96094289	12.86713753	12.83754401	13.20647528	13.32031416	12.99682289	13.2421643	12.35266805	13.3395946	13.82028486	12.91062688	12.91438785	13.45080769	13.55330192	13.67109976	13.56979566	13.29760436	12.18394177	13.61546394	13.36399816	13.52616716	13.29286755	13.08715019	13.14042293	13.35412935	13.5152048	12.96777244	12.78385939	12.76852779	13.78067658	13.05489815	12.81244701	12.92112782	12.81586159	13.15700669	12.98580539	13.9018567	13.69365769	13.19271699	14.04282114	13.40345327	13.6259858
ATP6V0E1	11.54916513	11.62651702	11.39241855	11.08908036	11.70116924	11.28756296	12.05210103	11.82224226	11.77824999	11.76824819	11.72808688	11.58992586	11.79654323	11.43120675	11.06687698	11.66178987	11.80305336	11.1067261	11.55345269	11.55810065	11.18360527	11.52015612	11.54141168	11.69292467	11.81314896	11.37198253	11.5851021	11.36731974	11.70116924	10.9814759	12.44396393	11.64355426	11.76046036	12.02385286	11.80177694	11.62536	11.80545657	11.47989101	11.2240447	11.54364574	11.55583084	11.54805571	11.67433899	11.45886203	11.29036892	11.78400956	11.50576058	11.57298295	11.66409349
HNRNPK	11.82624821	11.61994704	11.63682839	12.36548447	11.68042445	11.88163641	11.37754612	12.00185355	11.72808688	11.76298125	12.04718191	11.76436893	11.6908683	11.84506591	11.82089155	11.5647555	11.78279979	11.56250502	11.73041763	11.90189006	12.03315762	12.08164381	12.56628847	12.00910448	11.46101644	11.99008811	12.08782181	11.75701076	11.76566227	11.60879809	12.06993675	11.72319526	12.14305409	12.08306819	11.70505576	12.0194778	12.11114579	11.87615894	12.40038906	11.75929507	11.85365802	11.95295857	12.18022947	11.3306198	11.70761779	11.9159691	11.99623593	11.65309084	12.27381529
ANAPC5	11.1067261	11.14757778	11.45688721	11.48451344	10.96581612	11.6828973	11.37464774	11.17106208	10.95817632	11.09350152	11.20883016	10.66906311	11.04359187	10.79529643	11.03330248	11.03523005	11.90744922	11.14080545	11.09048591	11.38595731	11.48633365	10.94787753	11.19565695	11.18573995	11.40443479	10.78444514	11.21984803	10.51916764	11.24286607	10.85957286	11.1718844	10.75701553	11.75579554	11.1922842	10.79225164	11.37290292	10.904368	11.198012	11.15156953	11.47897788	11.04735102	10.96097602	11.08464266	10.90698563	11.00918391	10.82825265	11.47597909	10.88480916	11.0439225
RPS3A	14.08376265	14.4749617	13.925545	14.3090222	13.84313554	13.53760576	13.78614206	14.18634415	13.93164123	14.05000825	13.39241744	13.84936692	13.79216592	13.7628358	14.32204059	13.87420922	14.15393147	13.79216592	13.7690195	14.28552241	14.03094428	14.10646018	13.8146106	13.9133214	13.29760436	13.79857083	13.68816862	13.82028486	13.31566732	14.19186128	14.42888188	14.28552241	14.15914683	13.65453784	14.2149784	13.98294978	14.53873638	14.10646018	14.05661721	14.11758032	13.96545858	13.84313554	13.7628358	14.12279281	13.75786846	14.06254555	14.15393147	13.85541493	13.89689735
HNRNPU	10.63081302	10.77546657	10.91822844	11.20714517	10.41567885	11.37198253	10.71294934	10.83740545	10.30527979	10.81036141	11.55810065	11.12338213	10.31293927	10.83921171	10.96714	10.66441275	11.20714517	10.24570357	10.4724577	10.79021393	11.342755	10.90499144	11.24286607	11.45990058	11.45496908	11.60777266	11.29687577	10.42517171	11.8510936	10.857623	11.14389004	10.7985713	11.13129434	10.5988881	11.05084797	10.85372908	10.83669615	10.8770811	11.66284556	11.15787471	10.86514736	10.91988792	11.19963887	10.96714	11.54043457	10.37742745	10.67014705	10.50247397	10.93825115
EIF3A	10.75843731	10.73158629	10.67857929	10.7868839	10.8689524	10.86705237	10.58522998	10.65975835	10.72751243	10.41008401	11.05823405	10.7772594	10.40316877	10.23711382	10.77608204	10.66359294	11.04962579	10.46414479	10.6085952	10.90367834	11.53013144	10.48905045	10.13745665	10.40268749	9.818137805	9.585407701	10.03639741	10.22543238	10.57034676	10.87373984	11.02504057	10.38064182	10.65753722	10.25003969	10.39886502	10.49207034	10.94009372	10.28567589	10.01577207	10.15659759	10.52363855	10.6057252	10.81722378	10.65753722	10.89773864	10.21441815	10.62390974	10.65034431	11.198012
HSP90B1	11.0653363	12.23356055	10.74041024	10.90567469	11.04250915	11.43929497	11.56578029	10.76552337	12.40899488	11.45404001	10.671524	11.15156953	11.62439183	10.8695321	12.14305409	12.48382382	11.22339554	11.57594247	11.99784232	11.3041572	11.27963243	11.07975892	11.18691539	11.36211561	12.12462315	11.16353958	11.90605567	10.8018257	11.33620012	11.89763766	11.45122008	11.54481042	11.6347292	12.32467856	11.95465432	12.09409547	11.76961209	11.90605567	11.62324786	11.29123367	12.79909899	12.0585567	12.40460003	12.37633209	12.02828479	11.39055889	11.67802892	12.78685962	11.62324786
MSN	11.63251636	11.42651172	11.21384927	11.92171032	11.67681934	11.45591039	12.26796433	10.61427739	12.48142372	12.26980185	11.74830571	11.73517051	12.62190055	12.39571344	11.8734003	11.65621636	11.17264009	11.38515439	11.89480325	10.81996546	11.8476195	10.99681849	11.80049192	12.13120588	11.5817523	10.81638084	11.3262905	11.97373203	11.79288794	12.11644945	10.07658352	11.16549514	11.93491724	11.37374887	11.28310849	12.39571344	12.59610469	10.56112054	12.00396757	12.39350445	12.44396393	12.74168201	11.94868406	12.08782181	11.4352377	11.67289422	11.00085134	10.65865241	11.79784486
ACTN4	11.96919109	10.20133295	11.19963887	11.87483255	12.94222403	11.59479288	12.36099794	11.80668147	11.43420375	11.40443479	11.87748611	10.46366612	12.39783725	10.67122076	10.05160966	11.34357974	10.21835584	11.40262707	11.59042573	11.88020217	10.9975123	12.66296448	11.07975892	10.97565856	11.8403139	11.78469368	12.8903739	11.51496864	11.25705447	13.05122946	12.8638774	11.69528847	11.57947871	10.60107232	11.68865851	12.59610469	11.03961419	11.67681934	13.1745354	10.9975123	11.37290292	12.18759667	11.45688721	11.67052603	12.33301886	10.86831058	11.04533456	10.92378063	11.60356602
APP	11.37944397	10.22169826	9.848886509	10.23438728	11.34638721	9.502033733	10.57465183	10.13765658	10.81421365	10.93717201	10.29947702	9.6695075	10.4766634	10.2486691	10.58573633	10.10495448	10.13003678	9.78578272	10.40554454	10.16548112	9.460887944	9.49095084	11.04962579	10.59364412	10.21962739	10.17588712	10.42926362	10.31981162	8.754321765	10.11513063	10.74159425	11.12104085	9.387682448	10.24701539	11.04171452	10.26549239	9.829683109	9.621771585	9.302347597	9.639017114	10.03214328	10.58765168	10.42232738	11.11540714	10.95416589	10.70604585	9.87174597	10.86585816	9.504835
PRKAR1A	11.50991673	11.20555803	11.16862016	11.82367263	11.84506591	10.83426942	10.92378063	11.28571539	11.38413589	11.3943317	11.15939683	11.37566603	11.07550791	11.08323849	11.52073092	11.34236457	10.5642014	10.9699549	10.94541072	11.01656131	10.85889318	10.64211691	11.17844602	11.28310849	11.48277189	10.99613405	11.90331568	10.9548965	11.00294522	11.06263636	11.12267098	10.82883441	11.13608666	10.55997879	11.54593538	11.62439183	11.61104632	11.248612	11.14599199	11.30620534	11.33246746	11.60240326	11.72193884	10.98500555	11.39796803	11.49756855	11.49960617	11.66932036	11.32180714
DSP	12.13456966	11.31813293	11.90605567	12.31609416	12.2874572	13.87420922	12.21123016	13.11619042	11.68099854	12.24473042	13.6993648	12.64083256	11.94263134	13.19271699	13.10819962	12.54479588	13.09595477	13.09595477	12.64629118	13.41876433	13.56452254	13.6487321	12.97508904	12.53431943	11.69756187	13.42487285	12.58859618	12.8903739	12.46205141	12.98580539	13.07511408	13.7690195	12.58624485	12.00460168	12.47949417	13.35907892	12.77801587	11.71125059	12.82459635	12.95718763	12.79303065	11.62213305	13.21594679	12.71990053	11.72071369	12.74738361	12.6176971	13.16983151	13.38793972
RAD21	9.809187423	9.889748299	10.20544813	10.52819443	10.10370599	10.15180938	10.42334727	9.710689203	10.33445679	10.12851124	10.6065228	10.51135076	10.37056332	10.35779273	10.6468855	10.79107254	10.11277847	10.48992564	10.31276419	10.12679888	10.84042733	10.20039716	11.12731054	10.66547027	10.49854103	10.34144569	10.64867235	10.00873336	9.862563402	10.53901354	10.89919608	10.60207539	10.75065566	10.36097014	10.28837991	10.41567885	10.66328144	10.96097602	11.15562622	9.609793097	10.23711382	10.15141097	10.47348716	9.857962649	10.81515196	9.993511843	10.02654661	10.13194004	10.79529643
WDR1	11.04325493	11.10831716	11.23384866	11.1067261	11.59244883	10.09736593	10.59965061	11.01446023	11.31990873	11.58045923	10.01384671	10.75035749	11.38047917	11.61882978	11.07303783	11.12421705	10.54302629	11.0653363	11.41764327	11.55142746	11.11471232	11.39894931	11.51808911	11.0410022	10.23790165	11.52756157	11.62772577	11.02539714	10.76885024	11.17028017	11.20044728	10.95416589	11.35952497	10.66246856	11.3809002	11.29687577	10.81181296	10.49499798	11.02601747	11.28141129	11.06263636	11.18691539	11.22155079	11.17881244	11.10168454	11.62772577	11.47989101	10.62233698	11.08041676
NCL	12.64629118	12.90380975	12.66591142	12.75983662	12.55106092	13.01755848	12.51541391	11.68157185	12.27196055	12.6854284	13.40345327	12.94222403	12.08943663	12.8903739	13.36869914	12.83754401	12.85708245	13.14042293	12.89641305	13.21594679	12.93556881	12.95018257	12.03315762	13.00025368	13.13189495	13.00347566	13.07511408	12.97107024	13.16983151	12.38227571	12.43969	12.77157502	12.22820781	11.99008811	12.57256002	12.90066581	12.74738361	12.56758442	12.61217899	12.53700125	13.02973014	12.60917871	13.17923682	13.14042293	13.2797407	12.53431943	11.95295857	12.56628847	13.11208251
AP2B1	10.16218433	10.54002873	10.87219333	10.34500904	10.34010636	8.93407098	10.4045683	9.426643065	10.16776047	10.24701539	9.70623701	10.12365227	9.940183898	10.24367776	10.02999034	9.701043827	10.03639741	10.3958571	10.33332822	9.780279285	11.37374887	9.502613689	10.74921617	10.22281499	10.07769877	9.999501204	10.34099216	10.0570582	9.404341521	10.13785491	10.42594748	9.972935949	9.615881547	10.45338806	9.902402027	9.897129687	10.50352404	9.7486223	10.13999055	10.31382124	10.14581672	9.778627429	8.962619214	10.12679888	9.901502237	9.599520869	9.908096131	9.838777171	10.30612357
AP2M1	11.21818185	11.0439225	11.93787959	12.06656355	11.47287838	13.11208251	12.5688805	10.66763185	11.840876	11.4921026	12.38902442	12.01559887	12.19103437	12.01870957	12.85402539	12.64359439	11.62651702	11.96737273	11.93070124	11.69642283	11.18535718	12.47949417	12.22988174	11.92491272	12.17500906	12.43540656	12.13120588	11.81853095	12.77157502	11.49458757	12.79582308	12.41353627	11.32372248	12.1601442	12.04885982	11.55583084	11.18360527	13.55330192	12.50604555	11.4482481	12.35468575	12.39350445	12.01398479	12.17686015	12.13971412	12.08164381	11.61209813	11.09283708	13.00025368
CLTC	12.78082867	12.68230506	13.03660859	13.23313673	13.05122946	12.2183084	12.60635252	13.08307499	12.70867355	13.28413583	13.11208251	13.07511408	12.8903739	12.85402539	12.90380975	13.38793972	12.50840342	12.57144928	12.87780477	12.65719353	12.54479588	12.40899488	12.37837596	12.62043673	13.2421643	13.12346933	12.78385939	12.64083256	12.59118062	12.64629118	12.94222403	12.50363563	12.65996021	12.88092508	13.25931406	12.56374657	12.95718763	13.16125198	12.76852779	12.81244701	13.07907118	13.34517112	13.09595477	12.87780477	13.37824788	12.78082867	13.30208518	12.91438785	12.86713753
MLEC	10.56739896	10.74473866	10.7077312	9.995430451	9.902582954	11.0938702	11.22060015	10.30747031	10.88071473	10.23027682	9.7225722	9.815204898	10.29927078	9.628232895	10.61705383	10.62643901	10.74284568	10.18046908	10.53676189	10.39886502	10.27389171	9.856822166	10.11462015	9.877139814	11.25363495	10.42545899	10.53850356	9.714402512	10.36140345	10.0714324	9.907938077	10.69929453	10.16957842	10.88330404	10.53077105	10.07008007	9.604958829	10.79466242	10.8582325	11.79654323	11.03738366	10.85403369	10.43797673	10.23901187	9.289750427	10.39939921	10.13271047	10.5762285	9.795774215
LASP1	11.66787596	10.91121743	11.35674781	11.61209813	11.67433899	10.74406218	11.35773898	11.39519278	11.18882391	11.63790599	11.05612419	11.0502613	11.20714517	11.066077	11.10751382	10.68642076	11.44924616	11.25705447	11.79538501	11.15939683	12.91767649	11.08464266	12.16739419	12.14139987	11.09653183	12.07481157	11.49167712	11.3262905	10.82178752	11.38413589	11.32080549	12.14986588	11.60463763	10.85647447	11.04609448	11.4929939	11.72193884	11.53510014	11.53824464	11.81598088	11.67802892	11.72319526	11.11471232	11.00085134	11.24443449	11.17028017	11.16388747	11.01715891	11.6908683
SF3B2	10.49905231	10.68490809	10.67941247	10.45946845	10.24821838	10.69739944	10.40504764	8.330701467	9.239828139	9.517466021	9.792846322	10.24487029	9.493482764	10.74099361	10.75157303	10.2761763	10.80242976	10.51205666	10.32826081	10.3946072	9.927271382	9.207460318	9.775599306	11.0185403	10.53234617	10.1713419	11.42739299	9.973971843	10.6065228	10.65407506	9.977305862	9.96219582	10.93335156	8.460847634	10.14037594	10.04264922	10.99407896	10.1747654	10.64529471	9.725353801	10.28244161	10.51084446	10.50224002	10.67288196	9.49361031	10.03555034	11.04735102	9.838022114	9.749156003
TMEM59	12.27196055	11.899168	12.44180963	12.36970086	13.00699922	12.19443974	11.24668953	11.80049192	12.51084539	11.85906263	12.02528014	11.4530865	12.30333962	12.62336731	11.88163641	12.05523967	11.26028983	12.48856436	11.89048846	11.81050973	11.07303783	12.22623612	11.55583084	11.42651172	12.04718191	12.13797304	12.40688665	12.1618647	12.04397282	11.60240326	12.70596516	12.54479588	11.68525055	11.66409349	12.62893695	12.26393573	11.64477463	12.58149803	12.25417562	12.36099794	11.87064316	12.33506804	12.1601442	11.88328665	12.31836516	12.58624485	12.42912737	12.79909899	12.56374657
CSRP1	10.96714	10.95068012	11.3045531	11.38825302	11.51398684	10.68080944	11.85906263	10.63133992	11.86401333	11.45990058	11.44412595	10.82799942	11.83172054	11.39616804	10.41008401	11.41872261	10.50199606	11.68972996	11.25363495	10.88916405	10.63840459	10.94602584	10.80598574	11.84218548	10.90767572	11.67289422	11.88328665	11.74951587	10.71006536	11.08464266	11.37566603	10.84630591	11.41197102	11.04609448	11.57103146	11.61104632	11.03164588	10.63896928	12.4642598	11.62439183	11.4507738	11.01782374	11.6828973	11.08323849	10.71294934	11.28048081	11.17729215	11.64977127	11.09240976
MATR3	11.04805117	11.41293231	11.18444314	11.19314313	10.66031814	11.41380971	9.808735694	10.69035555	11.06263636	9.974372606	11.54805571	11.39616804	11.31209506	10.65091122	11.840876	11.07512687	11.61209813	11.02329625	10.8695321	11.04609448	11.2147188	11.1415605	11.27542706	11.23050606	11.21902602	11.2610359	11.29123367	11.02953454	11.19404516	11.00852192	11.41471213	11.41471213	11.61543563	10.94074488	10.96025573	10.58597812	11.38413589	11.22571109	11.16077677	10.93601781	11.25789719	11.21048632	10.90902519	11.2544782	12.1601442	11.43221058	11.27460284	11.22656517	11.8889009
CAP1	12.00053279	11.70245013	11.98262799	11.43745111	11.99912656	11.48946021	12.02828479	11.61994704	12.15672586	11.96282608	11.83037245	11.33441117	12.18394177	11.68157185	12.20050196	11.97966872	11.26534516	11.48588037	12.06831854	11.65621636	11.81050973	12.25991549	11.83576443	11.88091958	11.84887376	11.33620012	11.79026724	12.37421013	11.53510014	11.63013915	11.78027828	11.69642283	11.75820051	11.61104632	11.71722909	12.19869859	12.43335469	11.84218548	11.53937457	11.77248714	11.58616053	11.83172054	11.86144086	11.85365802	11.22339554	12.1448982	11.57298295	11.64237394	11.92330194
PTGES3	12.38227571	12.93193171	13.24629759	12.85402539	12.14830657	13.33016047	12.64083256	12.77157502	12.15313001	12.17849147	12.50363563	12.74458984	12.29510417	12.72871855	13.29286755	12.6176971	13.05917322	12.74738361	12.62893695	12.6489309	13.11999399	13.49383042	13.14042293	12.79582308	13.00699922	12.87045903	13.08307499	12.61217899	12.70304743	12.43747023	12.87045903	12.82459635	13.18802326	13.14879572	12.24097937	12.6854284	12.99305486	12.96094289	12.96777244	12.65158221	12.86048336	12.68230506	12.51779508	12.83082849	12.75690632	12.57639861	12.90694545	12.50604555	12.87045903
WARS1	11.15562622	11.05901829	9.901346152	9.608873533	9.670806259	11.16318034	10.34051514	5.81808521	10.61427739	10.49630685	10.66298143	10.02981061	10.07025047	10.02130443	10.28903463	11.14686149	10.90902519	9.891759905	10.85079217	9.614835743	10.49905231	10.76369398	12.26980185	10.91673503	10.07969119	10.80937216	10.22543238	10.26366121	10.54204716	11.64030031	10.67775642	10.51971054	11.45688721	10.19589001	11.59684124	11.57594247	10.73703084	10.62366686	8.623851802	11.68972996	11.00709221	10.04228011	9.873476783	10.01384671	10.47930912	10.38090847	10.68256723	10.39384786	10.25123181
SET	12.52895124	12.84693139	12.7318331	12.8903739	12.43969	13.11619042	12.84693139	13.38793972	12.2129101	12.74168201	12.92860703	12.76852779	12.31385573	12.97508904	12.38227571	12.5688805	12.89641305	12.70596516	12.6854284	13.13644796	13.21997074	13.16518449	13.29760436	12.87780477	12.95018257	13.77454936	12.72556742	12.72255507	12.82783002	12.99682289	13.02165419	12.45282148	12.97508904	13.28860651	12.46205141	12.67415114	12.87780477	12.77157502	12.82783002	12.61217899	12.95018257	12.60380401	12.50123085	12.75082417	12.6012199	12.51300819	12.60635252	12.18575608	12.75388404
NDRG1	12.16950239	11.68042445	12.70867355	13.36399816	13.20647528	13.19710082	13.66627243	12.09588553	12.18022947	12.49603769	14.15914683	13.67640339	14.09415133	14.14749211	13.925545	13.95952015	14.15914683	13.68261622	12.83082849	13.03660859	13.95952015	13.37378589	12.52467435	13.38316975	12.7381944	11.96737273	12.16739419	13.58668002	12.52895124	13.37824788	11.09501115	14.61799356	10.97069412	11.22478461	12.92112782	12.99305486	14.53093666	13.40345327	14.12912848	12.82783002	13.25931406	13.13189495	14.19742544	14.10078961	11.77898062	13.1745354	12.97847869	12.02385286	13.21098351
UBB	14.4349308	14.448065	14.35497237	14.23696623	14.54634357	14.18634415	14.51215844	14.51215844	14.54634357	14.448065	14.12279281	14.32872568	14.41530575	14.26622906	14.42888188	14.5740539	13.80316409	14.37603909	14.87758706	14.18027359	14.33418299	14.38267951	14.59672283	14.30313859	14.28552241	14.39492385	14.46865472	14.46143488	13.88044108	14.22045689	14.46865472	14.08933995	14.448065	12.77801587	14.19186128	14.39492385	13.74618504	13.82610429	15.03153222	14.53873638	14.26622906	14.48218112	14.68748349	14.42888188	14.82740454	14.3613396	14.2316332	13.95952015	14.11758032
PFN1	12.70304743	12.66591142	12.6997631	12.02677053	12.676663	12.48631442	13.32491531	12.6907075	12.05210103	12.66296448	12.53143893	12.68930394	12.35894888	12.29137871	12.29716328	12.59118062	12.97107024	11.90605567	12.66591142	12.51084539	12.67964841	12.676663	13.00347566	12.62336731	12.0926064	11.8889009	12.60380401	12.39350445	11.94343652	12.68230506	12.62893695	12.04122459	12.73483411	12.30137238	12.21644985	12.71710923	12.08943663	11.6347292	12.57909115	12.6176971	12.4985771	11.8734003	11.91894052	12.77157502	12.02199225	11.90605567	12.10234204	12.13286788	11.78150876
PTPRF	10.94787753	10.31338271	11.38874572	10.74284568	11.27963243	10.81873978	10.32507983	10.01454704	10.30342642	9.773381028	10.52469394	9.930834245	10.53850356	10.68027427	10.99716523	10.08969368	10.29459459	10.76832226	9.836492873	10.81388074	10.79345974	11.38679258	9.515218795	10.59271708	10.53158266	11.01120909	10.83544194	11.40086141	10.23048677	9.784913965	10.59180697	11.0158615	10.22639272	9.961836148	10.21791067	10.75907075	10.92312294	11.05458866	12.44871247	10.69418882	10.49550172	10.61164849	10.73186809	10.95888848	10.6329448	10.55002469	11.56368263	11.1321554	10.9699549
YWHAZ	12.02199225	12.14305409	12.29916173	13.04392279	12.6907075	13.3395946	12.76545727	12.49114625	12.18575608	11.93646838	13.11619042	12.86713753	12.93193171	12.34618484	12.51541391	12.41241436	12.72556742	12.75082417	12.69692036	13.05917322	13.74618504	13.05489815	12.95369497	12.3096134	12.84376417	12.22623612	13.19271699	12.2183084	12.74458984	13.09138105	12.88765049	12.97508904	12.63482873	12.20773412	13.02165419	12.53143893	12.58624485	12.44180963	12.16950239	12.23522328	12.84040523	12.50123085	12.29716328	12.96094289	12.15672586	12.56628847	12.82783002	11.9856378	12.87409429
SOD1	12.84693139	13.48843971	13.51008075	13.13189495	12.48856436	13.82610429	12.81586159	13.06703818	11.98262799	12.6938513	12.35266805	12.88434266	12.15835542	12.80209062	13.68816862	12.80909544	12.85035923	12.28571728	12.64359439	12.676663	12.75082417	12.82783002	14.03700629	13.03660859	13.51008075	13.41279653	12.40899488	12.72871855	13.36869914	12.30756366	13.69365769	12.75388404	12.5936173	14.05000825	12.50363563	12.98580539	12.41789601	12.89313798	12.51779508	13.57497082	12.35670981	13.25931406	13.12759647	13.09595477	13.6993648	12.63482873	12.37837596	12.31836516	13.1041152
HDLBP	10.35779273	10.6900921	9.727903457	10.23826265	10.65407506	9.471052596	10.42074512	10.12115385	10.02371566	10.18319365	9.467635809	9.856085974	10.72320183	10.25870358	9.994893945	10.267437	10.02746292	10.5988881	10.27213647	10.22856192	9.214680847	9.765676916	9.228719315	10.69296808	10.71858634	10.25972491	10.16713238	10.47006741	9.951300534	8.560472586	8.946608563	10.64185215	9.510691542	9.124061214	10.23826265	10.03722768	10.8770811	8.775180326	9.669053368	9.753115983	10.57596971	10.62017413	9.966872901	10.95416589	10.50073625	9.860242853	9.931727056	11.31370117	10.08482324
MARCKSL1	11.52015612	10.51367416	11.57210748	12.53945515	12.28959531	11.85477206	11.03023738	10.74343152	10.6468855	11.26534516	10.91852456	10.65808461	11.19484959	11.03095633	11.86524157	11.37290292	11.16747608	11.80049192	11.40356302	11.04171452	11.03023738	12.13286788	11.41973217	11.15156953	11.52234785	12.26980185	11.87876724	11.1678572	9.281439297	11.11391459	10.49158423	11.58724695	11.14833255	9.653025949	10.72900628	10.98565768	9.377605548	11.05232223	11.23869789	11.91159297	10.48794088	11.10310466	10.25477972	10.87949424	12.04241124	11.54805571	11.81175048	11.11540714	11.05084797
GABARAP	12.81586159	12.96463721	12.8903739	12.42912737	12.59886951	11.84887376	12.97508904	11.96737273	12.79909899	12.96463721	12.52664755	13.14042293	12.81586159	12.10073542	12.14666237	12.57144928	12.24097937	12.10407025	12.43120179	12.12462315	12.13120588	12.34839209	12.92473576	12.28959531	11.71010272	12.61498143	12.82182979	12.52021444	11.77248714	12.27196055	12.45074739	12.23903878	12.74458984	12.11813056	12.52664755	12.32233619	12.21644985	12.08306819	12.75082417	12.89641305	12.2837899	12.78685962	12.00757206	12.22988174	12.05705154	12.73483411	12.67415114	12.40899488	12.29716328
NUCB1	9.683215604	9.6753325	9.499552366	9.109831036	10.56167284	9.232542122	9.976789603	8.441200734	9.85779356	9.715885854	9.466409175	9.546480836	10.38090847	9.810272017	9.081177513	9.683361653	9.338726221	9.865864657	9.66376602	9.143364972	8.81008241	10.00415826	9.358812214	10.27951657	10.75558988	9.620452191	9.344750417	10.09250929	10.15386832	9.481449773	7.875914816	9.845463758	9.700732375	9.719786987	9.746724904	10.02130443	9.341767458	10.36029129	10.44687009	9.839717054	9.719348438	10.30004254	9.226909014	10.21186801	9.220542139	9.795480498	9.325497574	10.10687017	9.531102776
GLUL	11.33715656	10.37742745	10.82290618	9.768540254	11.26357955	10.79529643	9.765676916	9.747528133	10.14345108	10.69177125	9.720517668	10.77608204	10.89989797	11.64080975	8.923478342	10.65407506	10.09043229	11.0239913	11.55923612	11.80927654	10.50545987	11.34195783	10.81638084	11.50576058	10.99274883	10.34191725	10.96852965	9.764277351	11.21144353	10.7772594	10.1253154	10.89429705	12.03652334	9.535168635	11.83576443	9.57437725	10.75843731	9.934153113	11.0022198	10.79529643	10.3866077	11.25363495	11.96568865	10.81454737	10.2066721	11.99623593	10.36963752	10.66523997	11.21738407
LDHA	13.75786846	13.16518449	14.04282114	13.94227487	13.9373485	13.66023529	13.85541493	13.35015222	13.44557915	13.71556221	13.9018567	14.42888188	13.83182286	13.95952015	13.9133214	14.16446768	14.4085215	13.89150149	14.07844416	13.83712477	14.00177771	13.51008075	13.84936692	14.35497237	13.88548641	14.08376265	13.83182286	13.82610429	13.46635364	13.66627243	13.88548641	13.75786846	13.37824788	13.90771671	14.07844416	14.37603909	14.59672283	14.13568823	14.18027359	13.80316409	14.09415133	13.94227487	14.20288147	14.22636029	14.20858374	13.7209538	13.53760576	14.68165833	13.71075984
RACK1	13.13189495	13.7209538	13.42487285	13.17923682	12.81586159	13.01048908	13.6096628	12.29716328	13.08307499	13.31566732	13.7263771	13.11208251	13.01407775	12.7381944	13.14879572	12.97508904	13.55882586	13.14479793	12.97508904	12.93556881	13.23313673	13.15309379	13.15700669	13.31566732	12.96094289	12.48142372	12.62336731	13.63214822	13.09595477	12.78082867	13.52616716	13.16125198	13.32491531	13.02165419	13.22416834	13.2421643	13.73943191	13.2797407	12.95018257	13.08307499	13.1745354	12.71125774	13.43543807	13.48843971	14.04282114	13.16518449	13.6046847	13.228699	13.2421643
SSR2	12.24830845	11.79654323	12.66296448	12.47147542	12.01235865	11.59786647	12.05065356	11.39796803	11.88614144	11.75579554	12.06656355	12.09588553	12.11474681	11.37566603	11.79654323	12.23697246	11.91746297	11.87682255	11.63682839	11.62324786	11.49250821	11.7616322	11.70245013	11.64701384	11.75929507	12.20050196	12.53700125	11.9159691	11.95465432	11.56250502	11.7738114	11.67289422	12.04122459	11.67052603	12.34839209	11.4929939	11.55691734	12.93193171	11.4950754	11.62772577	12.02828479	12.07629838	11.65530642	12.21644985	12.36970086	11.96010508	12.08782181	13.58060813	11.88614144
P4HB	13.63709013	13.6487321	13.54761989	13.49949923	14.15393147	13.25065548	13.89150149	13.45080769	13.58668002	13.99520897	13.66627243	13.83182286	14.28552241	13.53760576	13.54761989	14.37603909	13.58668002	13.61546394	13.56452254	13.00025368	12.80564747	13.18410609	12.70304743	13.40855337	13.89150149	13.83182286	13.71556221	13.66627243	13.71075984	13.00025368	13.38316975	13.45080769	13.08715019	13.30714891	13.62101098	13.32031416	13.59901353	13.82028486	13.16125198	13.61546394	14.22636029	13.53230819	14.22636029	13.6046847	12.88092508	13.1041152	13.66023529	14.50529814	13.44032983
SLC25A5	13.23750062	13.78614206	13.4833035	13.21594679	13.26404354	13.84936692	13.52118827	13.7628358	12.676663	12.81586159	13.02973014	13.57497082	12.90066581	13.25502999	13.7209538	13.52118827	13.7209538	12.80564747	13.47162712	13.4778658	13.66023529	14.10078961	13.6046847	13.36399816	13.65453784	13.53760576	13.31566732	13.8146106	14.56715466	13.73943191	13.79216592	13.78067658	12.80209062	14.13568823	13.09138105	13.1745354	13.46635364	13.85541493	13.12346933	13.27451493	13.7690195	13.02165419	12.74909818	13.2797407	13.4833035	13.4833035	13.9483244	12.19286903	13.77454936
PHB	9.842993174	10.50049062	11.00491184	10.41793529	10.12244395	10.95564694	10.70827923	10.49452169	9.514344203	10.00075339	10.70080001	10.27333063	9.567829306	9.869693767	10.82651583	10.81322565	10.68616471	10.09836524	10.43822356	10.58719405	10.4145523	10.0895077	10.09593717	9.72749137	10.84829268	10.29966567	9.977130985	9.935741795	10.77546657	11.00085134	11.26793889	10.27129109	10.06225274	10.90301104	10.96782587	10.95129095	10.94931415	10.77001041	10.21899164	10.36456096	11.06687698	10.39912653	11.53622991	9.99524474	11.7399177	9.926926169	10.76139346	9.979004585	10.39654347
S100A11	13.06703818	11.63790599	12.47420363	12.81586159	13.89150149	13.97698591	13.74618504	13.4833035	12.89313798	13.70524138	13.62101098	13.53760576	13.38793972	14.07844416	13.63709013	13.33016047	13.49949923	12.96463721	13.6259858	13.55330192	13.7209538	13.9133214	13.06277952	13.42487285	13.6046847	13.78915433	13.98294978	13.80901446	13.6487321	13.95952015	12.91062688	13.59901353	12.92112782	13.37824788	13.57497082	13.09138105	13.4778658	13.18802326	12.93193171	12.36970086	14.03094428	13.70524138	14.00177771	14.03700629	10.68899613	13.61546394	13.32491531	14.23696623	13.19710082
CTSA	11.8476195	11.33441117	10.60599641	10.79051015	11.82224226	10.44234477	11.31909211	10.89362301	11.67172069	11.75213472	10.72692497	11.58992586	11.60240326	11.57594247	10.90837477	11.60463763	10.31091043	11.49960617	11.06114702	10.71683962	10.18105594	10.64744085	10.74977002	10.62917903	11.24986903	10.01349221	10.95630583	11.40726417	10.58416746	10.79225164	11.08179904	11.47189603	11.0439225	10.75616707	11.3021356	11.17379704	10.76701925	11.37850086	10.91045148	11.71010272	11.34732509	11.42557747	10.67237209	10.90055702	10.5762285	10.78018741	10.73186809	11.65079773	10.3100182
TOMM20	11.21738407	11.74598246	12.48142372	11.9751079	11.18843129	11.96010508	11.03995266	11.77622963	10.56905255	10.86448465	11.58724695	12.27981795	10.8534144	11.07736063	11.86144086	11.25171461	11.46873614	11.7363666	10.7625851	11.15156953	12.09409547	11.09199075	12.39783725	10.91793146	11.19314313	11.6940724	11.86144086	11.21306028	11.61104632	11.79158495	11.68865851	11.57947871	11.69528847	11.55023732	11.40086141	10.96960473	12.0395814	11.65530642	12.40246159	10.95751464	11.48181154	11.48451344	11.80668147	11.32939258	11.87483255	11.29593817	12.34407358	11.4110704	12.0991829
CD63	13.52616716	13.06703818	13.41876433	13.26404354	13.57497082	12.53945515	13.45501615	13.01407775	13.68261622	13.6993648	12.88434266	13.00347566	13.75786846	13.50510975	13.23750062	13.11999399	12.67415114	13.10819962	13.35015222	13.19271699	12.85708245	13.30714891	13.32491531	13.78067658	13.54224828	12.62336731	13.4611946	13.6259858	12.51084539	13.27451493	13.2421643	13.19271699	13.93164123	13.02601033	13.7209538	13.26404354	13.63214822	13.20647528	13.48843971	13.86741452	13.23313673	13.35412935	13.11208251	13.25502999	13.3395946	13.33016047	12.93874817	13.71075984	13.04049669
DNAJB1	9.940343951	9.692777996	9.85993261	9.72286576	9.526354867	11.17499038	10.02266909	10.91395676	10.67405876	10.29733654	11.74228641	11.43929497	9.959487487	12.99305486	9.951830621	11.07440801	11.65727119	10.39018314	10.56795346	10.99549501	10.74585499	11.63141072	10.88168447	10.54649508	9.933356882	10.20907828	10.71713218	10.53802169	10.6199333	10.7533163	10.33207471	11.04705668	10.23807961	11.62536	10.50049062	9.55055669	10.08075784	9.669648802	10.21529352	9.841708423	11.40527865	10.43072662	10.60107232	11.59244883	11.11540714	10.97769618	11.40443479	10.54897594	11.08980026
SPARC	12.91438785	12.54212733	12.33948341	13.07907118	13.14479793	12.17849147	13.02601033	13.2421643	13.7209538	13.8146106	12.58859618	12.57909115	13.86741452	12.31165352	11.94424658	12.6012199	12.39103296	13.01755848	13.5152048	14.03094428	12.99682289	12.90066581	12.21123016	12.04554664	11.83037245	12.3673874	12.98926915	12.80564747	11.30376277	12.89313798	12.98580539	13.31566732	13.05122946	12.22820781	13.90771671	12.90380975	12.36548447	12.25794883	13.05122946	13.13644796	12.92112782	13.05917322	13.07907118	12.71710923	12.36321492	12.71990053	12.55106092	12.06323697	12.24097937
UBE2D3	10.85583176	10.77113696	10.38461329	10.90837477	10.53650856	10.27833595	10.04733815	10.94664841	10.74534418	10.86585816	9.920505912	10.3142488	10.50836972	11.03394913	11.41560366	10.31403565	9.765360971	10.56054612	10.5642014	11.05536159	10.49605764	10.24203131	10.73130561	9.808735694	9.897129687	10.27709872	10.11391939	11.23050606	10.15768858	10.92571779	10.55301927	10.75157303	11.21345739	10.76139346	10.94203481	10.65865241	11.56578029	9.731221118	10.3259904	10.65357347	10.66619736	10.54256159	10.64922439	10.39229194	10.64529471	11.1415605	10.79710799	10.67467847	10.86705237
XBP1	12.1199141	12.85035923	11.08695419	11.2313035	12.7381944	11.07812308	10.85017928	11.58826579	12.78385939	11.14389004	10.65357347	11.88020217	11.35952497	10.28244161	11.10168454	11.56578029	10.51620285	12.10953919	11.32180714	10.71983019	10.66735423	11.46199827	10.53802169	11.34540695	10.79163608	10.94855669	12.10234204	11.60989999	10.97431653	11.03961419	10.91045148	11.69192937	10.72609468	11.61543563	11.49756855	11.71355605	9.948316415	11.94263134	10.34760899	10.8695321	11.56128071	12.10953919	11.15939683	10.17719969	11.16465022	12.11279121	12.07336188	11.99475881	11.27713038
SPTBN1	4.704546415	7.139592788	6.004352137	4.757791682	4.110177917	5.627591887	5.489200127	8.870825933	5.191870135	3.718094916	8.467653174	8.044004186	6.700292859	8.026304198	8.995333515	7.584962501	7.968398716	7.053949962	8.642915783	7.108152453	5.176347018	8.541381489	4.277383976	8.751380896	7.927926089	8.833941904	7.822235858	7.451312628	7.872956895	8.970839929	3.735454265	8.70411802	4.089293055	4.484317799	8.327578493	4.450138597	6.224106506	6.985878298	8.905374806	6.413024908	4.605171124	8.331540616	4.477297459	9.081294967	9.045233339	7.734408695	6.635016248	8.294531033	7.477767368
LAPTM4A	12.90066581	12.2129101	12.66868095	12.78685962	12.6489309	12.82783002	12.18215502	12.62336731	12.85035923	12.53143893	12.6997631	12.5936173	12.9819388	12.43120179	12.28959531	12.83375826	12.35266805	12.63775595	12.55637837	12.64629118	12.71710923	12.53431943	12.34407358	12.73651141	13.15700669	12.6261196	12.6489309	12.43969	12.20685635	12.67002792	12.75082417	12.58859618	12.48382382	12.41353627	12.86048336	12.96463721	12.37203771	13.11619042	12.60635252	12.74738361	12.46205141	12.70596516	12.20597749	12.32233619	12.6854284	12.55374121	12.48631442	12.97508904	12.49603769
RPL32	14.19742544	13.7690195	14.18027359	13.98294978	13.82028486	13.68816862	14.00177771	13.6096628	13.97125156	14.23696623	13.80901446	13.98294978	13.93164123	13.56979566	13.3395946	14.15393147	14.22045689	14.07407077	14.30313859	13.89150149	14.20288147	13.95357742	13.79857083	13.63709013	14.1413727	13.40855337	13.71075984	13.89689735	13.4833035	14.12279281	13.89689735	13.82028486	14.01372514	14.09415133	13.63214822	13.83712477	13.71556221	13.83182286	13.71075984	14.08933995	13.7628358	13.6096628	14.26622906	14.29060121	13.94227487	13.93164123	14.12912848	14.07844416	13.8146106
CD81	12.94222403	12.11644945	12.75983662	12.79909899	12.88765049	12.35468575	13.00025368	12.85708245	12.91767649	12.9819388	11.81175048	12.83754401	12.50123085	12.36970086	11.84999769	12.78385939	11.9856378	12.78385939	12.40899488	12.50840342	12.79303065	12.39350445	12.88434266	11.77752587	12.04397282	12.2819538	12.75082417	12.7318331	12.62336731	12.20956021	12.18575608	12.37633209	12.78964737	12.6489309	12.67964841	12.27381529	12.85402539	12.55637837	12.20419587	12.97847869	12.42912737	12.84040523	12.76292608	12.31385573	12.42016314	13.02601033	12.11644945	12.51084539	12.34407358
UBE2L3	8.321671089	8.821774895	8.877536469	9.375998701	8.986302041	8.22511938	9.324144685	8.162266403	8.982599479	8.264114135	8.434000891	8.412200071	8.716498434	8.418463975	9.612842255	8.467534778	8.228367336	8.425211141	9.191238965	8.306363206	8.428989878	8.99544973	8.205214517	8.278968481	7.171796482	8.314297464	8.335986344	8.683783983	8.068939657	8.206865983	8.33141916	8.809153383	8.497623614	8.13836239	8.100235621	8.536658217	8.010320473	9.085189849	8.869660084	8.281588574	8.345474356	8.359338303	8.112730151	8.372701013	8.455940269	8.268716885	8.70411802	8.760569283	8.578373226
PTTG1IP	12.61217899	12.05523967	12.1448982	12.5936173	12.85708245	11.94868406	11.72808688	12.81855094	12.55106092	12.59886951	11.30948457	11.71125059	12.53700125	12.53143893	11.76046036	11.91746297	11.57947871	12.09104931	12.06993675	11.9856378	11.54805571	12.14139987	12.14986588	12.0926064	12.08943663	12.06150028	11.75929507	12.24473042	11.18030086	12.07629838	12.01559887	12.78082867	11.83841126	12.7750521	12.84693139	12.86713753	13.27451493	11.62536	11.61661678	13.02601033	11.93646838	12.32467856	12.21644985	12.26980185	12.45074739	12.51779508	11.87876724	12.43335469	11.95465432
GRN	12.48382382	11.75929507	11.60137139	12.35266805	12.45518625	11.3656225	12.67137212	12.23155277	12.55637837	12.87780477	11.71125059	11.98113163	12.21123016	12.84693139	12.07481157	11.59479288	11.15713354	12.50123085	12.07629838	11.35674781	11.31813293	11.96282608	12.07977402	11.93646838	11.8510936	11.4166016	11.95603114	12.3096134	11.78150876	11.54593538	11.8476195	11.86673683	12.05705154	11.52015612	12.19443974	11.65621636	12.26101515	12.16518924	12.02199225	12.42684822	12.16739419	12.4223777	12.2837899	11.80797282	11.51604106	11.8510936	11.70624617	12.05366969	11.93491724
HMGB1	11.05168394	11.50272484	11.93646838	11.62439183	10.7821231	11.31286627	11.2313035	10.75414357	11.07975892	10.92512468	11.35773898	11.00423287	11.04359187	11.42739299	11.04460878	11.04962579	11.25628053	11.22060015	12.04122459	11.4579094	11.76566227	11.67289422	11.25171461	11.58045923	11.55691734	11.89763766	11.47897788	11.10525013	11.26534516	11.39708963	11.53393114	10.72722277	12.07977402	11.2920739	11.31634596	11.47793066	10.51597058	11.19644619	11.31813293	11.05714578	11.278829	11.36211561	11.74951587	11.04675718	12.01870957	11.17499038	11.15861164	10.35531425	11.22968096
GLO1	11.3586286	13.07511408	10.8449675	11.80049192	11.22656517	12.92473576	10.8449675	11.78027828	11.01513197	11.19963887	12.02752745	11.85765294	10.99817395	11.43929497	12.67137212	11.35952497	11.31990873	11.51808911	12.18394177	11.74115569	12.22214969	12.6907075	12.60635252	11.98262799	12.13203702	12.57909115	11.62885603	11.59684124	11.39796803	12.97847869	12.59610469	12.21459097	11.04735102	11.65309084	11.33810441	11.6347292	11.95144883	12.27981795	11.08397014	12.01559887	11.96132336	12.25794883	11.13998211	11.83770564	11.34092355	12.05210103	12.12462315	9.985338115	13.21594679
SRSF11	7.453308041	7.379565923	8.034944912	8.027972502	7.418057147	8.013910997	6.317644785	6.997681618	7.004357072	6.628794616	6.512285401	6.710155867	6.736527685	5.497743955	8.197731089	7.156886378	6.186328277	5.542807333	7.066484739	7.097298603	6.881275113	7.324910527	6.954064566	6.709984503	5.729377349	6.516858413	7.511292382	7.267068478	6.082780532	6.778904058	8.085345069	6.916404964	6.556172968	5.834219936	6.782263376	7.498863925	7.13045311	7.171532297	7.707118904	6.486655607	6.29050233	7.043133721	7.325972441	6.570303176	6.27683972	7.354777985	7.050701844	6.837599897	7.874946609
SF3B3	9.704142921	11.01924167	9.958653138	9.324551691	9.85055869	10.64447678	9.247316669	8.847990252	9.424563797	8.568379324	10.02389289	9.865518195	9.577021586	9.848886509	9.646203614	9.176142726	9.552073547	9.624902714	9.655280838	10.1057264	9.733263739	9.776115423	10.46850442	9.839390376	9.415770404	9.935561483	9.556653667	9.3783422	9.755308609	10.13079003	10.13924922	9.684219889	9.789896944	9.313924293	9.71845624	9.909023658	9.501606125	9.858981589	10.55773156	9.324551691	9.82733081	10.39701226	10.15013979	9.784468263	10.27873428	9.42702162	10.49039722	9.342190093	10.07434768
EEF1G	14.17546951	14.51833036	14.39492385	14.15393147	13.9018567	14.37603909	14.3613396	13.55330192	13.83182286	14.05661721	13.84313554	13.8146106	13.97125156	13.98903747	14.08933995	14.11758032	14.62541598	14.42888188	13.9133214	14.2316332	14.4545575	14.23696623	13.7690195	14.17546951	14.17546951	14.2794483	13.84936692	14.56715466	14.18027359	14.40116841	14.19742544	14.06254555	14.20858374	13.85541493	13.87420922	13.96545858	14.30313859	14.2316332	14.53093666	14.04282114	14.05661721	14.19186128	13.925545	14.27298609	14.09415133	13.99520897	14.24887669	14.01915194	13.83712477
HSPA9	8.256197922	9.147901415	8.558281237	8.177481837	8.079447759	8.160298096	7.972018649	8.427645603	7.015523527	7.833725281	7.803484576	8.155291041	8.12610479	8.406061294	9.938397356	8.693847656	8.419255967	7.237353288	8.497623614	7.828182845	8.868530208	8.248478602	8.211144179	7.508191733	7.781124792	8.182592034	8.678083079	9.091209358	8.996157801	8.546734907	8.89907163	8.479529794	8.724995957	8.639482917	7.982115906	8.191894551	8.961705792	7.623287706	7.047017052	8.108980756	8.00845223	8.080877057	8.467778888	7.96487804	9.798132927	8.180487772	8.143152609	8.217501486	9.051735703
YWHAQ	12.52467435	12.86048336	13.70524138	13.3343196	12.78385939	13.29286755	12.42912737	13.49949923	12.48856436	12.18575608	13.09982874	13.4833035	12.97847869	13.38316975	13.13644796	13.05122946	13.38793972	12.60635252	12.76852779	13.04392279	13.40345327	12.86048336	12.71431929	13.34517112	13.49949923	13.7628358	12.39571344	12.5936173	13.00347566	13.37378589	12.48631442	13.14479793	13.06703818	12.72255507	12.81586159	12.42684822	13.06703818	13.29760436	12.6997631	12.60635252	12.85708245	12.85402539	12.71710923	13.15700669	13.09595477	12.97107024	12.94222403	12.45074739	13.07098778
DDX24	11.0239913	10.25629489	10.93891597	10.29459459	10.99881914	10.52511915	10.91540903	10.18046908	10.47835836	10.74099361	11.22339554	10.31214967	10.61541116	10.44636143	10.29242762	11.36480372	11.09124573	10.89773864	10.30436751	10.76052225	10.31854059	11.18843129	11.30050983	10.96097602	11.07975892	10.93530198	10.94931415	10.92110624	10.75441514	11.1122499	11.15562622	10.97145217	10.73815893	10.34284533	10.94664841	10.99201897	10.59127773	10.63081302	10.88855337	10.82178752	11.11859399	10.3374291	10.99274883	10.79254174	11.2383133	10.87219333	10.4759533	10.57264381	10.45855354
PPP2R1A	10.76613352	10.55773156	10.75271798	10.45537737	11.0022198	10.48234631	10.53701401	9.878997964	10.2987748	10.75994553	10.0012506	10.18805333	10.32881964	10.3756179	10.01700287	10.32784677	10.00492406	10.21684311	10.40504764	10.41521206	10.57893451	10.54151778	10.48746421	10.87949424	10.76913477	10.49808007	10.57465183	10.48025409	10.20171675	9.962011284	9.651093841	10.66298143	10.49015236	10.35876016	10.58968681	10.82111938	9.932227313	10.7748977	10.69418882	10.27749204	10.4627133	10.28771423	10.05815319	10.38957193	9.765676916	10.19918864	10.21941592	10.18599846	10.45802185
GSN	11.45031713	12.56628847	10.67748143	13.19271699	11.75458866	11.69756187	12.45518625	13.20171996	11.73162337	12.3096134	12.5688805	12.52664755	12.15313001	11.74598246	10.24526429	12.22017289	13.59315695	11.8889009	11.41872261	12.14305409	12.00332568	11.77029537	12.83754401	11.83841126	10.66932808	13.1041152	11.71607599	11.68525055	11.29593817	11.81598088	12.86713753	11.17264009	11.70116924	13.54761989	11.86272195	10.6900921	11.56250502	11.42557747	12.40688665	11.6863242	11.54364574	11.899168	11.0502613	11.99784232	12.06484384	11.99784232	11.16904154	10.49755596	12.38902442
HK1	10.48839617	11.24821847	11.02329625	11.0439225	9.818783013	11.26710476	11.31990873	11.85906263	11.30129618	10.88916405	12.09409547	11.2334269	11.76046036	11.64477463	11.47085881	11.21306028	12.40899488	10.46088056	10.6734539	11.98698253	10.96318589	10.76489704	11.52234785	11.10870506	11.28048081	12.17136497	10.93263017	11.02329625	12.08782181	11.49756855	10.85889318	10.72931059	10.66142718	11.64843047	11.01715891	10.16548112	11.50161341	11.27222128	11.52859545	11.17417806	11.34822636	11.55691734	10.91733084	11.3041572	10.75616707	10.9520077	11.51398684	11.05612419	11.2610359
KDELR2	11.3045531	10.99061027	11.19893721	11.1257908	11.5851021	11.46199827	10.84891088	11.52015612	11.52442784	11.0022198	12.03158276	11.81050973	11.98698253	11.29884545	10.86230997	11.99008811	10.89046243	11.49657227	11.45122008	11.49458757	11.42651172	12.58624485	10.81515196	11.50272484	11.45404001	11.85906263	11.68042445	11.49167712	10.90598346	11.08729643	10.93825115	11.61661678	11.0502613	11.58045923	11.46976948	11.51097396	11.92330194	11.85612944	11.06759672	11.85477206	11.99008811	11.85765294	11.47287838	12.17849147	11.45496908	11.33535831	11.72319526	12.55106092	11.46504099
NPC2	13.36869914	12.53700125	12.19103437	11.67926151	13.52118827	11.93199813	13.25931406	11.6908683	13.02601033	13.36399816	12.51084539	12.13456966	13.13644796	12.80564747	12.3054163	13.28860651	12.44640024	12.49114625	12.35266805	11.73162337	11.50161341	12.91767649	12.20050196	13.04392279	12.72871855	12.20956021	12.36970086	12.73483411	11.71125059	12.17500906	11.97966872	13.29760436	12.6997631	11.60137139	12.54683397	12.00332568	12.31836516	12.32467856	11.95295857	12.97508904	12.37421013	12.97508904	11.79158495	12.95718763	12.1776795	13.2693702	12.11279121	12.75388404	12.35266805
DYNLL1	12.67964841	12.62336731	12.82182979	12.34839209	12.97107024	13.24629759	12.93193171	13.02165419	11.81446803	11.83307589	13.31088191	11.94424658	12.07151692	12.94597279	13.13189495	12.72556742	13.05122946	12.6854284	12.99682289	13.11999399	13.1745354	13.10819962	12.82182979	13.16983151	12.85035923	13.05917322	13.05489815	12.40460003	12.53143893	12.70304743	13.04746896	13.08307499	12.98926915	13.0335523	12.17686015	12.75082417	12.57144928	11.79905811	11.77752587	12.91767649	12.8638774	12.69692036	12.70596516	12.98580539	12.06656355	12.6012199	12.61217899	12.24830845	13.02165419
LITAF	12.80564747	11.92641993	11.80927654	11.34195783	12.00460168	11.26927032	11.32718466	11.68525055	12.82182979	12.21459097	11.08397014	11.79538501	12.02385286	12.50840342	10.18355509	12.08782181	10.57415079	11.54481042	12.27802844	10.53599885	11.06184908	11.58616053	11.60463763	12.56374657	11.32802742	11.41293231	11.80732579	12.57909115	10.88511755	11.8734003	11.98262799	10.65697009	12.62043673	11.63251636	12.17849147	11.24443449	12.33506804	10.64584451	13.0335523	12.46681194	12.31165352	12.44180963	12.29916173	11.77248714	11.10601096	12.54683397	10.74129295	12.15313001	11.35104936
EEF1B2	13.14479793	12.94222403	13.29286755	13.37378589	12.45986804	13.02165419	12.81855094	13.03660859	13.08715019	13.34517112	12.6012199	12.79909899	12.90380975	12.83375826	12.94597279	12.29510417	12.8903739	12.85402539	12.77801587	13.37378589	13.71556221	13.07907118	12.63482873	13.00699922	12.75388404	13.07098778	12.71710923	13.6046847	13.1745354	12.49603769	13.2797407	12.56121233	13.23313673	12.80564747	12.97107024	13.23750062	13.7209538	12.67964841	12.7381944	12.93193171	12.97508904	12.77157502	13.27451493	12.94222403	12.4642598	13.07907118	12.99305486	13.19710082	12.78685962
PRKCSH	10.4297498	10.57997939	10.21707577	10.44892235	9.951130141	10.32281842	11.02811124	10.03623321	10.22362222	10.25063822	10.21835584	9.99118401	10.75157303	10.54256159	9.936938839	10.61754757	10.58671598	11.41380971	10.25477972	9.967044701	10.03232533	9.845301971	11.17844602	10.24911287	11.0185403	10.20468345	10.79947186	10.54057268	10.35923648	10.1370585	10.55832166	10.49957027	10.21167355	10.07927806	9.835612211	9.589716487	10.65143845	10.57060222	11.00423287	10.19148183	9.929877282	10.45189499	10.38532377	10.97145217	10.64070129	9.923796754	11.12731054	10.43445092	10.52767163
GOT2	10.41237634	11.38047917	11.22732464	10.04822556	10.99549501	12.35266805	11.19718431	11.09350152	9.957636288	10.20687853	11.55456132	11.1265404	10.1619931	11.46696052	10.88778824	10.86021377	10.74406218	10.66523997	11.07137836	11.27460284	9.886906211	11.24744107	12.08164381	10.76779501	10.43606352	11.63682839	11.49756855	11.5229295	11.01656131	11.23549753	11.05458866	11.08763459	9.744346344	10.35508487	10.70477945	10.84138246	11.09872233	9.852854357	10.38722948	9.754642763	10.56314692	10.61112696	10.47791428	10.18765446	10.15882424	10.88104161	10.83183531	10.92447547	11.17341492
FKBP1A	12.39350445	12.2837899	12.27586363	12.84040523	12.41353627	12.39783725	12.44640024	12.54683397	12.30137238	12.51084539	12.37203771	12.47420363	12.10582572	12.1601442	11.47897788	12.62043673	11.48633365	12.75983662	11.96919109	11.74598246	12.0585567	12.40038906	12.01720538	12.6261196	12.24097937	12.91438785	12.50840342	12.03652334	11.84887376	12.1078554	11.64477463	11.8889009	12.80909544	12.10582572	11.10751382	12.22988174	11.82894752	12.6012199	13.32031416	12.0601032	12.47949417	11.96919109	12.55637837	12.12462315	11.46873614	12.10234204	12.4985771	11.62094595	12.55374121
ACADVL	11.03924475	10.92110624	10.51180396	10.33376025	10.98703117	10.40831856	11.78027828	11.50366317	10.70717872	10.86650409	10.69061769	11.01120909	10.89773864	11.06336211	10.36728106	10.7821231	11.38413589	11.17499038	10.70539934	10.55939015	10.51780859	10.70717872	11.46101644	11.35189907	10.904368	10.82178752	11.15713354	11.69192937	10.51549072	10.89989797	11.08908036	10.61915719	10.9821397	10.92628873	10.86650409	11.92491272	10.65920616	11.07736063	11.15861164	11.21818185	10.46752812	11.03593394	10.64070129	11.17807612	10.37670382	10.71294934	11.21645132	10.80307203	10.79079295
SKP1	10.95275695	10.98500555	11.02190835	10.877622	10.92245131	10.7940408	10.38681554	10.93601781	10.03161233	10.9298998	10.77373582	10.60107232	11.00709221	10.21147683	11.66409349	10.73186809	10.54556763	10.5166403	10.85305471	10.86319247	10.89110609	10.58859505	11.12976166	9.741755463	10.65639706	10.38764954	10.63840459	10.97069412	10.66735423	10.64130348	11.50886142	10.40087295	10.76489704	10.88388278	10.90173883	10.83183531	11.15562622	10.26700528	10.73497372	10.45638955	10.43583907	10.56905255	11.03252997	10.4650975	11.53824464	10.66142718	10.79759307	10.54649508	11.8510936
MAPRE1	10.44583647	9.971532362	9.648422491	9.516925422	9.822215113	9.627927405	9.180958957	9.546743393	9.897650062	8.881111801	10.4128896	10.44436763	9.807826412	9.687027409	10.28725512	10.21269134	9.660528728	9.884672721	10.0941285	9.970533008	9.516639497	9.507413265	9.508818798	10.06353261	10.41793529	9.863853722	10.24956641	9.866695883	9.85466039	10.58765168	9.939090767	9.762889787	9.894764748	10.04011208	10.11218381	10.08210418	9.964038622	10.52443818	10.09175379	9.748013089	10.22205783	10.3537742	9.636458514	10.10049018	10.23711382	9.867171432	10.18479511	10.04373098	10.22683188
OS9	12.06993675	11.83576443	11.88614144	11.96282608	12.09738409	11.98262799	12.33735581	11.43120675	12.32687925	12.58149803	12.20956021	11.90744922	12.41353627	12.52021444	11.99316812	12.57639861	12.00332568	12.45518625	12.18931036	11.87748611	11.6908683	12.5837206	12.23697246	12.4985771	12.58859618	12.06993675	12.81244701	12.52895124	11.91894052	11.58289792	11.71956324	12.05210103	12.08943663	11.72446418	11.61770618	11.77097855	12.20419587	12.10234204	12.69692036	12.16950239	12.00185355	11.81714664	12.18931036	12.22820781	12.08612366	11.78658887	12.19286903	12.61217899	12.31165352
RPL13A	13.77454936	13.5152048	13.38793972	13.07511408	13.6046847	13.02601033	13.4833035	12.48142372	13.3395946	13.7263771	12.65996021	12.58624485	12.95718763	12.55106092	12.25018918	13.00347566	13.41279653	13.36869914	13.2421643	13.88044108	13.13644796	13.2693702	12.37633209	12.6938513	12.63775595	12.08782181	12.53945515	13.83712477	12.84040523	13.4833035	13.06703818	12.81855094	13.54224828	12.36099794	13.02973014	13.79857083	13.52118827	13.9018567	13.49949923	13.20171996	12.75388404	12.75690632	12.6012199	13.6096628	12.93556881	13.21098351	14.03094428	13.52118827	13.02973014
RPL7	14.90283485	15.00095131	15.07315583	15.22003743	14.90283485	15.20325398	14.94313057	14.84414284	14.86010441	14.85161233	14.87758706	14.68165833	14.66730906	14.67492959	15.08378761	14.85161233	14.82740454	14.94313057	14.93470025	15.16095324	15.14865968	14.86867994	15.07315583	14.65982242	14.61799356	14.24321015	14.85161233	14.67492959	14.96145521	14.92649378	14.26622906	14.99044387	15.02233487	14.74921346	14.92649378	14.77156874	14.60377376	15.07315583	14.95080051	14.78738987	14.96145521	14.81136943	14.70936218	15.08378761	15.1074375	14.96145521	15.06309403	14.56715466	14.86867994
ACTR1A	10.02095513	9.565395176	8.945129781	9.404341521	9.869861464	9.586535203	9.246664317	9.059410569	9.780955626	9.544447897	9.749742143	9.298555442	9.936103618	10.22169826	10.07805971	10.02842101	9.377983187	9.41995086	9.649764327	9.337060916	9.534573288	9.472099715	8.993663962	10.48794088	8.800328612	9.074167328	9.180189023	8.850955745	9.559160076	10.15827173	9.106537836	9.772136809	9.514198807	8.804772429	9.759347157	8.873382368	9.38827445	9.037662635	8.862237687	9.774577202	9.635150021	9.66605315	9.161583703	9.427273892	9.096342524	9.553504136	8.928414915	8.818416852	9.822677023
CAPRIN1	9.756525259	9.9364619	9.944867075	10.04228011	9.37937616	10.68313097	9.439278206	10.12985404	9.796520727	9.37937616	10.84829268	10.95923506	10.70604585	9.521601046	10.32175226	10.25123181	11.30778638	10.09935984	10.61052386	10.75495518	9.990074254	10.70142002	9.891041068	10.98500555	9.851207908	11.05681273	10.61915719	10.33163005	10.77665948	10.93124925	10.36406594	10.72320183	10.39839699	9.802773441	10.44234477	9.708886454	10.58153346	10.16394209	10.88388278	9.49669508	10.55224928	10.94602584	9.702260162	10.9548965	10.57264381	10.52793346	11.02756355	10.22001346	10.85957286
RPL10	8.37832718	8.193757539	7.932974431	7.494162435	8.323937189	7.351925582	8.184581757	8.353829852	9.09767616	8.341747767	8.344782381	7.892633921	8.204023631	7.836964391	7.6480606	8.439483239	7.274377987	7.64121963	8.152926375	7.890025622	7.786078884	7.709243552	8.089725381	7.978861114	6.946257327	7.018178775	7.899365482	8.138846754	7.944227782	7.08508169	7.919247255	7.842065186	7.070719687	7.880832574	8.468568445	7.834437734	7.973926917	8.096123156	7.473067667	8.228992554	7.4234142	7.895056707	7.917660832	8.135778336	7.306054453	7.923852882	7.842182108	8.524893529	8.076843339
PPP1CC	11.17417806	11.35189907	12.00460168	11.48731683	11.3045531	11.87194008	11.3766003	11.95144883	11.43328237	11.18763904	11.24123039	11.23050606	11.22478461	11.05901829	11.49555523	11.59895435	11.86673683	11.53290179	11.50471433	11.73517051	12.09738409	10.77637309	11.4678946	11.66073036	11.43274468	11.14599199	11.41471213	11.06114702	11.54916513	11.48451344	11.36731974	11.59895435	12.20956021	12.35468575	11.63141072	11.48277189	11.49657227	11.38130763	11.93340969	11.26272011	11.30129618	11.37754612	11.81175048	11.07812308	11.66409349	11.30129618	12.29331388	10.98008808	11.96568865
ACTR2	9.867171432	10.21920414	10.08094834	9.776281685	9.982547276	10.33207471	10.58765168	10.54556763	11.11782207	10.63896928	11.49250821	10.81261333	11.01320473	10.49499798	10.6566797	10.84235825	10.48123031	10.11409705	11.28394105	10.4087058	11.04705668	12.06484384	10.23438728	10.695355	11.16077677	11.34450005	12.71990053	10.45189499	11.06399218	11.35773898	10.72320183	11.52859545	10.73926212	10.82463457	11.08112083	11.05168394	10.66958902	11.84506591	11.67289422	10.29416688	10.96097602	11.00258184	11.18535718	10.64867235	11.27296185	10.86650409	10.62974385	10.77925933	10.74221246
PTP4A1	9.778173564	10.18282616	9.805559822	8.73875886	9.822835646	8.834740391	8.919946956	10.0447562	9.190168924	9.036810742	10.97565856	10.94602584	9.814096981	9.896769984	9.708280843	10.59682288	10.04336958	9.366162461	9.375473103	9.444635552	9.895725042	9.673266252	9.951830621	9.744043395	11.18206553	8.762668245	9.861229873	8.982599479	9.405655383	10.11126634	9.363948036	9.508114256	9.331040957	10.43964203	9.616303032	11.48633365	10.6218296	9.894135147	8.588107247	10.63566138	9.637057462	10.04440175	10.68372591	10.75216557	9.530346227	10.29790815	10.07394328	12.10582572	10.98426936
NACA	13.67640339	14.0251151	14.11208002	14.06254555	13.36399816	13.93164123	13.68816862	14.10646018	13.37378589	13.79216592	13.8146106	13.79216592	13.45501615	13.66023529	13.98903747	13.29286755	13.88548641	13.49383042	13.27451493	14.08376265	14.08933995	14.08933995	14.11208002	13.93164123	13.58060813	13.73394113	14.00177771	13.78067658	13.79216592	13.7628358	14.05661721	13.67109976	14.10078961	13.82610429	13.70524138	13.25065548	14.01372514	14.01372514	14.33418299	13.67640339	13.59901353	13.41876433	13.66023529	13.90771671	13.63709013	13.79857083	14.11208002	14.03094428	13.96545858
GPX1	12.49114625	11.87483255	11.95004504	11.34638721	12.03797805	11.19718431	12.48142372	12.26393573	12.27381529	12.42912737	10.86650409	12.03487857	12.20773412	12.14986588	11.97308058	11.89619544	12.08306819	11.18843129	12.03797805	11.48084893	12.15672586	12.0059673	11.93952448	11.70245013	11.38595731	11.16946941	12.23155277	11.63790599	11.40814406	11.6347292	11.31549097	11.97241305	12.19869859	12.03487857	11.92641993	11.88163641	12.42449995	11.32896238	10.8709908	12.09409547	11.75213472	11.94263134	11.29884545	11.88163641	10.9699549	12.3054163	11.59479288	12.84376417	11.44316271
PGK1	11.00918391	11.54141168	11.43639472	11.05612419	11.46199827	10.96581612	11.46101644	10.52871934	10.91121743	10.63191444	11.69997216	12.50123085	11.78786336	10.97069412	12.03315762	12.38667175	11.95738491	10.70001826	11.05497649	11.09501115	11.3262905	11.42078508	11.27630687	11.76961209	12.06404312	11.12104085	11.00559753	10.60734679	11.64237394	11.10751382	11.26272011	12.40038906	10.63191444	11.89358757	11.47085881	11.97069006	12.5936173	11.49458757	11.37850086	12.15835542	11.97806799	12.22623612	11.32280339	12.33506804	11.42651172	10.95416589	11.22155079	11.10751382	11.66284556
SUMO3	10.19938782	9.981596077	9.71697528	10.30612357	9.828895336	10.267437	9.666965038	11.08908036	10.12115385	10.18066895	10.13785491	10.32900926	10.28244161	10.60834208	10.40912521	10.13849388	10.13525034	9.705039448	10.24287127	10.06036514	9.702401951	10.71916237	10.74534418	10.9298998	10.43490771	10.77842734	9.631398421	10.29066054	10.63760349	10.21593988	9.864013445	11.0410022	10.00347435	10.13319947	10.29200306	9.916441769	10.31766826	10.07788194	10.14426112	10.30436751	9.648877137	10.28903463	10.08301276	10.60207539	10.26446315	10.01057882	9.808735694	10.12550506	10.36406594
RPS27	14.12279281	14.10646018	14.31482939	14.29060121	14.31482939	14.2149784	14.15914683	14.30313859	14.18634415	14.18027359	14.41530575	14.26083887	13.98294978	14.00177771	14.2316332	14.14749211	14.13568823	14.20858374	14.01915194	14.14749211	14.46865472	14.39492385	14.24887669	14.448065	14.13568823	14.19742544	14.42888188	14.25433258	14.44139884	14.2149784	14.33418299	14.18027359	14.30313859	14.38893776	14.15393147	14.4349308	14.46143488	14.58148237	14.39492385	14.28552241	14.20858374	13.95952015	14.31482939	14.24887669	14.2149784	14.22045689	14.34783624	14.63238053	14.08933995
TPP1	11.73881962	10.92052034	10.59250154	10.77373582	11.41764327	10.69119281	11.70761779	10.63682124	12.06150028	11.99008811	11.16708668	11.66787596	11.51496864	11.55023732	10.44286104	11.52859545	10.73652191	11.3586286	11.30129618	10.5642014	10.60941004	10.87521181	10.8436235	11.15641054	11.3103661	10.96581612	11.13835477	11.46924709	11.02784704	10.75843731	9.910960942	11.07812308	11.4507738	10.66568693	11.27460284	11.19644619	12.0059673	11.45221428	11.01378207	11.70624617	11.1764788	11.71237786	11.72071369	10.99473671	11.24821847	11.51496864	10.7874778	11.04171452	10.95923506
GNB1	11.40262707	11.36652556	10.90902519	10.59527097	10.82178752	10.35730115	10.31523208	10.74585499	10.92571779	10.56167284	10.92571779	10.66272457	10.978521	10.9876493	11.0646932	11.16042988	10.8582325	10.63840459	10.97431653	10.79759307	10.73703084	11.76824819	10.31293927	11.37290292	12.0991829	11.28394105	10.93825115	10.505951	10.99274883	10.86831058	10.91793146	11.68760556	10.45588827	11.39241855	10.88576708	11.04609448	11.27963243	10.9876493	11.08041676	11.26182921	11.66073036	11.23216813	11.11859399	11.56250502	11.92028138	10.69768898	11.24601409	11.32896238	11.29123367
NUMA1	9.546195129	9.535168635	9.6682889	10.56632492	9.741317395	9.864502917	9.752183699	9.251918622	9.323300431	9.511687944	9.72688819	9.492314751	9.76378743	9.614691122	8.746890438	8.938809136	9.952178304	10.02999034	9.520245029	9.596963936	9.671706418	9.828895336	9.412206465	10.80336679	9.72286576	9.771812893	9.606628706	9.85153212	10.18479511	9.319798218	8.779499095	9.277455812	10.31605702	9.17572937	9.256090498	9.673601981	9.596963936	9.718752626	11.51808911	9.850397375	9.252041379	9.640814395	10.0250803	9.456188842	8.835110867	9.88501092	9.981269348	9.311006638	9.044640427
FTH1	13.95357742	14.01915194	14.30313859	13.28194561	13.49383042	12.99305486	13.47162712	14.1413727	13.73943191	14.07407077	13.21594679	14.16446768	13.72366777	13.29286755	13.66627243	13.6259858	14.51215844	13.00025368	13.45501615	13.78614206	13.2797407	13.68261622	13.38316975	13.70524138	14.08376265	13.96545858	13.25502999	13.16125198	13.40855337	13.49949923	13.23750062	13.43039887	13.79857083	13.86741452	13.43543807	13.06277952	14.23696623	13.86741452	14.07844416	13.44557915	13.71556221	14.05661721	13.83712477	14.01915194	12.60917871	13.35412935	13.02601033	13.93164123	12.65455884
RAN	9.768037407	9.418808237	10.0599493	10.25397793	9.313305488	10.5668465	9.449271067	10.42875908	9.369170141	9.282065286	8.578373226	10.24570357	9.227621113	10.17719969	11.26357955	10.0570582	10.75065566	9.878660576	9.796520727	10.87219333	10.93678338	9.417589218	10.91540903	8.541899009	7.843889075	9.898558335	9.977806281	8.959017739	9.512101886	9.684923387	9.484586565	9.865518195	10.72961126	9.941252367	9.897485131	10.20487967	11.37198253	9.153225725	9.563679498	9.745263686	9.787404477	10.29374151	9.546195129	9.209578765	9.808148276	10.12304702	10.6480916	9.939291742	10.90972038
CAPN1	10.41104682	9.520791108	9.405282935	9.717538715	9.856669647	10.83921171	10.16794858	9.333716457	9.422412226	9.769998531	8.882881974	8.972272133	9.105588065	10.78382245	9.389752938	9.764433554	9.957459177	9.769000146	10.38133704	9.267575487	9.514053798	10.05468652	9.030975001	9.937248763	9.442033668	9.822366849	9.851694304	10.59318959	10.24446455	10.25242476	9.083008941	9.630291175	9.838478179	9.213367176	9.789414591	8.890704836	10.56213395	10.10962035	10.03741537	8.948596837	9.191912015	9.990760496	9.942163715	10.46181968	9.107648944	10.09060996	9.681981139	8.982711345	9.159155124
SRSF2	9.75435288	10.35103415	10.19391957	10.433558	10.10760495	10.42594748	10.09158197	10.81388074	9.938229425	10.26074532	10.51344098	10.54897594	9.903864527	10.51231854	10.73018562	10.54446288	10.41476762	10.70001826	10.59812933	10.73245349	10.87279118	9.959994553	10.49110995	10.5345077	10.4622827	10.65808461	10.48599706	10.40135451	10.96581612	10.3899924	11.02259917	10.12734484	10.85705031	10.50049062	10.31814457	10.64979418	10.25379681	10.62285869	10.75644436	10.16356912	10.84296579	10.01384671	10.65143845	10.0919279	10.79282699	10.07509967	10.63245867	10.18161659	10.69355432
CALU	10.02947388	9.725916554	9.641861641	10.03888475	10.12208703	9.504835	10.17113926	9.445691573	11.8734003	10.1878565	11.17499038	11.21902602	11.66932036	9.454704619	10.56475407	11.73162337	10.65091122	9.744198054	11.09424663	10.01310603	9.904250754	10.31666772	9.372665545	10.61251006	10.87649347	10.49257069	10.33113853	9.954640842	8.963436606	9.895377147	9.143364972	10.09498026	9.963687632	11.4579094	10.47521077	9.689893063	10.84042733	9.82813598	9.590094218	10.41544398	10.929137	10.3729175	9.370421198	11.0994857	9.666965038	9.879806953	10.78018741	11.77752587	9.95516762
NFE2L1	10.58391021	10.60368835	10.49755596	11.35288414	11.75335098	12.23522328	11.42354075	9.965691224	10.65091122	11.88753096	11.75075507	11.75579554	11.33910151	11.25363495	11.34004028	11.83449469	11.16465022	11.25628053	11.00709221	10.71118624	10.69061769	10.64632037	10.06744963	10.83952056	11.67497274	11.54593538	11.30129618	10.97359305	11.13998211	11.02539714	10.93756141	10.5545991	10.64632037	10.62070015	11.02504057	10.4759533	10.5450374	11.46976948	12.27381529	10.54057268	11.54043457	11.28944283	11.57594247	11.26534516	11.15861164	10.60182279	11.98262799	10.62285869	11.1718844
ARL6IP5	11.48084893	10.45802185	10.73075212	10.09025232	10.78353947	9.781754785	10.70289723	10.91733084	11.45404001	11.59786647	10.24156902	10.54795769	11.20297241	11.14039384	9.887518343	10.56528232	10.31293927	10.74284568	11.11932052	10.29200306	10.18890135	10.54649508	10.68372591	11.53937457	10.27951657	10.60053736	10.50122473	10.89295276	9.998768635	10.29353997	10.89046243	10.95694857	11.65079773	10.29086882	11.47897788	11.0439225	11.27381304	10.42284198	11.01782374	11.32541737	11.03023738	10.74374411	10.94541072	10.78924104	10.4935196	11.58826579	10.33354074	11.52015612	10.60997146
DPYSL2	10.65252451	9.309663489	10.52871934	10.69119281	9.925001887	9.267069359	10.70632063	9.247953335	10.41816181	10.56632492	10.10760495	10.18399905	10.28545047	10.05338929	10.16936158	9.971364856	8.783677911	9.988215818	9.892126358	10.267437	10.30922759	8.801624399	10.51686736	11.30863305	9.619760911	11.26315122	9.502767559	9.609793097	8.778795479	9.403779563	9.947973289	9.172651502	10.66298143	9.097793373	10.1495577	8.933271045	10.36728106	8.430109742	10.34478765	10.90837477	8.880289237	10.25043823	9.137273719	9.585157563	9.488658451	11.05536159	8.758052654	9.182751195	10.25477972
RPLP1	14.44139884	14.42218509	14.49651441	14.73263336	14.51833036	14.53093666	14.58148237	14.50529814	14.68748349	14.48933733	14.63238053	14.58938788	14.42888188	14.49651441	14.65982242	14.46865472	14.48218112	14.48218112	14.41530575	14.64638081	14.65269169	14.74921346	14.35497237	14.81136943	14.448065	14.51215844	14.49651441	14.54634357	14.49651441	14.448065	14.00177771	14.58938788	14.70215463	14.81136943	14.26622906	14.51833036	14.26083887	14.54634357	14.19742544	14.24887669	14.50529814	14.27298609	14.51833036	14.42218509	14.25433258	14.46143488	14.74921346	14.60377376	14.3613396
CTNNA1	9.985338115	10.7821231	10.20984904	10.25911295	10.23865602	10.0345005	10.01164934	9.630291175	10.4935196	10.04858753	10.52020923	10.26446315	10.94787753	10.36456096	10.5846764	10.17921013	10.07695569	10.53077105	10.17921013	10.1142771	10.30612357	10.58522998	10.33654011	10.13118786	10.44687009	10.13003678	10.46850442	10.84829268	10.83669615	10.12057585	11.27963243	10.60107232	10.03639741	10.09935984	10.43422119	10.88978843	10.92765564	10.47974841	10.28725512	10.51805674	10.5039514	10.23220192	10.19148183	10.24613619	11.28310849	10.36140345	10.0243843	10.5794594	10.86319247
CTSD	11.75213472	10.84427965	11.01446023	10.04769034	11.02259917	10.13647496	11.66409349	11.48277189	11.27713038	11.99703681	9.95597882	10.79225164	11.21738407	11.22848825	9.346868462	10.1179629	10.18376966	10.52264399	11.20297241	10.09776863	10.41669974	11.04171452	11.38318961	10.3756179	10.19011373	9.756385076	10.76942426	11.42078508	11.11782207	10.06334791	10.19977125	10.16617771	11.26793889	10.24132402	10.90055702	9.760666962	11.45122008	10.46802167	10.18066895	11.90331568	10.13765658	11.63585449	10.44167507	10.08462592	10.14271889	10.58912025	9.699251893	12.32905907	10.23559538
FAM120A	9.092592121	9.791251095	9.646934001	9.471715932	9.243845967	9.637352636	9.89071203	10.51344098	9.776594957	9.899720384	9.744949776	9.784011718	9.694839527	9.859618838	9.58064442	9.426252821	10.00379574	9.335075756	9.155793845	9.815977765	9.894450515	9.864980127	10.12133639	9.701644025	9.619760911	10.69710703	9.609132094	10.16840698	9.83832161	10.01875385	9.82828484	9.663909844	9.746143518	10.48234631	9.541081044	9.62235784	10.23999058	9.724410437	10.09854999	9.854501904	9.934002438	9.646482354	10.3866077	9.348970825	9.616006744	9.989208097	9.73798857	9.462763272	9.671096936
MAT2A	11.0502613	10.80122586	10.93410152	11.86524157	10.84106144	11.2920739	11.04533456	10.94787753	10.28394137	10.87735395	10.61427739	10.96448719	10.7077312	10.78018741	11.70359877	11.01446023	10.51293657	11.55345269	11.01320473	11.00423287	11.37198253	11.40443479	11.25705447	11.03164588	11.3045531	11.01715891	10.71118624	10.94541072	10.93335156	10.79996919	10.85017928	10.66568693	11.95144883	11.13835477	10.58912025	11.82089155	10.49957027	10.99613405	11.1067261	11.2544782	10.4418883	10.90972038	11.64030031	10.91793146	10.94787753	10.99681849	10.90902519	10.11760968	11.19963887
LAMC1	9.165919597	9.345757807	9.826416741	8.877876937	10.34958562	9.24078154	10.0991594	9.202491187	10.2894178	9.67546725	10.02040783	10.43583907	10.04961954	9.696857744	9.256090498	9.820204519	10.26877204	9.957081243	8.735594321	9.100205372	9.589849009	9.567980762	9.732385101	10.42381009	10.89261821	10.33494374	9.985008864	9.239828139	10.07547596	10.23397753	9.717999189	9.739889907	8.673254	9.525270264	9.970869275	9.480973862	10.30342642	11.24364638	9.640656822	9.522117561	9.870521281	9.747844761	10.55887222	10.41868445	11.92641993	9.286575172	9.612842255	10.70028096	9.39045413
PTMA	13.7690195	13.8146106	13.69365769	14.29683146	13.80901446	13.83712477	13.55330192	13.56979566	13.5152048	13.6487321	14.07844416	13.4778658	13.42487285	14.11208002	14.55340377	13.3343196	13.44032983	13.85541493	13.89150149	13.75131012	13.7690195	13.89150149	13.86191626	14.29060121	14.31482939	14.08933995	13.88548641	13.58060813	14.01372514	12.83754401	13.87420922	13.83182286	14.4085215	12.99682289	13.68261622	13.69365769	13.55882586	13.41279653	14.94313057	13.98294978	13.79857083	13.6993648	13.93164123	13.53230819	14.39492385	13.66023529	13.28860651	13.64287635	13.94227487
BZW1	10.18399905	10.16431879	10.66031814	10.10090776	10.30436751	10.28590375	9.777038503	10.18282616	10.69204848	10.25198105	11.18691539	10.86514736	10.45338806	10.32067223	11.61318134	10.15924842	10.92110624	10.20507044	10.26507122	10.40657073	10.86260598	10.54446288	10.62441578	10.82111938	10.67748143	10.2575041	10.82651583	10.78990961	11.07378192	11.90472649	11.23300562	11.22968096	11.09124573	10.58153346	10.89429705	11.52442784	11.64237394	11.38413589	10.54745169	10.54302629	10.95129095	10.7250293	11.24601409	10.88388278	9.988215818	10.69929453	10.27577613	12.87780477	10.41476762
ATF4	12.47147542	12.47420363	12.3054163	12.45743472	12.19443974	12.6012199	11.99316812	11.88163641	12.63482873	12.23903878	12.25018918	12.66296448	12.68790637	12.6907075	12.75690632	11.93787959	12.61498143	12.41353627	12.2183084	12.49359508	12.12541869	12.96094289	12.31385573	12.26980185	11.74228641	13.03660859	12.65719353	12.31609416	12.04718191	12.47147542	12.64359439	12.7381944	12.22988174	12.21644985	12.26796433	12.36548447	11.97660286	12.20597749	12.11813056	11.83449469	12.38015962	12.38667175	12.55893272	12.45986804	12.95018257	11.98698253	12.85402539	12.75082417	12.46918765
GNAS	13.79216592	14.66730906	13.89150149	14.11758032	14.37603909	13.96545858	13.58668002	14.12912848	13.82028486	13.78614206	13.73943191	14.30313859	13.95952015	13.68261622	13.7628358	13.97125156	13.2693702	14.2149784	13.7628358	13.54761989	13.4778658	13.73943191	13.57497082	13.66627243	14.4085215	14.78738987	14.2794483	13.78614206	13.32491531	14.03094428	14.27298609	14.14749211	13.58668002	13.78614206	13.71075984	13.80901446	13.19710082	13.97698591	14.4085215	13.79857083	13.46635364	14.50529814	13.63709013	13.75131012	14.35497237	13.74618504	13.78067658	14.34078576	13.9018567
RPS15A	13.91894348	14.2794483	14.18634415	14.03094428	14.00177771	14.35497237	13.70524138	14.17016923	13.8146106	13.9373485	14.3090222	14.05000825	13.72366777	13.66627243	13.9373485	14.22045689	14.2794483	13.99520897	13.90771671	14.32872568	14.3090222	13.71556221	14.05000825	14.25433258	13.66627243	13.9373485	14.15914683	14.17016923	14.10078961	14.20858374	14.60377376	13.71075984	14.15393147	14.46865472	14.448065	14.20288147	14.17546951	13.925545	14.01372514	14.27298609	13.94227487	14.03700629	13.9373485	13.83712477	14.29683146	14.16446768	14.3613396	14.08376265	14.19742544
ANXA5	12.29916173	12.24097937	11.50576058	11.91894052	11.74228641	11.32280339	11.63251636	11.96919109	12.67137212	12.39783725	12.05705154	12.15476993	12.51300819	11.92491272	11.32459293	11.75579554	11.3103661	11.52351892	12.26796433	11.99008811	11.50576058	11.83974322	12.33107356	12.19443974	11.56250502	12.5936173	11.78150876	12.02677053	11.00085134	12.54901144	11.52859545	11.52351892	12.44871247	10.88071473	12.30137238	12.10234204	12.45743472	11.31909211	11.99623593	12.21459097	12.45074739	11.97069006	11.98860398	12.34839209	11.83576443	11.98860398	11.34357974	11.58941781	11.67433899
STMN1	10.27005378	9.106682855	9.302613967	10.36777555	8.824428361	10.60811042	8.755895958	9.476590343	8.967940238	8.770921757	9.095831291	9.20290458	8.345127649	9.003441277	9.450664456	9.452366688	8.621943324	9.367305008	8.973417362	9.890379153	9.795180676	10.6350884	8.832664163	9.705039448	9.312021025	10.49499798	9.322807663	8.501287082	9.18726126	8.742277868	10.38173689	9.665898272	9.419530539	8.995795411	8.523711927	8.960459524	8.517303494	9.248323322	9.484586565	8.78437999	9.024958024	9.180189023	9.395391922	8.404001642	7.739746477	8.853239777	9.929877282	8.41601957	9.605742881
LRP1	8.513409225	8.003607108	8.585333076	8.559379771	8.925906036	8.465407935	9.732830866	8.614228688	9.348223741	9.072215109	9.225350727	8.452023378	9.911815781	8.870112985	7.956222058	8.711069013	8.626868512	9.39723183	7.848376675	8.913179225	6.652316885	8.583021295	7.324910527	8.382367144	7.898331716	8.731113885	9.273625602	9.533881791	7.943389125	8.055467404	8.288527155	9.201183121	8.84126809	8.460527581	9.195028075	6.345148937	8.657048509	7.729531972	10.34629884	9.219638859	9.010420032	9.30473705	8.462917592	9.312262712	8.653714435	8.833941904	7.72783227	7.982674438	7.795758589
PSMB7	10.76729302	11.78903221	11.56368263	11.73937015	10.61277814	11.74469341	11.47897788	11.98698253	10.44687009	11.07378192	11.52131135	11.20130806	10.61863678	11.6828973	11.32080549	10.74921617	11.65827864	10.89989797	10.86705237	11.5851021	11.31733603	10.78444514	12.00185355	11.60579551	11.05823405	11.79538501	10.5988881	11.09539683	11.62651702	12.26393573	11.66073036	10.72837523	11.52859545	11.70624617	11.11062838	11.0158615	11.45221428	11.06114702	11.22968096	10.88011247	11.50576058	11.10831716	11.5782379	11.46976948	10.87341655	10.84042733	11.3021356	10.85079217	11.52650996
PEA15	10.57160008	10.29200306	10.59527097	10.9637966	10.53701401	10.64185215	11.19963887	10.24326275	11.42925587	11.19082054	10.82522725	10.65306531	11.27222128	10.89570686	10.10837334	10.29927078	9.725916554	10.0451388	10.93948832	10.19589001	10.40700415	10.8018257	10.68555249	10.79996919	10.55100161	10.88576708	10.39654347	10.81996546	10.45488696	10.98703117	10.36917277	10.12851124	10.62416154	10.32195767	11.08908036	10.29200306	10.84235825	11.01120909	10.26262591	11.00085134	10.61968702	10.83740545	10.79996919	11.04250915	10.49499798	11.10751382	10.34979133	11.1922842	10.89362301
ECH1	10.66763185	10.57522001	10.06316752	10.31045208	10.7031704	10.52976437	10.84106144	9.9956202	10.19048957	10.12697967	10.28027022	10.2393607	9.891944706	10.10090776	9.682910994	10.3240668	9.420635971	9.882682868	10.18930742	10.38554994	10.28244161	11.30778638	9.89313039	11.00360089	10.70943241	10.03299804	11.34909759	9.957081243	10.19497217	10.66359294	11.57298295	10.61427739	10.09060996	10.55027407	10.48501249	11.00491184	9.573363711	10.74473866	10.47395117	10.40135451	10.49110995	10.17943005	9.967732041	10.09776863	10.87279118	9.904567292	10.14807026	10.3899924	10.29459459
ODC1	11.25868475	12.03001398	12.98580539	11.73517051	10.17457923	12.34618484	13.07098778	15.16095324	11.07550791	10.81096286	14.05661721	14.06254555	10.80908237	11.76298125	11.77248714	11.31286627	13.39751486	12.13971412	11.18030086	14.49651441	13.00025368	11.04883356	12.11279121	14.67492959	12.75082417	13.90771671	10.9548965	10.1734381	12.96463721	12.32687925	11.75335098	11.22656517	12.63775595	13.83182286	11.11391459	11.70359877	10.348034	12.71710923	11.53510014	11.867983	10.9975123	11.66526787	10.5794594	12.62893695	12.54212733	11.43830298	13.67109976	10.48123031	14.18027359
IQGAP1	11.67559634	10.65170633	11.05823405	11.12338213	10.91793146	11.05862538	10.87886061	10.72236066	11.21984803	11.10831716	11.10457737	10.74473866	11.29036892	11.23050606	11.11471232	11.29687577	10.48648789	10.5545991	11.68865851	11.16160786	11.13093722	11.53720971	10.68955365	10.60080916	9.979881862	11.30050983	11.80545657	11.3021356	10.26877204	11.49167712	11.06184908	10.67748143	11.50991673	10.16356912	10.77788996	11.54247745	11.05084797	10.07969119	9.755308609	10.58859505	10.60997146	11.22060015	10.7874778	11.3586286	10.03816799	11.59479288	11.3943317	11.49657227	11.19404516
XRCC6	12.2874572	12.45518625	12.88092508	12.13456966	12.45074739	12.94222403	12.22428248	11.75335098	12.1618647	12.25991549	12.64083256	12.99682289	12.55374121	12.86713753	13.02601033	12.34194699	12.6938513	12.50363563	12.46205141	12.45986804	12.65455884	12.80209062	12.4642598	12.87409429	12.45743472	13.01755848	12.77801587	12.25991549	12.44180963	12.17849147	13.1041152	12.78964737	12.28571728	12.2183084	12.32687925	12.52664755	11.90472649	11.98113163	12.43335469	12.21123016	12.38667175	12.02199225	12.42016314	12.82182979	12.71431929	12.23155277	13.05122946	12.01870957	12.6489309
ACO2	10.35637601	10.62749705	10.83796337	9.696857744	10.37694499	11.0646932	10.61968702	9.725629527	10.53025136	10.15844884	10.89844252	11.11062838	10.12813616	11.14463512	10.64070129	9.650948513	9.570789562	10.95991808	9.719943132	11.11782207	9.963687632	10.70658261	9.643688346	10.75907075	9.861547511	10.98840135	10.44534066	10.62097779	10.94725631	9.71739634	10.48392722	10.47348716	10.26570959	10.05486797	10.14445321	9.584654832	9.667400908	9.636896934	9.80463641	9.635295678	10.06865535	10.13999055	9.885873821	9.8934849	9.9956202	10.46181968	11.34909759	9.667852714	10.26446315
DAZAP2	12.33107356	12.4223777	12.65158221	12.32905907	12.14986588	12.46681194	12.19644375	12.6489309	12.56374657	12.59610469	12.63482873	12.40899488	12.27981795	12.54901144	12.00185355	12.12166828	12.50604555	12.37421013	12.74738361	12.33301886	12.36321492	12.41129021	12.48631442	12.65158221	12.5936173	12.01398479	13.4833035	12.12166828	12.06484384	12.08164381	12.23155277	12.2022542	12.92860703	12.41789601	12.29137871	12.16739419	11.63790599	12.43540656	12.72255507	12.43747023	12.08943663	11.97241305	12.3673874	12.23903878	11.56578029	12.63175893	12.56121233	12.41789601	12.60380401
SPARCL1	11.54141168	12.22820781	10.10370599	12.03487857	11.48181154	10.75495518	11.30778638	11.47485468	11.97241305	12.09588553	10.29947702	12.18845578	11.69528847	11.04962579	10.64529471	11.20793498	11.7435625	12.26212108	11.01988887	11.24601409	11.30539371	10.7748977	11.53622991	10.94273109	12.48631442	11.78469368	10.7985713	11.31733603	10.59840074	11.16549514	11.57210748	11.20963159	11.63349585	13.06277952	11.80668147	11.35773898	10.29927078	10.79596425	11.89763766	12.17849147	10.64130348	12.53700125	11.00709221	12.12954729	10.83126889	12.46205141	10.81666599	10.78444514	11.83172054
MCL1	7.572285031	7.651813217	8.210075843	7.951405796	7.842065186	8.513519015	7.617882764	9.919115212	9.822988749	7.817408494	9.844128008	9.662259863	8.999505723	9.559409257	9.812290309	9.820990249	9.667252764	8.772185127	10.16880358	8.89610634	9.138840119	9.747682315	9.325617159	9.279201311	9.451971511	9.515764351	9.515492003	9.942742544	10.08266343	10.40087295	8.86477201	9.786456117	9.246193914	8.803735803	9.868977469	9.749156003	10.42545899	9.556002755	9.285174369	9.616303032	10.04190483	10.04551064	9.294493453	9.729324189	8.916633477	10.23691861	9.658808632	10.66619736	9.071968682
ACTB	15.08378761	14.96145521	15.22003743	15.03153222	15.20325398	15.33871678	15.22003743	15.22003743	15.16095324	15.16095324	15.1074375	15.27568079	15.31571477	15.41499184	15.29276933	15.33871678	15.00095131	15.23550758	15.07315583	15.04236458	15.18925304	15.64041948	15.33871678	15.20325398	15.31571477	15.64041948	15.27568079	15.20325398	15.00095131	15.29276933	15.06309403	15.33871678	15.27568079	14.98193591	15.14865968	15.23550758	15.33871678	15.03153222	15.1074375	15.20325398	15.27568079	15.27568079	15.27568079	15.33871678	15.13441264	15.23550758	14.98193591	14.90972256	15.17597569
SARS1	11.20130806	11.7399177	11.28394105	11.3306198	10.75095435	11.45122008	11.04962579	9.882682868	11.24744107	11.1922842	10.70943241	10.83307054	11.16465022	11.30050983	10.58210615	11.65530642	10.83126889	11.1718844	11.18206553	11.19314313	10.52264399	10.24911287	11.1764788	10.79529643	11.00360089	11.36480372	11.3586286	10.95129095	11.10525013	11.15562622	11.17499038	11.45122008	10.73703084	10.87521181	11.11310086	11.24364638	11.02988492	10.74406218	10.25850512	11.36211561	11.86673683	11.07736063	10.51231854	11.36819467	10.75843731	11.09124573	11.39796803	10.69650885	11.18691539
TMBIM6	12.83754401	12.51084539	12.71990053	12.50363563	12.59610469	12.80564747	12.6938513	12.41129021	13.11619042	12.79909899	12.80564747	12.33948341	13.00699922	12.65158221	12.72255507	12.35894888	12.70596516	12.8903739	12.74458984	12.50604555	12.30756366	13.17923682	12.55637837	12.71431929	13.50510975	12.59886951	13.18802326	12.676663	12.29331388	12.61217899	12.29137871	13.01048908	12.6261196	12.51084539	12.6938513	12.6997631	12.45282148	13.07907118	12.77157502	12.65719353	12.6854284	12.40246159	12.83082849	12.75690632	12.62336731	12.85708245	12.71125774	13.30714891	12.72255507
LMAN2	9.715885854	9.765983766	9.81425753	9.379125538	9.615503323	9.31573461	10.16063437	9.563816573	10.00987568	9.496130808	10.1796513	9.77197526	9.275091399	9.448183097	9.608592676	9.721964133	9.592942099	9.250057259	9.586245665	9.387310376	9.200660672	9.886747242	9.286042016	9.693172788	9.556133252	9.334521881	9.859137155	10.12208703	10.19011373	8.891032407	10.07493574	9.309403983	9.222519043	9.717846421	10.20984904	9.899408156	10.12169104	9.607576688	9.190769606	9.638269721	9.793804748	9.463642678	10.23631317	9.377169843	10.08341944	9.581835632	9.632225087	10.3486827	8.828194691
HSPD1	10.76779501	12.06831854	12.72255507	12.14305409	10.92628873	12.60635252	11.20883016	11.53182323	10.83126889	11.21818185	12.64629118	12.52467435	11.22890754	11.84218548	13.2797407	12.88092508	12.87780477	12.05705154	11.97660286	12.25615738	12.71990053	12.11114579	11.94868406	12.31165352	13.05122946	12.62043673	12.63175893	12.00185355	12.69692036	12.61498143	12.93874817	12.45986804	12.85708245	13.12346933	11.79654323	12.77157502	12.81855094	12.51779508	12.86713753	12.40899488	12.42449995	12.52467435	12.31385573	12.72255507	12.39350445	11.61994704	12.76292608	12.07336188	12.70596516
ZYX	10.69565841	9.789896944	9.804036673	9.982221804	10.31134675	9.543025395	11.23793057	10.71683962	11.59191881	11.15562622	10.36140345	10.06278027	11.05536159	10.43445092	9.598806161	10.29222089	10.7874778	10.10388486	10.65865241	9.895377147	10.45513348	10.19650707	10.15844884	10.53754171	10.32341897	10.29591602	10.23027682	11.21144353	9.810883442	10.62801851	9.587467927	10.68899613	10.43964203	10.3848568	10.34718775	11.20793498	10.64744085	9.951470928	10.27259336	10.86763141	10.69822499	10.17605922	10.00415826	11.57487704	9.961515682	10.74637207	10.25911295	10.19629265	9.94961078
RPL12	14.4749617	14.32204059	14.19186128	14.55340377	13.79216592	14.48933733	14.448065	14.26622906	14.15914683	14.32872568	14.70936218	14.34078576	14.13568823	14.15393147	13.57497082	14.4749617	14.66730906	14.35497237	14.12279281	14.52466542	14.37603909	14.16446768	14.2316332	14.17016923	13.78614206	14.07407077	13.86741452	14.13568823	14.29683146	14.60377376	14.35497237	14.08376265	14.34078576	14.77897336	14.24321015	14.0251151	14.77897336	14.28552241	14.2149784	14.38893776	14.32872568	13.8146106	14.05661721	14.80396088	14.17016923	14.23696623	14.20288147	14.36835941	14.2794483
CIRBP	11.32372248	10.01892029	10.2881752	11.09578296	10.94273109	10.68432563	10.34325593	10.45946845	10.42732733	10.78444514	10.54446288	10.69680375	10.76489704	10.39406127	10.73556762	10.80307203	11.34866293	11.00151413	10.4844569	10.97968343	10.45338806	9.626247116	11.47597909	10.83248733	9.463390338	10.91193183	10.3756179	11.10601096	10.90733167	10.15563705	10.63245867	10.86650409	10.80456505	9.867171432	10.7625851	9.413804048	10.11256855	11.10751382	10.35779273	10.04440175	10.18990402	10.72900628	10.04100883	10.70658261	11.59684124	11.47189603	11.1922842	10.58024528	10.62536015
CCT7	10.52214416	11.97373203	11.7363666	10.95004832	10.14881055	11.11136843	10.93410152	11.70116924	10.22427125	10.14502725	10.96174613	11.22571109	10.09575409	10.54556763	11.42400086	11.26534516	11.18030086	10.99127858	11.05497649	11.066077	12.05288315	12.20956021	10.48882754	10.25360322	11.50366317	11.64977127	10.25911295	10.71797415	11.66641742	12.14305409	11.09199075	11.49657227	11.10751382	11.65203794	10.38173689	11.22807487	11.10751382	12.12954729	11.4110704	10.66086339	11.17264009	10.69822499	11.07440801	11.14080545	11.84506591	10.1720322	10.94273109	9.958826869	11.36302823
PAFAH1B1	9.51938378	9.766542005	9.012652483	9.320078809	9.268305895	9.090612712	9.678854045	9.470366239	9.676358356	9.88735523	9.380847406	10.18479511	9.980381713	9.608002371	9.406208277	9.517735724	9.690956401	9.390824457	9.751873357	9.425229318	9.994227165	9.741317395	10.19266284	9.290009503	9.692777996	9.9945679	9.924643568	10.43141798	8.859444559	9.77323244	9.57393635	9.203164204	9.696546989	9.588337336	9.716147656	9.877665769	9.434490395	9.640201465	10.33024944	9.844611297	9.721223073	9.805559822	9.088710075	9.47480729	9.009544652	9.848567307	9.530957367	9.361642255	9.918945806
PSME1	11.5817523	11.40443479	11.04805117	11.31370117	11.79538501	11.69878429	11.75075507	11.01320473	11.61882978	12.0991829	11.72319526	11.42925587	11.89048846	11.67052603	11.58393965	11.63790599	11.68813795	12.04122459	11.78279979	11.03164588	11.78150876	11.79288794	12.13971412	12.36548447	11.75075507	11.76566227	11.40913434	11.91894052	12.75388404	11.91014212	11.31455402	11.34004028	11.9642355	11.76566227	11.85238221	12.23522328	12.35894888	11.82367263	11.50576058	11.47793066	11.47697906	11.2662553	11.42354075	11.32802742	11.45221428	11.25705447	10.95957928	11.21306028	11.26028983
RPS10	14.77897336	15.22003743	14.82740454	14.89455411	14.39492385	15.00095131	14.90972256	14.5740539	14.28552241	14.61799356	14.97186005	14.95080051	14.88547364	14.61074292	15.23550758	14.29060121	14.84414284	14.99044387	14.06254555	14.82740454	15.33871678	15.07315583	14.81136943	15.03153222	14.65269169	15.25593629	14.46143488	14.86867994	14.93470025	15.09581992	14.83525741	15.07315583	14.75641792	14.3613396	14.5740539	14.61799356	14.69413606	15.0115901	14.77156874	14.73263336	15.04236458	14.74921346	14.61799356	14.90972256	14.79629578	14.68165833	14.76324423	14.86010441	15.08378761
ATP5PO	12.39783725	12.54901144	12.20773412	12.75082417	11.82894752	12.27981795	11.81050973	11.70245013	11.44874374	11.99475881	11.65203794	11.38874572	11.45496908	12.09409547	12.36548447	11.39241855	11.79905811	11.86144086	11.88020217	11.94868406	12.23356055	11.10601096	12.68790637	12.16739419	11.52131135	12.16739419	11.55142746	11.78279979	12.46681194	11.79654323	11.82624821	12.57909115	11.66526787	12.46205141	11.78027828	12.27981795	11.30620534	11.30298958	11.09797456	11.94424658	11.50272484	11.9856378	11.95874818	11.95603114	12.46205141	11.92784223	12.01720538	11.44630539	12.35070015
RPS15	14.28552241	14.73263336	14.2794483	14.67492959	13.9133214	14.82740454	14.3090222	14.71698238	14.2316332	14.42218509	14.03094428	14.4349308	14.36835941	14.54634357	14.90283485	14.63238053	15.02233487	14.69413606	14.53873638	14.90283485	14.87758706	14.73263336	14.67492959	14.41530575	14.17016923	14.67492959	14.26622906	14.75641792	14.83525741	14.11208002	14.56075404	14.74053326	14.54634357	14.28552241	14.46865472	14.06897056	14.61799356	14.65269169	13.9018567	14.36835941	14.12279281	14.26622906	13.97698591	14.62541598	14.40116841	14.77156874	14.77897336	14.69413606	14.67492959
PSMD8	10.43628151	10.62341576	10.97696781	10.47618282	10.36728106	11.23300562	10.23112377	10.40087295	9.735338846	9.725769593	10.34718775	10.5046438	10.0644705	9.492581292	10.47446307	10.86550041	9.69512826	10.02336013	10.51433743	10.78444514	10.16043921	11.7183193	9.51706688	10.02003978	11.47793066	10.43964203	11.15406427	10.10240146	10.73102958	11.2662553	11.31123286	10.37155231	10.42053099	10.49605764	10.37540882	10.30004254	9.269185795	10.53802169	10.31766826	9.749156003	10.52264399	10.13647496	10.08210418	10.32900926	11.02124631	10.05797876	10.73869338	10.66142718	11.28756296
LAMP2	9.204489747	9.868154044	9.305019192	9.397755821	9.725498887	9.24935959	9.395643702	10.78444514	10.04928745	9.282934319	9.34389875	10.82404942	10.16043921	9.932533082	10.52924894	10.2446659	10.24224433	8.681519303	9.552616455	9.272085144	9.544868672	9.873819478	10.14502725	10.37473924	9.900495607	9.938899844	10.46624767	8.134765917	10.35876016	10.0663498	9.765360971	10.20087066	9.689170544	10.75671976	9.888217223	9.454960316	9.879175556	9.861547511	10.69355432	9.588200644	9.552775765	9.559284965	10.21791067	9.417723117	9.805734227	9.259121545	10.05976955	9.803594535	10.37056332
TPI1	12.85035923	13.26404354	13.6096628	12.69692036	13.01048908	13.03660859	13.4778658	12.56121233	12.74168201	12.99305486	13.54761989	13.30208518	12.95369497	13.35015222	13.44032983	13.31088191	13.61546394	13.15700669	13.01048908	13.25502999	13.58060813	13.68816862	13.34517112	14.19186128	13.89689735	13.45501615	13.54761989	12.66868095	12.88434266	13.2421643	13.09982874	13.01582002	13.10819962	14.06254555	12.51541391	13.28860651	13.09982874	13.31566732	13.4778658	12.71990053	13.56979566	12.76852779	13.31088191	13.53760576	12.83375826	12.6997631	13.2421643	13.19271699	13.26404354
RPL29	13.06277952	12.8638774	13.05917322	12.70304743	12.33301886	12.64359439	13.05917322	11.18921541	12.37421013	12.82182979	12.66868095	12.70304743	12.31836516	12.19869859	12.19443974	12.52664755	13.48843971	13.78614206	12.22988174	12.6907075	13.30714891	13.02601033	12.69692036	12.04718191	11.95074628	12.03797805	12.51084539	13.01407775	12.40899488	13.03660859	12.77801587	12.79582308	12.97107024	12.83754401	12.71990053	12.88765049	12.79582308	12.78964737	12.30137238	12.6938513	12.47684887	11.97373203	12.04885982	13.00025368	13.15309379	12.75082417	13.14479793	12.94222403	12.80564747
GSTP1	11.93787959	13.38316975	12.95018257	12.53143893	11.6908683	12.93556881	13.0335523	12.72871855	11.39708963	12.32233619	12.79582308	12.25991549	11.87064316	12.70867355	12.65719353	12.33948341	13.55330192	12.29331388	12.57366164	13.02601033	12.59118062	12.81244701	12.80564747	12.57366164	12.6938513	13.21594679	13.46635364	12.45074739	13.83182286	12.44871247	12.78082867	12.53700125	12.14830657	12.36970086	12.32233619	11.49756855	11.43929497	12.18215502	13.01407775	12.08612366	12.94597279	13.14042293	13.55330192	12.76545727	11.1662202	12.2129101	11.96919109	10.07887233	12.71990053
HYOU1	12.28959531	13.44032983	11.95603114	11.55583084	11.47845148	11.79158495	11.82624821	10.62017413	12.15835542	11.74598246	11.56792025	12.06150028	11.7435625	11.60356602	12.06323697	12.6997631	11.16318034	12.42912737	11.71607599	11.23869789	11.46101644	11.14463512	11.46696052	11.88753096	11.96919109	11.75458866	11.35288414	11.07062719	12.09738409	12.10073542	11.0653363	11.31286627	11.53622991	11.17417806	11.20555803	11.66409349	11.65203794	11.82508209	11.00670604	11.70881934	11.75579554	11.53451178	11.26066599	12.49359508	12.5688805	11.51604106	11.66526787	12.83082849	11.62094595
SNRPD2	12.64083256	12.90694545	13.20647528	12.90694545	12.64629118	12.43120179	12.76852779	12.06323697	12.16359164	12.38227571	12.08462914	12.45074739	12.14830657	11.68865851	12.22623612	12.7750521	12.54683397	12.47420363	12.61217899	12.93193171	12.79582308	12.48856436	11.89619544	12.5688805	13.37824788	12.41579153	11.89619544	12.18575608	12.45518625	12.41129021	13.04392279	12.18394177	12.93556881	13.24629759	12.2819538	12.96094289	11.85477206	13.62101098	12.58624485	12.13971412	12.82182979	12.20956021	12.43969	12.55374121	12.93193171	12.22820781	12.90380975	12.6012199	12.52895124
PLOD1	10.19129736	9.31061988	9.337651494	9.356017202	10.39744535	8.780560074	11.02756355	8.865631366	10.08502181	10.11356536	9.71257894	10.09060996	10.64744085	10.06953819	9.655575468	10.61541116	9.673266252	10.29671343	9.957803181	9.24190838	9.231134669	9.472633046	8.44344584	8.739758383	10.38214314	9.067800484	10.11531193	9.012869941	8.313642551	9.328294134	9.384804238	10.37201066	8.920173349	9.291785468	9.631820806	10.20425974	10.00770225	9.572194259	10.9876493	9.905475232	9.642144075	9.759509212	9.454348533	10.80427799	9.378097273	9.154434294	9.054823901	10.34413595	9.789570892
ZNF207	11.83449469	11.84369007	12.09409547	12.14139987	11.81714664	11.840876	11.66284556	11.93340969	12.0991829	12.2129101	12.49603769	12.26603316	11.79538501	12.07977402	12.1231071	11.89480325	12.4985771	12.21459097	12.29816381	12.41129021	12.29137871	12.06993675	12.31165352	12.29510417	11.94578043	12.18575608	11.99161565	11.94114496	12.22214969	12.0601032	12.15476993	11.78279979	12.38015962	11.93646838	12.19644375	11.96568865	11.75929507	11.64477463	12.20597749	12.02528014	12.33620899	12.26212108	11.67802892	12.14908774	12.43120179	11.91746297	12.2874572	11.87615894	12.23697246
PSMD2	10.75387133	11.24900607	12.04122459	11.83700673	11.12692471	12.48142372	12.18931036	12.57639861	11.42278386	11.60777266	12.14666237	12.5688805	11.36211561	11.61543563	12.57144928	12.67137212	12.0059673	11.75701076	12.1078554	11.77752587	11.71010272	11.79905811	12.10683619	11.24900607	12.35070015	12.52664755	11.8510936	11.29687577	13.22416834	12.18022947	12.90380975	11.48830834	10.83856917	12.51779508	11.54247745	11.31990873	11.08112083	13.84936692	12.19103437	11.73881962	11.87748611	12.10073542	11.62213305	11.65203794	12.29716328	11.00151413	12.23903878	11.07222796	13.44557915
SCD	9.05692059	10.81036141	9.516497072	7.782152417	8.769841875	10.74343152	10.85583176	8.953533658	9.004120211	9.46170522	12.22214969	10.4571843	10.19266284	9.72688819	11.21645132	10.70717872	11.1265404	9.223128428	10.13924922	9.924468513	10.00910693	10.08623887	9.654010942	9.875733814	9.839087951	9.596362057	9.499266581	9.81348234	10.94344755	9.81846347	9.985008864	9.372812185	9.616862235	9.803742924	9.296228612	9.389614664	10.09593717	10.25293363	9.014850227	9.965870607	10.66523997	9.61510648	9.899870047	10.85079217	9.845775264	9.084841894	10.33654011	11.13608666	9.750687976
RAP1B	11.51496864	11.67926151	11.36081457	11.89480325	11.74413159	11.60137139	11.16008396	12.03797805	11.69467906	11.46924709	11.09350152	12.54683397	11.91310944	11.50783599	11.79158495	12.35468575	11.89048846	11.37198253	11.5647555	11.99161565	12.11279121	11.51604106	11.53182323	12.09409547	11.60879809	12.05523967	11.80927654	11.81175048	11.03813124	11.51199664	12.13797304	11.32280339	11.82624821	11.51398684	11.55923612	11.60463763	11.65530642	11.81175048	11.74830571	11.19644619	11.69192937	11.7738114	11.29280108	11.50161341	11.04805117	11.82763394	12.22988174	11.71355605	11.93787959
RPS21	14.01372514	14.29683146	14.09415133	14.53093666	13.65453784	14.11208002	13.97698591	13.86741452	13.53760576	13.78067658	14.15393147	13.71556221	13.66627243	13.55882586	14.24321015	14.32204059	13.66023529	14.07844416	13.86741452	13.86191626	14.03700629	13.77454936	13.18802326	13.54224828	13.97698591	13.6487321	14.06897056	13.7209538	13.7690195	14.42888188	14.44139884	13.98903747	13.9133214	13.73943191	13.73943191	13.64287635	13.36399816	14.2794483	13.51008075	13.89150149	13.13644796	13.78067658	13.86741452	14.29683146	14.03700629	13.58668002	14.15914683	14.51215844	13.82028486
MAP4	5.34730819	4.974847284	4.340719208	4.569206892	5.114260292	4.878702311	5.578386503	5.890453256	6.586094942	3.907055165	4.577355363	4.806918877	6.931097699	5.41571606	5.67428939	5.329561239	4.997893914	4.783253516	6.020681985	5.902220446	5.81933774	4.701659007	4.277383976	5.874886889	5.131796326	4.683459725	5.124400817	5.204026387	4.189910729	5.723769567	4.780798339	6.915108274	5.571942781	4.623351438	6.021862021	4.7434346	4.469225046	5.130515555	4.757791682	6.566350545	7.019123805	5.268682919	5.81808521	5.567245997	4.713253332	5.160368459	4.714326344	5.854367832	4.374690051
BCAP31	11.25789719	11.56680187	12.65455884	11.94578043	11.48277189	13.23313673	12.22214969	11.02124631	11.08255126	11.23869789	11.77752587	11.65079773	11.44735585	11.75075507	11.61157482	12.04554664	12.07977402	11.0366687	11.35952497	11.86019703	11.56128071	12.01870957	12.24830845	11.14910546	12.27196055	11.22339554	11.72319526	11.71481862	13.45501615	12.03315762	11.94735913	11.9751079	10.87678633	12.64629118	11.49657227	11.36731974	11.76566227	11.67559634	11.70624617	11.93787959	11.63790599	11.16549514	11.51496864	12.45743472	13.08715019	11.1922842	10.6329448	10.76052225	11.34822636
CTSB	13.50510975	12.60380401	13.35412935	12.03315762	13.37378589	12.84376417	13.50510975	12.08462914	13.66627243	13.35412935	12.71571784	12.97508904	13.58668002	13.4833035	11.20793498	12.8903739	12.41129021	12.6012199	13.12759647	11.53067391	12.89641305	12.75082417	13.7263771	13.41876433	13.83712477	11.23549753	12.25991549	12.39571344	12.36548447	13.64287635	12.3673874	12.95369497	13.8146106	11.60777266	13.14042293	12.86048336	13.29760436	12.48382382	13.68816862	12.92473576	14.01372514	12.7750521	13.40345327	13.49949923	12.0601032	13.09138105	12.25991549	12.83375826	12.20956021
EPRS1	7.761675937	8.525473781	8.923106773	8.147729323	8.022416909	8.597328342	7.547675925	8.616996873	7.954914555	7.220080238	8.575958075	9.031945653	8.563703756	8.585333076	9.20423689	8.338691884	8.754449824	7.799731397	8.688442075	8.49787547	9.203818338	8.991364824	8.687250946	8.427877721	9.272446536	9.042482545	8.817115184	8.735594321	9.080458006	8.880164804	8.013437615	8.663756109	8.547587344	8.958209814	7.983859599	8.937862261	8.790237213	8.410965901	8.376845086	8.192285235	8.596968842	8.670772929	8.561960232	8.778795479	8.902112894	8.42359286	9.443384952	9.459964545	8.740707622
PRDX6	11.53290179	12.18215502	13.01755848	11.64355426	11.70881934	12.0395814	11.90744922	11.7738114	10.61164849	11.15239689	11.2920739	12.19103437	11.01082825	11.25945979	11.87064316	12.06656355	12.66591142	11.46504099	11.49960617	12.16950239	11.45122008	11.48181154	12.84376417	12.14305409	12.49359508	12.11474681	11.88614144	11.08658932	13.16125198	11.3710342	11.98698253	11.74469341	11.47897788	11.82089155	11.45688721	11.51910578	11.67984481	12.53287513	11.21220867	10.82997089	11.71125059	11.9159691	11.9642355	12.03001398	12.02528014	11.39894931	12.44396393	13.4778658	12.1078554
PPP1CA	10.83544194	10.83796337	10.69929453	10.92378063	10.7221223	11.12976166	11.61439216	10.60834208	10.90902519	10.75994553	10.47199708	10.03555034	10.16776047	10.94787753	11.0402853	10.88263922	11.41973217	11.02539714	11.48451344	10.94602584	10.55997879	10.68899613	10.46040049	11.31455402	10.86082728	10.47199708	11.53067391	10.56112054	11.85238221	11.23630447	10.68870246	10.28330665	10.62070015	10.15222244	10.99473671	11.99623593	10.82883441	10.52046623	10.31874876	10.69482507	10.81572616	10.87949424	11.05612419	10.92312294	9.631398421	10.65753722	9.924820146	10.53650856	10.31178676
SARAF	11.40814406	10.80965673	11.66409349	10.33699028	11.55923612	10.45142259	11.50161341	11.4579094	11.65937549	11.36652556	10.60517646	11.31286627	11.18360527	11.14833255	10.66031814	11.21943802	11.00019246	10.56501983	11.48633365	11.71355605	11.1678572	11.0653363	11.91159297	11.35104936	11.29963283	10.28523135	11.36652556	10.93193917	10.57522001	11.21984803	11.23384866	10.99340558	11.50783599	10.55773156	11.43830298	11.02953454	10.72583884	10.60262386	11.35495108	11.53067391	10.75271798	11.03023738	12.11474681	10.89229088	10.91852456	11.46976948	10.36456096	11.59895435	11.01045923
AHCYL1	9.854501904	10.71006536	10.22128919	10.02727939	9.867016581	10.49452169	8.984752301	8.818416852	9.313184493	9.457817407	9.897807787	9.897807787	9.891385694	10.00704467	9.485641289	10.22500309	9.937401769	9.601559091	9.792340381	9.482452046	9.109969888	8.679378942	10.05193998	10.0714324	10.17382401	10.40429645	10.00363658	9.681162544	10.27389171	9.056025016	9.090726385	9.998228874	10.18599846	10.17401216	9.208666971	9.175490445	9.297426403	9.798451789	8.762185852	10.13099288	10.25562029	10.27640382	8.856654811	10.06953819	9.642459025	10.04587915	9.91129059	9.76378743	10.46133561
IST1	11.70302782	11.39708963	11.26182921	10.88778824	11.81314896	11.24900607	11.198012	11.29123367	11.34092355	11.32180714	11.57997621	11.19718431	11.12854606	11.62153458	10.65143845	10.92378063	10.98908065	11.14599199	11.37754612	11.4110704	10.978521	11.05823405	11.59042573	11.31123286	10.38619982	11.24528722	11.23630447	11.14463512	11.09199075	11.34195783	11.43745111	10.90567469	11.27381304	10.59127773	11.11540714	11.43692625	11.49458757	11.42739299	11.73397659	11.31813293	11.1265404	11.7616322	11.87615894	10.75790869	11.58941781	11.1321554	11.2662553	11.21144353	11.15861164
GNB2	10.57674923	10.59318959	10.38722948	10.65252451	10.77181253	11.01254841	11.11310086	11.06911732	10.65520519	10.63624876	10.9637966	10.66142718	10.77546657	11.03813124	10.71858634	10.87649347	11.58616053	10.60207539	11.1662202	10.36359825	10.56905255	11.01924167	10.39513724	10.87062956	10.86705237	11.06838472	10.54846256	10.45488696	11.21984803	10.66568693	10.1341563	11.13449242	10.71232683	11.44216706	10.44311942	9.924468513	10.96481199	10.86514736	10.06845961	10.69326527	10.60787257	10.75907075	10.07493574	11.07736063	10.99407896	10.85957286	10.29066054	10.76729302	11.10168454
H2AZ1	11.45886203	12.30333962	12.60380401	12.44396393	11.34822636	11.47597909	10.89506	12.83082849	11.18691539	11.74469341	12.47420363	11.73765555	11.24041866	11.55923612	13.08715019	11.54194207	12.64083256	11.80305336	11.29036892	12.79909899	12.1278792	11.81598088	12.40038906	11.74830571	12.44180963	12.37633209	11.76824819	10.07658352	12.47147542	12.13797304	11.17807612	12.11474681	12.14139987	12.85035923	11.76046036	11.4678946	11.90605567	11.73041763	11.3766003	11.4678946	11.89619544	11.99008811	11.61602249	11.7363666	12.18022947	11.90189006	11.53720971	10.87219333	11.89048846
NCOR1	9.527575751	9.306043088	9.322936146	9.116676204	9.488135465	8.72852244	9.371994722	9.687952659	9.247829424	9.216152188	8.611415836	9.754642763	8.777691232	9.121197526	9.09084563	9.018914029	9.921016338	9.359221999	9.577021586	9.363272235	9.356275107	8.721456794	9.599121877	9.889407045	8.690429666	9.774577202	9.421658969	9.063890238	8.633220672	9.198152178	9.417860254	9.087614612	9.192706585	8.835110867	9.076464674	9.690956401	8.654692424	8.726854864	9.748899467	10.29288656	8.53575047	9.123231444	9.95582056	8.906938213	8.143572578	9.409225631	9.578596526	9.243964329	9.046954498
RPS8	13.12759647	12.79582308	13.2421643	13.12759647	12.53700125	13.05489815	13.09138105	12.66868095	12.5688805	12.71431929	12.84040523	12.71431929	12.78685962	12.48382382	12.84040523	12.77801587	13.12759647	12.86048336	12.58859618	12.94222403	13.36399816	13.61546394	12.50363563	12.80564747	12.32687925	12.39571344	12.90380975	13.16518449	13.01048908	12.76852779	13.12346933	13.04049669	12.95018257	12.75082417	13.00347566	13.08715019	13.32031416	13.23750062	13.25502999	13.228699	12.95718763	12.44640024	12.62336731	13.3343196	13.32031416	12.84693139	13.4778658	13.18802326	13.0335523
FLNA	11.95738491	10.15141097	11.2240447	11.03164588	11.64030031	11.55142746	12.0395814	11.72446418	12.5837206	11.83576443	11.64030031	11.54704558	12.52467435	11.40356302	11.47387718	11.99475881	11.82624821	11.38776074	11.92641993	11.12814401	11.19718431	11.13998211	10.63812773	11.29280108	11.77752587	11.89358757	12.1078554	11.41426003	11.42447213	12.1601442	10.51971054	11.79905811	11.07062719	10.90767572	11.88163641	11.7363666	12.06484384	11.342755	11.72628241	11.90189006	11.84506591	11.86401333	10.96513178	12.50840342	11.04250915	11.45886203	10.31896321	9.607857013	11.42185958
CNOT1	11.31592145	11.34732509	11.27060083	10.43028595	11.38776074	12.00185355	10.85403369	11.01924167	10.93756141	10.9835547	11.67559634	11.14910546	11.01513197	11.31634596	10.49854103	10.92839302	11.27060083	11.3103661	11.20883016	11.24900607	10.40580305	11.52544254	11.74228641	11.43420375	11.15562622	11.35014149	11.21345739	11.24744107	11.26028983	11.07659653	11.15861164	10.93678338	10.9509861	10.95923506	11.07812308	11.09124573	11.59373987	10.85647447	11.24900607	10.94169219	10.83888893	11.10377141	10.63896928	10.89429705	10.86021377	11.07062719	10.94041738	11.05536159	11.31549097
DHCR24	12.44640024	11.87876724	11.78279979	9.826126118	12.71990053	11.93787959	10.7278	10.81842917	10.35754539	11.82624821	11.82367263	12.3096134	11.53510014	12.63175893	11.94189092	11.18611013	11.02847166	10.86831058	11.07975892	11.19484959	10.89989797	12.47420363	10.86796627	9.51813922	11.17341492	11.25789719	10.80484577	11.74469341	10.91916305	10.44234477	11.94578043	10.71521556	9.29024069	10.29311133	11.33107549	10.69929453	10.46181968	11.59786647	10.91329005	10.71572879	11.33715656	11.88328665	10.93124925	11.85612944	11.00709221	11.53510014	11.62536	10.05177714	11.83974322
RAB11A	12.1231071	12.07816993	12.54212733	12.36321492	11.90865181	12.38902442	11.85238221	11.90472649	11.37007651	11.65530642	12.21459097	11.76566227	11.59684124	12.37837596	12.23522328	11.91014212	12.09588553	11.8042246	12.00910448	12.76545727	12.32131303	12.53700125	12.12462315	12.08462914	12.01720538	12.11279121	11.90865181	12.07629838	11.84640623	12.00460168	11.61882978	11.73041763	11.51496864	11.76436893	11.3710342	11.97660286	11.26452531	11.51293676	11.35189907	11.44037231	11.90189006	11.45031713	11.59684124	11.71125059	11.6840033	11.97966872	12.35266805	12.00332568	12.14139987
PSAP	13.45501615	13.25065548	12.76545727	12.63482873	12.68790637	12.31385573	12.71125774	11.91894052	13.53230819	13.68816862	11.9642355	12.87045903	13.20171996	13.14879572	12.40038906	13.04049669	12.71990053	12.97508904	13.08715019	12.38015962	12.75983662	12.83082849	13.37378589	13.58668002	12.45986804	12.72255507	12.96777244	12.49359508	13.06703818	12.86048336	12.83754401	12.39571344	13.7628358	12.84376417	13.11208251	12.66868095	13.15309379	12.6997631	13.44557915	13.59315695	12.676663	13.59315695	12.71431929	12.63482873	13.02165419	13.11619042	13.02165419	13.00699922	12.69692036
RNF114	10.22683188	9.921852158	9.953177426	9.361377537	9.548417815	8.979545592	8.425678703	9.535168635	8.843833863	8.951960433	8.765291434	9.430478593	9.052770448	8.773660762	9.705303036	8.909252968	8.834862569	9.392029626	9.783401599	9.281575771	8.826479536	8.625973592	8.961824343	8.541899009	9.049357281	9.746724904	9.257055146	8.951240116	9.694543093	9.673916943	9.602476647	9.213750194	9.67139463	8.834862569	9.260580003	9.091701898	8.627680975	9.307490751	9.626532919	9.496130808	9.363532871	10.15789071	9.030769544	9.023853113	9.150842545	9.047535598	9.280759148	9.319304235	9.151348201
RPL18A	14.36835941	14.07407077	14.1413727	14.24321015	13.35412935	14.01915194	14.17546951	13.87420922	14.04282114	13.98903747	14.56075404	14.40116841	13.74618504	13.4611946	13.16518449	14.17546951	14.24887669	14.15914683	14.10078961	14.51833036	14.62541598	14.29060121	13.9018567	14.08376265	13.16518449	13.58060813	14.30313859	14.3090222	13.97125156	13.79857083	14.4085215	14.31482939	14.27298609	15.13441264	14.08933995	14.1413727	13.73394113	14.69413606	13.64287635	13.66627243	14.2316332	13.52118827	14.10646018	14.22045689	14.65269169	13.97125156	14.50529814	14.15393147	14.00762393
STRAP	11.49707117	12.12704685	12.54479588	11.33715656	11.24900607	11.69242859	11.86929301	12.36321492	11.42557747	11.64977127	12.20597749	12.1448982	11.66641742	11.6347292	12.45074739	11.97660286	12.00757206	12.16950239	11.95874818	12.22623612	12.50840342	12.34194699	12.5936173	12.22820781	12.39103296	12.0926064	12.4985771	11.90472649	11.54364574	12.25991549	12.33735581	11.8919486	12.01398479	12.91767649	12.08164381	12.09104931	10.92447547	12.36099794	12.38227571	11.30539371	12.6012199	11.43328237	11.72687687	12.18931036	11.81175048	11.63790599	12.32687925	12.33735581	12.17849147
S100A10	13.25931406	11.6840033	12.54683397	11.92330194	12.99305486	11.99912656	13.02165419	13.56452254	12.58624485	13.15700669	13.91894348	13.1745354	13.05917322	13.89689735	12.52467435	12.98926915	12.7318331	12.24291101	13.11208251	12.54901144	13.02973014	13.53230819	12.29510417	13.16518449	13.4833035	12.89641305	12.93874817	13.10819962	10.74637207	13.6487321	12.48142372	12.0585567	12.05523967	12.65719353	13.16125198	13.41279653	13.2421643	12.5837206	11.75335098	14.58938788	13.56452254	12.87045903	13.64287635	14.11208002	11.37290292	13.20171996	11.88020217	14.83525741	12.52467435
CCT8	12.02024704	12.00757206	11.93340969	12.27196055	11.43420375	12.12462315	11.62324786	11.28220328	10.9520077	11.19565695	10.978521	11.35189907	10.65306531	11.27713038	12.56121233	11.60879809	11.35288414	11.38181173	11.47189603	11.2544782	11.9856378	11.22155079	12.76292608	11.25084145	11.53720971	11.20044728	11.61439216	11.04609448	11.64030031	11.77097855	11.83449469	11.81714664	11.72568635	12.07629838	11.48731683	12.2183084	11.47989101	11.76436893	10.70262236	12.14986588	11.67681934	11.6347292	11.06184908	12.03158276	12.09409547	11.2610359	11.74598246	11.05168394	11.17729215
NOP56	8.679378942	8.90573778	8.861803266	9.154899648	8.512250534	9.12417641	8.801292576	8.56747174	8.5555292	8.723717181	9.091832685	9.182262648	8.729859862	8.691004159	8.875633586	9.474670517	8.711623478	9.44215979	8.994748809	8.893602971	9.397755821	8.986302041	9.189140105	8.768901468	9.368707978	9.071847334	9.130797392	9.325497574	8.86443674	9.148414004	9.153594951	8.640590136	8.819694403	8.827740256	8.204514941	9.07283667	8.759876114	9.331525775	9.079080709	8.912706498	9.366444837	8.568379324	9.436578709	8.775620696	9.178617277	8.305269079	8.973654442	8.360366738	8.589551761
PSMB1	11.54247745	12.38667175	12.58859618	12.15672586	11.61439216	11.94735913	12.06831854	12.33506804	11.66932036	12.11279121	11.45496908	12.1078554	11.64030031	12.29916173	11.56792025	11.47085881	12.12166828	11.9751079	12.32687925	12.10234204	11.78538517	11.53622991	12.60380401	12.34839209	11.56901799	11.19404516	11.59786647	10.99340558	12.15158694	12.26603316	12.28571728	11.76686835	11.94578043	12.15476993	11.72446418	11.97966872	11.35773898	11.96282608	12.43120179	11.78027828	11.51604106	12.10234204	11.07137836	11.96919109	12.41129021	11.5817523	12.04885982	11.95465432	12.38015962
CCT4	12.58624485	13.39241744	13.59315695	12.89313798	12.06323697	13.19271699	12.22988174	13.1041152	12.00757206	11.82508209	13.19710082	13.35907892	12.10234204	11.98262799	13.6259858	12.93193171	12.97508904	12.58624485	12.42016314	12.54212733	12.90694545	13.59315695	12.29331388	12.88434266	12.93874817	12.51541391	14.3090222	12.24291101	12.48856436	13.63214822	12.72871855	13.27451493	12.93874817	13.04049669	12.16359164	14.36835941	12.57366164	13.78067658	13.06703818	12.01235865	12.85402539	12.80209062	12.5837206	13.27451493	13.39241744	12.2837899	13.09138105	12.32467856	13.37824788
EPAS1	11.48731683	10.30900829	10.93678338	11.33860137	11.83449469	11.17341492	10.53953039	11.42651172	11.72319526	12.05705154	10.3259904	10.66790247	12.13120588	11.71355605	10.56852653	11.67802892	10.33293171	11.517109	11.08763459	10.75035749	10.89638767	11.16318034	10.9835547	11.33620012	11.77510065	10.28308623	10.92177843	11.54805571	10.86585816	12.10407025	9.771074438	12.03315762	10.22262689	9.744644544	11.44924616	11.95295857	11.62536	10.3259904	10.51597058	11.52650996	10.84170394	10.89328786	11.7435625	11.47697906	10.06935789	11.96919109	10.19828116	12.70867355	10.88816958
DNAJA1	10.7772594	9.946726264	10.51971054	11.13686061	10.48746421	10.3946072	10.23977532	10.66675178	10.77637309	10.76779501	11.33715656	10.64357864	10.32459106	10.31473681	10.48501249	10.73275519	10.95751464	10.4297498	10.36777555	10.29549042	10.63395034	10.80242976	11.13129434	11.24821847	10.33421307	10.37887218	10.45238414	10.2174886	10.19048957	10.25457347	10.45091768	10.22894793	11.78150876	10.65865241	11.00984176	11.26884194	11.02468546	10.13003678	10.92839302	11.03023738	10.38408998	10.71797415	10.48576628	9.909656901	10.70262236	10.81996546	11.36731974	11.52650996	10.86201571
PSMD4	11.09124573	11.61661678	11.61770618	11.32981693	10.99201897	11.24601409	11.28944283	11.78279979	10.06935789	10.81291395	10.58859505	11.23869789	10.41567885	11.15406427	11.58616053	10.97769618	11.15488487	11.15488487	10.92692282	10.7874778	11.64701384	11.26884194	11.66932036	11.28571539	11.33620012	11.58826579	11.06759672	10.19569984	12.00460168	11.14910546	11.79288794	10.91884164	10.79759307	11.33910151	10.69296808	10.64476375	11.43745111	12.10582572	11.23511347	11.91894052	11.20044728	11.31370117	11.6908683	11.29963283	11.57401879	10.72038855	11.5817523	11.52959351	10.72609468
UQCRC2	10.13505978	10.80908237	11.1122499	10.05450437	10.28545047	10.1534594	10.18006051	9.901651815	10.35923648	10.39886502	11.09501115	10.3213206	10.41521206	10.50247397	10.543478	10.22281499	10.91268633	10.49605764	10.19736696	11.07812308	11.06011949	9.926114644	10.19629265	11.04922956	10.59624085	9.769702133	10.7608034	10.36359825	10.74700285	10.68139111	10.49405007	10.41868445	10.46390592	10.70080001	10.60317344	10.43333511	10.76942426	9.922807488	10.23977532	9.918945806	10.19608427	10.08988175	10.6065228	10.61808497	11.07736063	10.36273702	11.05378834	10.18282616	10.36051018
CKB	9.503767134	7.78334878	9.930184977	9.515358397	9.578166378	9.837734877	8.886481784	9.997703392	7.797306205	8.76960527	9.305151861	8.291983632	8.530159991	9.060652677	9.214806198	9.959824106	10.03994313	10.09463954	7.502975264	9.663909844	9.444768788	10.52214416	11.11701333	9.850883015	8.438059203	10.71405468	10.09175379	9.220542139	7.730066498	8.937862261	10.47494536	11.3586286	9.218498957	9.301177637	8.623239522	8.680846119	8.794009763	9.257171757	10.60997146	10.22875363	9.183468027	10.31214967	9.022963411	8.91720149	10.42828945	9.816292717	9.454587353	8.435115012	10.2716835
PGAM1	12.07816993	12.66868095	12.76852779	12.53431943	13.37824788	12.89313798	12.80564747	12.40038906	12.49359508	12.54683397	12.76852779	12.46681194	13.30714891	13.15700669	13.58060813	13.70230511	13.7628358	12.55637837	12.6907075	12.92860703	12.60635252	12.6012199	13.05917322	13.53230819	12.54212733	12.02528014	12.35670981	12.44396393	12.6176971	12.71431929	12.6997631	12.68790637	12.37633209	12.46918765	13.00025368	12.11034379	13.09595477	12.27196055	12.13456966	12.60380401	12.84693139	13.28413583	12.8638774	13.33016047	11.83172054	12.43120179	12.2183084	11.50272484	12.45518625
STAT1	12.71990053	12.40899488	11.97069006	12.59886951	11.51097396	11.65937549	11.70624617	11.79538501	12.57909115	12.5688805	12.11474681	11.28487772	11.38232878	11.71010272	12.48142372	11.94263134	11.9159691	11.99316812	13.06703818	11.27259257	12.50604555	11.6840033	13.16983151	12.92473576	11.90472649	12.1231071	11.4166016	11.75075507	13.18802326	12.60917871	12.4223777	10.94855669	13.48843971	12.1278792	12.72255507	12.74168201	11.94424658	12.33301886	10.94074488	12.99305486	12.85035923	11.70624617	12.75983662	10.80721649	11.78400956	11.92930486	12.05366969	11.93646838	11.67172069
RPL23	13.78067658	13.49383042	13.63709013	13.85541493	13.28413583	13.05917322	13.73943191	13.49383042	13.48843971	13.88044108	13.95952015	13.94227487	13.53760576	13.41279653	13.58668002	12.98580539	14.05661721	13.87420922	12.97107024	13.82610429	14.90972256	13.38793972	13.39241744	13.71075984	13.228699	13.48843971	13.9133214	13.49949923	13.78067658	13.86741452	14.11208002	14.00177771	13.70524138	13.53230819	13.24629759	13.55330192	13.54761989	14.20288147	14.15914683	14.00762393	13.87420922	13.68261622	13.54224828	13.7690195	13.93164123	13.21997074	13.7690195	14.01372514	13.65453784
SSR1	10.13962748	10.70827923	9.858666928	9.305516039	9.635005251	11.36914633	9.629285783	9.261889523	10.4128896	9.577021586	11.08255126	10.32195767	10.60626556	10.53289099	10.92177843	10.81750921	11.03961419	10.33113853	10.76885024	10.19918864	9.858666928	10.71465512	9.581979548	10.31257683	10.92802456	10.42053099	10.94602584	10.59023239	10.77842734	10.06015163	9.869166887	11.94424658	10.22856192	9.883630299	10.50247397	10.53397789	10.09329847	10.23631317	9.681981139	10.40316877	11.23793057	10.82111938	10.35597349	10.74406218	9.798451789	10.67405876	10.49550172	10.95068012	10.13785491
TRA2B	10.48927608	10.72159579	11.08980026	11.06263636	10.19328938	11.7399177	10.43490771	11.07659653	10.57465183	10.57060222	11.42354075	12.04554664	10.76195481	10.7352543	11.61882978	11.43639472	11.31549097	11.03023738	10.74861437	11.37198253	11.26272011	11.23384866	11.57401879	11.46696052	11.30298958	11.81714664	11.0994857	10.57108359	11.66178987	10.83952056	11.35189907	11.09124573	11.24286607	11.21984803	10.30436751	10.97928312	10.58290889	10.6923226	11.63349585	10.86705237	11.46199827	11.25268774	11.18360527	10.9821397	11.55456132	11.00019246	11.3306198	10.60262386	11.53182323
FKBP4	8.168513775	9.061175209	10.06116587	8.861803266	8.221382566	9.344873224	9.178747804	8.793090165	8.329022584	8.311171909	9.176142726	9.616447222	8.481483305	8.35251682	9.107531509	9.482088388	9.385342483	8.99215762	8.483198116	9.275946985	9.307093561	9.667998096	9.66605315	8.556332137	9.430096159	8.702213139	9.355755264	8.468656035	8.978172679	9.250691887	9.590094218	8.860963166	9.386722875	10.45189499	8.733504675	9.783703781	8.615808941	9.325497574	9.247050793	8.686445307	9.439972093	8.433896295	9.836492873	9.949969212	9.634167756	8.593015836	9.472882165	9.312651283	9.817479461
HDGF	11.68972996	11.85238221	13.11619042	12.19869859	11.93070124	12.26393573	12.07151692	12.27802844	11.53290179	12.11114579	12.48631442	11.79977017	11.53182323	12.43540656	12.08943663	11.68760556	11.8476195	12.35468575	12.08164381	12.01559887	12.19443974	12.59610469	12.32029283	12.50123085	12.46681194	12.65719353	12.22214969	12.11813056	12.79909899	12.29137871	11.83307589	11.87615894	12.40246159	12.06150028	11.55142746	11.87064316	12.40246159	12.7381944	12.7318331	11.86272195	11.84369007	11.93340969	12.53700125	12.42016314	12.2022542	11.899168	12.06323697	12.72556742	12.1278792
PALLD	11.76824819	12.27981795	12.20956021	12.57639861	12.70596516	11.30050983	11.71237786	13.43039887	13.12346933	12.7750521	11.63682839	12.93874817	13.30208518	12.10953919	13.28413583	12.51300819	12.25794883	12.12166828	12.48631442	13.18410609	12.10073542	12.09409547	12.35468575	11.79784486	11.51293676	13.38793972	12.47420363	12.57639861	10.83248733	11.90865181	12.91438785	12.4223777	11.60579551	11.73517051	12.90380975	11.1519803	12.2874572	11.67052603	12.06150028	11.67926151	12.52021444	12.7318331	12.41579153	12.42449995	11.31990873	12.67415114	12.41789601	10.25769734	12.58859618
OGA	9.976319966	9.618180223	9.473690531	9.849889111	9.740630355	10.08381194	8.933714978	9.091088716	10.54080721	8.992038936	10.30922759	9.974729875	10.01557682	9.536865214	9.550140085	9.84446551	10.39701226	9.542894261	9.988861092	9.999122226	10.26116352	10.05396596	9.963125595	10.53901354	9.915590485	9.224720392	8.005811365	9.304588828	10.3582911	9.571915595	9.7225722	10.25293363	10.32281842	10.23007206	9.907765676	9.606628706	10.37840848	9.353089211	9.777198232	10.37519435	10.07887233	10.5978619	10.175708	10.43964203	9.657931788	10.03942283	10.14618456	9.811197305	10.67972414
M6PR	9.817812243	10.06935789	10.0895077	9.060405473	9.683215604	9.856669647	10.515251	9.252693142	10.81638084	9.935741795	10.58051291	10.40936698	10.2066721	10.34456802	10.59624085	10.87822508	9.875733814	9.88518032	10.49755596	9.787404477	10.37247093	10.67067217	10.03057409	10.47175483	10.71521556	9.77308317	11.3103661	10.17049722	10.09661113	10.58265582	10.16659643	9.987858046	10.53132768	12.04122459	10.47641258	10.1882522	10.11003155	11.01378207	10.38329491	9.972935949	11.14757778	10.11046205	10.13118786	10.63682124	9.030975001	10.42461038	10.72351927	10.978521	10.04047511
SELENOF	10.85957286	10.90112361	10.56167284	10.53397789	10.69903078	10.8285397	10.13725712	11.07062719	11.19893721	10.46705633	10.2716835	10.61654801	10.7250293	10.68755002	11.33246746	10.51620285	10.21483649	10.4627133	10.73359426	11.08695419	10.11200087	10.08788937	10.21791067	10.1953392	11.08179904	10.4145523	11.14910546	10.24487029	10.73186809	10.75965336	10.21920414	10.20507044	10.67748143	10.20087066	11.0439225	10.88071473	10.47298627	10.65306531	10.98703117	10.65865241	11.3021356	11.03738366	10.67775642	10.92512468	9.990760496	10.78632333	10.66246856	11.17499038	10.66819733
AHCY	11.71481862	11.59139338	11.38595731	10.89919608	10.72159579	10.84106144	11.18206553	10.61300659	9.98617971	10.17401216	11.53510014	11.42829957	10.67288196	10.31647904	11.01045923	11.41014052	11.15328813	11.40443479	11.26710476	11.06399218	10.98840135	11.28756296	10.48180421	10.96817719	10.93193917	10.89170358	11.23549753	11.60356602	10.78081701	11.93340969	11.89763766	11.46199827	10.87678633	11.22571109	10.57493187	10.89570686	10.5636595	11.7399177	10.59572135	11.04325493	10.77842734	10.67527449	10.93335156	11.27672076	11.52959351	10.19328938	11.44037231	11.13293759	11.42925587
HLA-E	10.99613405	10.22128919	10.08192802	9.965331214	10.33046477	9.956140349	10.38173689	9.285568639	11.46696052	11.3306198	10.08521125	9.179361062	10.90628457	11.17341492	9.760348935	10.11743735	9.227621113	9.484465545	11.1718844	9.24982697	10.18765446	9.43035856	11.27222128	10.13452884	9.164588814	10.58719405	9.760832501	10.27535835	10.95129095	11.30948457	10.18700476	10.25177515	11.16549514	9.231254609	11.02601747	10.57415079	10.67775642	9.092987904	10.87219333	12.13456966	9.598971128	10.65808461	10.21068193	9.762747789	9.391217868	10.58671598	9.471577032	10.88705339	9.954158574
RPLP2	7.6056189	8.14548053	7.586070803	7.971688383	7.874282382	8.098412907	7.555758156	7.993258482	5.161780661	7.217509861	7.931721533	7.596564232	8.244237571	9.083820401	7.374588464	7.663541847	7.593192409	8.775511311	6.067962966	8.595007368	8.554115582	10.0607862	7.812333949	8.460741839	8.762425628	8.752270399	8.359338303	7.545938208	8.546734907	8.207630099	8.413159759	8.221631337	8.52279946	8.922794492	8.107888012	8.500448578	8.66456441	8.719791995	8.780304344	8.636982682	8.264867159	7.876896034	8.268918556	8.287455881	7.677757203	6.684476892	7.774658472	6.49757552	7.501811611
CCT3	11.39155868	11.82894752	12.90694545	12.39350445	11.4110704	11.95874818	12.01720538	11.28849158	10.97928312	11.43639472	11.86272195	11.88163641	11.30376277	11.48946021	12.36099794	12.00757206	11.99475881	11.84999769	11.41560366	11.27630687	12.01559887	12.14830657	12.35894888	11.63585449	12.1078554	11.83700673	12.29510417	11.75929507	12.52664755	11.83172054	11.95603114	11.70624617	12.23903878	11.52442784	11.36038951	12.09588553	11.86019703	11.81982466	11.96737273	11.19001773	11.98860398	12.06150028	12.78685962	12.14139987	12.45743472	11.14995323	11.82089155	12.17849147	11.87748611
TACC1	11.48633365	12.18931036	10.29927078	11.94735913	11.24601409	11.71481862	11.03593394	11.4530865	11.38952805	11.59042573	10.25379681	11.10983005	11.517109	11.52756157	10.04912058	11.25268774	10.49158423	11.92330194	11.1922842	11.44412595	11.87615894	11.64030031	11.56128071	11.15713354	10.9637966	10.85957286	11.08323849	11.1257908	12.54212733	10.88816958	11.05303979	13.17923682	11.55142746	11.32718466	11.05536159	11.19484959	10.37430251	10.96318589	11.65937549	11.60777266	10.6057252	11.64030031	10.88418924	10.73018562	12.08462914	11.74951587	11.6840033	10.37646984	11.58724695
EIF4A2	13.35412935	13.56452254	13.39751486	13.86741452	13.49949923	14.14749211	12.91767649	13.75131012	13.45501615	13.44032983	13.75786846	14.06897056	13.39241744	13.31566732	13.80316409	14.09415133	13.6046847	13.82028486	13.07511408	13.56979566	13.37378589	13.45501615	13.94227487	13.53760576	13.94227487	13.87420922	13.79857083	13.28860651	13.65453784	13.14042293	13.98294978	13.36869914	13.52616716	13.66627243	13.46635364	13.53230819	13.52616716	12.53700125	13.97698591	13.58668002	13.7263771	13.82028486	13.67640339	13.6993648	13.77454936	13.54761989	14.01915194	13.6993648	14.07844416
PPM1G	9.038313665	10.26570959	9.859454741	9.579021053	9.41995086	10.02842101	9.737089111	9.139349905	9.242032659	8.902235423	9.402013388	9.502033733	9.280495921	9.570503623	9.930834245	9.959487487	10.05601523	9.546876522	9.57437725	9.152686877	9.421658969	9.031945653	8.982930202	9.563402329	9.812454378	9.989731634	9.089576203	9.971364856	10.27259336	9.990561618	9.71349537	9.227021603	9.429044956	9.58730458	8.976639357	8.050731891	9.248581666	10.21551128	9.194760516	8.92257856	8.939481295	9.333290855	9.518670269	10.01329721	9.568991397	9.21389241	9.363668432	8.9369208	9.795180676
KTN1	10.16840698	9.359221999	9.797490086	9.568699967	10.35597349	9.970533008	10.73756768	10.21791067	9.594297644	9.864661802	10.64529471	10.02095513	9.919489692	9.371744264	9.694074615	10.07731549	10.76315965	9.284661077	9.517206742	10.42005291	10.11941409	9.721820354	9.6470834	10.24062723	9.796866087	9.764743712	10.24802057	10.07825821	9.654731307	9.934852205	9.986709424	9.781602509	9.408978276	9.43739388	10.43535667	10.53502908	10.06259079	10.14659607	9.418131797	9.94780833	10.26657666	9.498024892	9.409351556	9.987682644	9.991525624	9.312144526	9.574088216	10.62643901	9.621057182
TAGLN2	11.3766003	11.71355605	13.09982874	12.83754401	11.96010508	12.39103296	12.48382382	11.57713524	12.11644945	11.71607599	11.27060083	12.36321492	12.32029283	12.94222403	12.78082867	12.43120179	11.8919486	12.27586363	12.36548447	12.48382382	12.90380975	12.53143893	12.95018257	13.30208518	11.8919486	11.90472649	12.71125774	12.53945515	12.40688665	12.81586159	12.23356055	12.62336731	12.56374657	11.87748611	12.66591142	12.61498143	13.03660859	12.78082867	12.24473042	12.55637837	12.91767649	12.40460003	13.16983151	12.93874817	12.04397282	12.65455884	12.23697246	13.28413583	12.57909115
SRPRA	8.285197778	9.259666562	7.411335293	7.80954787	8.007844525	8.12102437	7.134004761	7.226491615	9.200031693	7.794542785	9.151812973	8.935186609	8.939604197	8.797705087	9.313423852	10.00092583	8.246800863	7.976576109	9.437140404	8.846072683	7.215076946	8.399513091	8.123257803	8.521104644	9.199913771	8.900866852	8.141588426	8.373384005	8.673942441	9.053820302	7.625789634	8.782574344	8.668364975	8.335154847	9.046469687	7.572045287	8.693300644	9.237094442	7.76415303	8.282051249	9.405399898	8.811369799	7.769312577	9.63249274	9.442814335	8.94674305	8.900028436	10.50891243	8.553152507
PHC2	11.11310086	10.26281186	10.7221223	11.18611013	11.05458866	10.71572879	10.46366612	10.07008007	11.35189907	11.00491184	10.24742275	10.32320912	11.18611013	10.5039514	10.3546065	10.77788996	9.951830621	10.98840135	10.86021377	10.06410415	10.25415402	10.7988896	10.62233698	10.65753722	10.67237209	10.47791428	10.60107232	10.78571051	9.850397375	10.90628457	9.838777171	10.74099361	10.55199738	10.09895683	10.39677562	10.90022931	10.88637041	10.49452169	10.69976217	11.04643008	10.58719405	10.48392722	9.99841451	10.82111938	10.26700528	10.96650186	9.927271382	10.23514774	10.14561937
BTG1	11.87483255	11.06983449	11.71010272	13.3395946	11.69642283	12.01559887	12.38445357	12.23522328	11.7399177	12.38902442	12.03652334	12.49114625	11.89619544	12.06831854	12.71710923	11.78400956	11.74951587	12.08462914	11.64477463	12.04397282	12.01398479	12.23155277	12.55374121	12.07481157	11.17807612	11.71607599	11.72925333	11.05977277	11.16077677	11.3306198	11.47793066	12.87045903	12.78685962	12.1078554	11.81446803	11.13686061	11.08041676	11.9642355	13.5152048	11.30948457	11.71722909	11.57713524	12.12621634	11.517109	11.73517051	12.25417562	11.52234785	10.57465183	12.18759667
KDELR1	10.34122155	9.701344862	10.09646335	9.71287203	10.90870238	10.29066054	10.430952	8.44972179	10.36503361	9.896079992	10.44286104	9.902582954	10.73186809	9.703818693	9.582124654	10.83921171	10.09955981	10.03249502	10.20380746	10.02336013	9.408110365	10.3347065	9.725353801	10.41387677	10.94695309	10.07769877	9.993511843	10.36682288	10.19807351	9.918945806	8.000759243	10.45290514	9.95516762	10.35779273	9.970182118	10.57522001	10.02301908	11.06759672	10.22772134	10.16880358	10.21707577	10.58912025	9.82512876	10.64608705	9.930834245	10.06298054	9.937553525	11.09910341	10.16695856
LGALS3BP	11.6347292	11.96919109	12.01720538	12.47684887	12.97508904	11.25987289	12.20773412	11.55583084	11.58045923	12.39350445	11.47897788	10.30389336	12.33506804	12.23697246	12.29331388	12.96094289	12.10234204	12.13626224	12.18759667	11.78786336	11.39708963	11.64843047	12.44871247	11.95295857	12.40460003	12.31165352	12.55893272	12.42912737	13.04392279	11.67681934	12.54683397	12.08306819	12.36321492	11.35674781	12.5688805	12.72556742	12.80209062	11.8919486	11.83576443	12.76292608	12.55637837	11.38595731	12.87045903	11.76298125	13.01755848	11.37374887	11.18206553	9.686885685	11.67802892
SLC3A2	9.352413372	10.53339115	10.25629489	9.529106802	9.246193914	10.08174371	10.64070129	10.72038855	9.961021523	9.807070222	10.53397789	10.44687009	10.13785491	10.03852183	10.5668465	10.54002873	11.12189745	9.693605894	10.16594909	11.40086141	10.30216002	9.79201967	10.61052386	9.221014923	10.48949103	10.78179594	9.810883442	10.03161233	10.86705237	10.38554994	10.00020668	10.09736593	9.67546725	10.51109758	9.372390015	10.80781438	10.14845066	10.07434768	9.167032423	9.663305958	10.33113853	10.36917277	10.00801189	10.68955365	9.834624893	9.626105108	10.19030552	9.494849393	9.688563522
COX6A1	12.15313001	12.95718763	13.9018567	13.32031416	12.44640024	13.35907892	13.01048908	13.04746896	12.19443974	12.6997631	13.27451493	12.35670981	12.1231071	13.09138105	13.36399816	12.85035923	13.70524138	13.16125198	12.85402539	13.67640339	13.43543807	12.50604555	13.14879572	12.83375826	13.58668002	13.63709013	13.35015222	12.03315762	13.38793972	12.84693139	12.89641305	12.97847869	13.40345327	13.59901353	12.96463721	12.74458984	12.92112782	12.82459635	12.67415114	13.07907118	13.09982874	12.79582308	13.20647528	12.57909115	12.99682289	12.7381944	13.15309379	12.10407025	13.31566732
RPS23	14.56075404	14.72432183	14.4749617	14.50529814	14.2149784	14.23696623	14.48933733	14.32872568	14.41530575	14.58938788	14.27298609	14.32204059	14.46865472	14.13568823	14.86010441	14.46143488	14.41530575	14.51215844	14.54634357	14.34783624	14.38893776	14.4749617	14.29683146	14.63963914	14.20288147	14.01915194	14.4545575	14.64638081	14.58938788	14.33418299	14.77156874	14.44139884	14.63238053	14.14749211	14.44139884	14.48218112	14.71698238	14.42888188	14.3613396	14.70936218	14.3613396	14.37936564	14.23696623	14.50529814	14.86010441	14.65982242	14.51215844	14.54634357	14.71698238
RAB14	10.23476632	10.21400856	9.721672575	10.3729175	9.626388169	10.69177125	9.429431569	10.71350812	9.867485402	10.16880358	10.50004183	10.35923648	9.913325537	10.30216002	9.888573235	10.14464248	10.71658625	9.630429368	10.01022729	10.03161233	10.16957842	10.56314692	10.84771259	10.04154649	9.866203203	10.95164444	10.43773012	10.93678338	10.02981061	10.33971022	9.807070222	10.25712012	10.42926362	11.00491184	10.4045683	9.956432463	10.91793146	10.20087066	10.78325989	10.40247321	10.51084446	10.1042359	9.684923387	10.43311157	9.543448545	10.69061769	10.1142771	10.03129208	10.50049062
TMED10	11.07774218	11.53067391	11.03252997	10.27259336	12.12166828	11.69242859	11.26028983	10.98008808	11.76046036	11.36480372	12.16739419	11.26710476	12.1601442	10.8436235	10.84042733	12.20050196	12.0991829	12.17686015	10.99613405	11.49861809	10.21462622	11.54704558	10.54795769	11.64843047	12.23356055	11.81175048	11.70505576	11.40356302	11.14995323	11.44037231	11.36400237	12.25417562	10.89046243	11.22929665	12.07336188	12.06323697	11.11617187	11.71237786	10.61427739	11.13524774	12.1278792	11.43120675	11.63349585	11.90865181	12.15158694	11.58289792	10.92312294	13.05917322	10.34456802
VCL	5.855902514	6.170461804	4.875559702	4.479289034	3.410912194	4.622046778	6.260490193	4.126945425	4.26856163	4.347590698	6.154719912	6.973100094	4.609635167	4.445175618	5.019251717	7.26830571	6.236110193	5.408310029	6.680364963	5.6571747	4.250025052	4.151881344	4.111102178	6.070226837	5.470503055	5.067770552	5.706107699	4.735752932	6.093086788	6.694654532	6.466886685	4.408301243	3.195458305	3.607734519	6.527515901	4.607247671	4.492448248	4.093103532	6.266462325	3.35976983	6.731219116	4.292986204	5.61061728	7.089813061	6.291172407	4.718107007	4.203434897	4.606573841	4.432579126
DCTN2	9.918298699	10.77842734	10.75616707	10.10514716	9.90739285	10.16237623	10.45041963	10.31338271	9.800626014	9.38744325	9.809033206	9.873819478	9.75967904	10.27296954	9.915116372	10.85676548	10.41008401	10.38013099	10.04047511	10.44388268	10.02673496	11.03164588	10.1360633	10.06845961	10.15503272	10.12512221	10.04406239	10.03741537	10.42570947	10.24245088	9.675608196	10.3557568	9.721223073	9.482713323	10.24180253	9.412610756	10.04876679	9.876070337	9.639017114	10.00238181	10.24287127	9.686138192	9.857962649	10.58099287	10.55773156	10.07623864	10.93193917	9.761315662	10.39561655
RPS4X	14.38893776	14.61799356	13.88044108	14.27298609	14.32872568	14.56075404	14.30313859	14.62541598	14.17546951	14.26083887	14.34783624	14.4545575	14.50529814	14.08376265	14.56075404	14.58938788	14.17546951	14.15393147	14.18634415	14.37603909	14.56715466	14.63963914	14.32872568	14.37603909	14.25433258	14.04282114	13.91894348	14.33418299	14.76324423	14.3090222	14.48933733	14.26083887	14.61799356	14.79629578	14.50529814	14.35497237	14.36835941	14.06254555	14.30313859	14.59672283	14.29060121	14.44139884	13.94227487	14.51833036	14.86867994	14.38893776	14.39492385	14.2316332	14.41530575
DEK	11.39055889	11.91746297	11.08545822	11.30129618	10.24180253	12.37421013	10.77058462	11.36038951	10.55250065	10.80598574	11.42278386	11.47697906	10.59527097	10.88637041	11.6828973	11.14389004	11.21554224	10.62341576	11.57768924	11.33246746	11.69878429	11.65530642	12.16950239	11.28220328	11.41764327	12.35266805	10.94074488	10.33024944	11.26710476	10.89110609	12.20956021	11.35495108	11.82508209	10.98008808	10.94410907	10.70477945	11.41380971	10.29311133	11.64355426	11.37374887	11.19001773	11.78538517	11.25084145	11.06184908	11.04609448	11.28220328	11.17028017	10.96513178	12.32905907
CALR	10.28244161	10.43918459	9.125284304	9.869693767	9.254642017	9.968086805	9.445826416	8.989506225	10.77460622	9.959487487	10.49301573	10.13452884	10.0706564	9.725916554	9.82512876	10.2704639	9.604672652	9.636744534	10.65143845	9.262668593	9.377864377	10.59597574	10.03196225	9.986709424	10.10202553	10.12169104	10.87620961	9.563402329	10.22894793	9.197430796	8.307086152	9.453540361	10.00593851	8.897969319	8.78553075	9.940343951	9.707996823	8.955867105	9.747528133	8.662845571	9.116676204	10.16915769	9.871389134	10.46460782	9.770486516	9.222519043	9.579525729	9.682910994	10.14345108
RPL8	14.00762393	14.4545575	14.16446768	14.58938788	13.71556221	14.77897336	14.53873638	14.0251151	13.54761989	13.54761989	14.42218509	14.36835941	14.08376265	13.71556221	14.26622906	14.44139884	14.448065	14.26622906	13.43039887	14.31482939	14.94313057	14.62541598	14.03094428	13.73394113	13.99520897	13.22416834	13.15700669	14.34783624	13.54761989	13.9483244	14.78738987	14.40116841	14.37603909	14.17016923	14.05661721	14.2149784	14.18634415	13.94227487	14.11208002	14.10078961	14.25433258	13.6046847	14.74921346	14.73263336	14.46865472	13.95357742	14.84414284	13.86741452	14.32872568
RPL5	13.07907118	13.36869914	13.19271699	13.31566732	13.07511408	13.31088191	12.92860703	12.50604555	12.87409429	12.92860703	12.83754401	13.08307499	12.93874817	12.77157502	12.97847869	12.86713753	13.24629759	13.37378589	12.76545727	13.07098778	13.18410609	13.44557915	12.62893695	12.67964841	13.04392279	12.98926915	12.98580539	12.80209062	12.9819388	13.52616716	13.24629759	12.99305486	13.07907118	13.12759647	13.09595477	13.49383042	12.97508904	12.98580539	13.13644796	13.14479793	13.47162712	13.21098351	12.39350445	13.71075984	13.04392279	13.01755848	13.50510975	12.81244701	13.06703818
RERE	4.941745488	4.980631311	3.761192968	3.860927717	5.082406518	4.23981541	4.135735238	2.739846847	4.980631311	3.142411484	4.257141291	3.54282681	4.241269329	4.567273451	6.079030769	3.075527041	4.168578761	6.557848781	3.970821483	2.787640748	4.037861788	4.523505223	3.886107705	3.37862311	3.985215314	4.32395375	4.367693636	2.945429962	4.00007279	3.459718599	4.1016093	2.650671127	4.133156176	3.0705884	5.851287335	2.389139566	2.758346379	6.479851756	5.388027215	3.819642181	4.822915122	5.229663323	3.375408869	3.895897573	2.956911179	2.887078334	4.106830208	3.134288984	2.668240189
HSBP1	10.5469525	10.47641258	10.17623989	9.698012018	10.89362301	10.38722948	10.49158423	9.861229873	10.26831566	10.348034	9.9841151	10.09575409	10.36871256	10.18203241	10.49700477	9.941252367	9.592529167	10.21312818	10.74041024	10.41387677	10.28590375	10.40181541	11.14599199	9.809647233	9.914612767	10.78632333	10.43583907	10.87822508	9.583538507	10.47199708	10.75095435	10.31473681	10.14229139	10.08341944	10.32554269	10.52871934	9.851207908	10.09661113	10.38640145	10.21572317	9.681446271	10.31045208	10.30090551	9.817812243	10.38764954	10.33421307	9.934485538	9.415902499	10.59364412
HMGN1	13.3343196	12.89313798	11.899168	12.50840342	12.52467435	12.90694545	12.18759667	12.6854284	11.91446133	12.86713753	11.39796803	12.08306819	12.5936173	12.97847869	12.07151692	11.91310944	12.12954729	12.54901144	13.00347566	12.0926064	12.74458984	12.97847869	13.5152048	12.92860703	13.2797407	11.7399177	12.45743472	12.26980185	12.56121233	11.68157185	12.85402539	12.48631442	12.82459635	13.1745354	12.78082867	13.3395946	12.50123085	12.97508904	11.60356602	13.21997074	12.75983662	12.90066581	13.05122946	12.87409429	11.33535831	12.78685962	12.22820781	12.23697246	13.18802326
SEC31A	12.14986588	11.53182323	11.3766003	11.69192937	12.07336188	10.96135902	11.71607599	11.86019703	12.17136497	11.89619544	11.75213472	11.71722909	12.13456966	11.29687577	11.68157185	11.79288794	11.4482481	11.59042573	11.3586286	11.98262799	11.36819467	11.38874572	10.9509861	11.04533456	10.81515196	11.24821847	11.33153899	11.93070124	11.31455402	11.53393114	11.35952497	11.69292467	11.33667438	11.42829957	11.68157185	11.45990058	11.82508209	10.90902519	11.58941781	12.25991549	12.09588553	11.56578029	11.41872261	11.49555523	11.65079773	11.73162337	11.42739299	12.14666237	11.19644619
GLUD1	10.5166403	10.77181253	9.531505401	10.28590375	9.570503623	11.13293759	10.07695569	10.22149566	10.22224528	9.719636316	10.23977532	10.70658261	10.27148891	10.35730115	10.59023239	10.20947347	10.90567469	10.15659759	10.68139111	10.68285125	11.00783742	10.57730092	10.35965343	10.73102958	9.960165179	10.57522001	10.24108304	9.809803295	10.96448719	11.29244135	11.0646932	10.18519812	9.994893945	10.46133561	10.5978619	9.882981752	10.73926212	10.48905045	9.834473597	10.13999055	10.44687009	10.0644705	9.819584867	10.64299191	9.692627493	10.23807961	10.45142259	10.11941409	11.07062719
MLF2	10.83669615	11.06046081	11.25084145	10.61730092	11.01988887	11.65309084	11.44735585	11.342755	10.36777555	10.87219333	11.52650996	11.03330248	10.67497797	11.28220328	11.96919109	11.45265426	11.03252997	11.066077	11.29884545	11.22155079	11.72319526	12.05523967	11.63349585	11.49458757	11.49167712	11.11932052	12.22988174	11.01082825	11.59373987	11.57156436	11.00709221	10.85676548	11.18360527	12.52467435	10.43653278	10.78325989	10.3582911	11.37566603	11.53182323	10.5762285	11.68042445	10.43118156	11.3656225	11.80177694	10.34074858	10.63245867	11.60879809	11.16549514	11.8042246
RPS20	13.80316409	14.26622906	14.0251151	14.60377376	13.68816862	14.0251151	13.89689735	13.58060813	13.6046847	13.62101098	13.97125156	13.74618504	13.7690195	13.73943191	13.84936692	14.07844416	13.6993648	14.17016923	14.15914683	13.97125156	14.26083887	14.11208002	14.01915194	13.9483244	14.0251151	13.00025368	14.07844416	13.90771671	14.09415133	13.98903747	13.41279653	13.89150149	14.14749211	14.18027359	13.91894348	13.68261622	14.05661721	14.15393147	13.75131012	14.15914683	13.86191626	13.58668002	13.71075984	13.9373485	14.00177771	13.86741452	14.42888188	13.6259858	13.62101098
ARPC1A	10.46903738	11.55249297	11.31634596	11.00918391	11.28663793	11.91894052	10.71170085	11.30948457	10.95004832	10.55275895	11.48830834	11.38637353	11.64977127	10.7031704	12.12954729	11.55691734	12.80564747	10.7039409	11.20793498	11.3710342	10.47372137	11.9642355	10.515251	11.78786336	11.79026724	11.74228641	12.12166828	11.33910151	11.6863242	11.39991199	10.58051291	11.66787596	10.84891088	12.72871855	10.722594	10.37742745	11.52234785	11.93787959	10.34241023	11.15156953	10.53826207	12.04554664	9.896769984	12.17305623	11.16862016	11.41197102	12.37633209	11.72808688	11.50161341
CCND2	7.62632042	6.785836194	7.015813192	4.982750969	7.937421478	7.712262258	5.765313292	8.29928377	9.308905036	8.081211983	6.044955644	8.980595979	8.4671793	5.433332141	5.23075177	9.016860898	7.822363676	8.677430399	7.982446219	9.516925422	9.181495423	4.863724318	6.830316542	8.996157801	4.918499981	4.843028561	7.368442914	5.078097423	7.110035979	8.362122472	4.984844122	6.527307826	8.771478854	9.147156119	7.210589128	7.468496438	7.38361501	7.993959507	8.58180411	7.092085349	7.249950143	8.634008803	7.383016674	7.762274845	4.950055356	7.834437734	9.309529699	6.513579573	7.204358858
ATP6V0C	10.25379681	10.08155387	10.15924842	9.687952659	10.07825821	10.84235825	10.10049018	10.74129295	9.602476647	10.47717785	10.0526784	10.5545991	9.866203203	10.61915719	10.44488082	10.75701553	9.824832198	9.826564185	9.876070337	10.44839861	9.475913444	9.967732041	9.995962661	9.238384367	9.705919395	10.19246473	9.779653018	10.21400856	10.7533163	9.513774399	9.738437604	10.00092583	10.6057252	10.97107249	9.576892839	10.13525034	10.41567885	9.700106875	9.675608196	9.702544383	9.755606285	10.30177948	9.604958829	10.33376025	9.9364619	10.73018562	9.815513875	9.513774399	9.292026839
IMMT	10.35553817	10.69929453	10.52363855	10.44839861	9.723316458	10.76643681	10.20984904	10.89261821	10.27129109	10.57674923	10.68461788	10.52610024	10.21312818	10.21551128	10.52664073	10.39863577	10.46366612	10.85647447	10.2798604	10.58810764	11.62439183	11.48497116	10.3436891	10.27333063	10.97623346	10.81388074	10.21529352	10.75095435	10.69976217	11.36819467	10.61863678	10.52121312	10.65306531	11.27460284	10.26898504	10.72900628	10.57133936	11.32981693	11.1122499	10.52239262	10.53502908	10.03483484	10.52819443	10.39060267	10.83740545	10.05527836	10.22639272	10.03483484	10.42806884
SSRP1	9.205141055	10.77247029	10.65865241	10.57997939	8.935646072	10.81036141	10.14807026	9.584221022	9.181755536	9.82828484	9.676211466	9.974372606	9.593079518	10.12967243	10.52767163	9.840526651	10.70028096	10.16431879	10.42053099	10.21835584	10.4418883	9.466823239	10.07948395	10.15105687	10.52950764	10.44234477	9.907765676	9.902582954	9.909656901	10.59624085	10.47372137	9.871389134	10.89229088	9.861229873	9.711598091	9.450794294	10.26366121	9.990760496	10.92571779	9.325497574	9.88535127	10.28635165	9.981749293	10.42545899	9.834933965	10.14483429	10.00109033	9.433145378	9.834321985
SDCBP	12.34194699	11.867983	12.18022947	12.40460003	11.82089155	11.23958542	11.87064316	11.67433899	12.4642598	12.3054163	11.3306198	11.85238221	12.05210103	12.14666237	11.64843047	11.9004952	11.65079773	11.50684312	12.03652334	11.30298958	12.22017289	11.99623593	12.4985771	12.07151692	11.83449469	10.85048661	11.99784232	12.01398479	11.60298103	12.30137238	11.4110704	11.91310944	12.41579153	11.35014149	12.07151692	12.02828479	12.62893695	11.86144086	11.52959351	12.1231071	11.8919486	11.70505576	11.93952448	11.73517051	11.72193884	12.38445357	11.96282608	11.95004504	11.78786336
FUS	9.76394918	10.38722948	10.34144569	10.38037982	9.614691122	10.40700415	10.48699484	10.72159579	10.33270403	10.49550172	10.32979997	10.23180516	10.21962739	10.27025826	10.89362301	10.4627133	10.56852653	10.94787753	10.3729175	10.73130561	10.6329448	10.75616707	11.15328813	10.94105257	10.97284632	11.1922842	10.59682288	10.92177843	11.04735102	10.4724577	11.14995323	10.3557568	11.17147167	10.419513	10.49808007	10.82744099	10.1057264	10.0508773	11.96282608	10.51231854	10.56528232	9.924820146	10.76729302	10.08115094	10.53025136	10.22086222	10.18161659	9.653874463	10.38173689
CLTA	11.86144086	11.90331568	12.08306819	12.17849147	11.98410284	11.90744922	12.2874572	12.71710923	11.66641742	12.47147542	12.57366164	12.6938513	11.57013572	11.49458757	11.83974322	11.7738114	12.78964737	11.71481862	11.81314896	11.72925333	12.48856436	12.12166828	11.82089155	13.06277952	11.86144086	12.49603769	11.83037245	11.70245013	12.01720538	11.86929301	12.46205141	11.94033558	12.26393573	12.19443974	12.16739419	11.09722826	12.39571344	11.80545657	11.35400185	12.17305623	11.74469341	11.99316812	10.84529963	13.01582002	11.56901799	12.07977402	12.6261196	11.75929507	11.59042573
SEPHS2	10.02692873	11.47897788	10.98044791	9.612118202	10.43445092	10.55149187	9.782054031	10.02022877	9.515627349	9.614835743	10.05834409	9.633171714	10.06514143	10.06555702	9.768710386	10.91988792	9.14618339	9.807495631	10.51293657	9.931205868	11.67052603	9.846923629	9.625524171	10.55518355	10.90499144	9.549132752	10.45091768	9.701967824	10.49808007	9.971876151	10.82265149	9.681716061	9.738920676	9.862563402	10.34629884	10.38808788	9.977970971	9.838168865	10.27749204	10.42433588	9.769841781	10.17308044	10.24245088	9.719943132	10.91733084	9.918145543	10.2367195	9.663616579	10.3582911
RPL31	8.716498434	8.502525153	9.263979629	9.199913771	8.724273156	9.732104766	8.665347932	8.683528068	8.604324567	8.893494102	8.898357938	9.243128035	8.873602782	9.009293679	9.454348533	9.259535796	8.717257349	9.587467927	9.372665545	9.042136378	8.54815836	8.715392628	9.81846347	8.534609341	9.555300545	9.420635971	9.391604652	8.249873883	9.330797272	8.516452386	8.644089782	8.888040838	9.428097606	8.514792371	8.813071103	8.596047516	10.08914515	8.764765269	9.529240148	9.086775021	8.354973152	8.464846699	8.753818788	8.604789565	9.610456446	9.33316659	9.188395599	9.064008976	9.970533008
UBA1	11.62651702	12.17136497	11.24601409	11.54364574	12.04241124	12.86048336	12.43335469	11.79654323	11.47485468	11.97241305	11.45688721	11.80668147	12.12462315	12.04554664	11.81050973	12.32233619	11.59139338	11.86019703	12.23155277	11.54481042	12.17500906	11.86401333	12.47420363	12.43747023	11.93952448	12.0585567	11.76046036	12.05523967	12.11114579	11.31634596	11.64977127	12.32687925	11.87064316	11.47085881	11.28663793	11.54141168	11.83449469	11.91014212	12.2837899	11.88469974	12.07481157	13.09138105	11.98410284	11.62094595	13.44557915	11.82508209	11.87483255	10.51135076	12.1618647
ABLIM1	10.96650186	11.37754612	10.74473866	11.02329625	10.71743466	11.01924167	10.23476632	11.02056166	10.207841	10.75616707	11.29884545	10.95751464	10.42232738	11.76961209	11.11391459	10.0211328	10.51456703	10.4133531	10.1920709	11.5817523	10.75731622	10.95416589	10.53182987	11.3710342	9.539008716	10.25157946	10.12492142	10.89429705	10.20338361	10.26614335	11.22732464	10.23631317	9.58997283	11.26534516	9.943839867	9.703342008	10.60834208	10.39561655	10.54302629	10.67067217	9.630011968	11.41973217	9.880417923	9.96293411	11.21599356	10.67467847	10.17049722	8.315437868	11.93646838
ALDOA	13.41279653	14.30313859	14.20288147	13.20171996	13.59315695	14.13568823	13.6487321	13.40855337	12.93556881	13.4833035	14.06254555	13.89150149	13.84313554	14.01915194	14.27298609	14.01372514	13.84936692	13.91894348	13.66627243	13.68261622	13.87420922	13.2421643	13.52118827	14.32204059	14.58938788	14.16446768	13.6259858	13.77454936	13.99520897	13.38793972	13.40855337	14.10078961	13.20171996	13.7628358	13.9483244	13.94227487	14.58938788	13.49949923	13.9373485	14.26083887	14.04282114	14.14749211	13.95952015	14.2149784	14.26622906	13.57497082	13.6487321	13.4833035	13.78614206
PPIB	12.27981795	12.51779508	12.2129101	11.86272195	12.19869859	11.90605567	12.43540656	11.52442784	12.35266805	12.24830845	11.79905811	11.93340969	12.23697246	12.01083225	12.40246159	11.90744922	11.62536	11.45990058	11.81714664	12.03315762	11.54364574	11.74115569	11.82508209	11.18122096	11.99475881	11.58941781	12.28571728	12.07336188	11.62885603	12.20597749	11.46873614	11.60240326	11.83700673	11.9642355	11.95874818	12.67137212	11.71237786	11.44037231	10.84700512	11.80797282	11.93070124	11.91446133	12.13797304	12.2874572	11.93491724	11.95465432	12.21459097	12.75690632	11.66787596
SERP1	10.62341576	10.66414435	10.34629884	10.48674055	10.14386058	11.57713524	10.49605764	10.77956894	9.854035259	9.80996205	9.661195741	10.88511755	10.17681336	9.717846421	10.95416589	10.36728106	9.726571221	10.31473681	9.769434178	10.59993673	9.80860566	10.5562013	10.47717785	9.654588033	10.20907828	10.25712012	11.32981693	10.12590108	9.458907099	9.467105418	10.67911062	10.39229194	10.0142163	10.53978081	10.39839699	10.30481312	9.896079992	10.53552326	10.43679515	9.763483053	10.39886502	10.87219333	11.74469341	10.19411334	10.5978619	10.83248733	11.24668953	10.30389336	10.95416589
TSPAN3	11.9751079	11.37374887	11.54364574	12.03652334	12.03652334	11.44412595	11.66932036	11.67802892	11.61439216	11.6940724	11.18122096	11.75820051	11.71010272	11.90189006	11.46101644	11.36211561	11.29123367	12.06150028	11.26028983	11.59895435	11.30620534	11.37566603	11.95295857	11.42185958	11.81714664	11.93000454	12.38227571	11.99623593	11.10310466	11.28663793	11.52442784	11.75579554	11.51398684	11.65937549	11.40631957	11.0653363	11.47648304	11.72687687	11.92330194	11.87483255	11.69756187	12.16950239	12.1199141	11.45031713	11.74951587	12.27981795	12.02528014	10.60368835	11.75075507
ACTA2	12.71431929	12.05210103	12.05065356	12.60380401	12.96094289	10.34542871	12.24097937	12.76545727	13.17923682	13.57497082	10.64185215	11.97069006	13.67109976	11.74715628	10.50299977	12.27586363	11.60240326	12.44396393	12.45074739	11.59139338	12.25615738	12.54901144	11.36038951	10.7940408	10.52511915	11.48633365	12.15476993	12.90066581	9.82512876	10.91673503	12.16950239	12.13971412	12.18931036	11.85612944	14.06254555	11.47189603	11.44735585	11.28141129	11.97069006	12.28571728	12.27981795	11.71481862	12.81586159	11.35189907	10.60544682	12.05065356	12.45282148	11.14833255	11.37374887
PPT1	12.26393573	11.5817523	11.67433899	11.39616804	11.51910578	11.16465022	11.81714664	11.96010508	12.08612366	11.77510065	11.70116924	12.4223777	11.73881962	11.49167712	11.82763394	11.22656517	10.96852965	11.83841126	11.63585449	12.1199141	12.04241124	11.32459293	11.53290179	11.63013915	11.50991673	11.84887376	11.26969476	11.12267098	12.22428248	11.47597909	12.09409547	11.31370117	11.57013572	12.61217899	11.11974383	11.60014816	11.94263134	11.78786336	12.01398479	11.94578043	11.73881962	11.61543563	11.34909759	11.05378834	11.99161565	11.37566603	11.73281176	12.16518924	12.01720538
TAX1BP1	11.86019703	11.52015612	11.13686061	12.17686015	11.92930486	12.10407025	11.59244883	11.76686835	11.39616804	11.79158495	12.02199225	11.53824464	11.28141129	11.85238221	10.53650856	11.31549097	11.46199827	11.68042445	11.81050973	11.27963243	11.47387718	12.17136497	10.96448719	11.96132336	11.79158495	11.63908603	11.35587612	11.70624617	11.07440801	11.55923612	11.8510936	11.99623593	11.95874818	12.90066581	11.67926151	11.72687687	11.82624821	12.16359164	11.59684124	12.34839209	11.99475881	11.84999769	11.66178987	12.34194699	11.17417806	11.342755	11.62885603	12.0059673	11.41872261
MDH1	11.95144883	12.6997631	12.46205141	12.09588553	11.87064316	12.57366164	11.58724695	12.07481157	11.41560366	12.06150028	12.3054163	12.14666237	11.57401879	11.75820051	13.28860651	11.92491272	12.0926064	12.0585567	11.96282608	12.20773412	12.2819538	13.09138105	11.53510014	12.41129021	12.41353627	12.96777244	13.51008075	11.99912656	12.22017289	12.11114579	12.32029283	12.40246159	12.24097937	12.59610469	11.78658887	12.00910448	11.89048846	13.05917322	12.93874817	11.36731974	11.68972996	11.81050973	12.07336188	11.83974322	12.51779508	12.11474681	12.05705154	11.52442784	12.16518924
PDHA1	8.228992554	9.000350004	8.558281237	7.888389692	8.592346785	8.959143425	9.18740427	8.749243581	8.417437298	8.468133953	7.905164444	8.71942189	8.73987397	8.564729459	9.382706996	8.84078944	8.329766192	8.030568548	8.595007368	9.014983241	9.694839527	8.500788863	8.652689461	8.435223122	8.208219164	8.726854864	8.786152387	8.70411802	8.674640451	9.58169308	8.480387241	8.407045948	8.585562623	8.563593767	8.729507171	8.473062482	8.674182072	7.986501725	8.671853155	8.498667201	8.347161308	8.86477201	8.190850343	7.71963513	9.630011968	8.445752793	9.145670186	8.172809238	9.211977965
ANXA6	10.7088585	10.29752488	9.838022114	9.808735694	9.922968593	8.797349634	10.22950424	8.831584007	11.42447213	11.00360089	9.107761707	9.294625111	11.10601096	9.685819653	7.700929956	9.885691806	9.020969957	9.715607429	10.78811434	9.676649536	9.879175556	9.585810737	9.49598678	10.6480916	9.308397154	8.643155668	9.704764951	9.806594028	8.855045558	9.825415475	9.072091368	9.847900113	10.5762285	8.830781242	10.66031814	9.509083991	9.431809563	9.368821741	10.15180938	9.855946625	9.820204519	10.23865602	9.806916804	9.556133252	9.562801617	10.25541334	9.236223103	9.535435788	9.420513938
CD59	12.57144928	11.1922842	11.50991673	12.12166828	12.75388404	11.9856378	12.78964737	11.68760556	12.99682289	12.79582308	13.45080769	12.17136497	13.71556221	12.47684887	11.09124573	12.45743472	12.29510417	12.55893272	12.99305486	12.38445357	11.83449469	12.2837899	11.83172054	13.49949923	11.93491724	11.8476195	12.75690632	13.25502999	11.70505576	12.9819388	11.79719102	12.35367639	12.12954729	11.83841126	13.3343196	12.88434266	13.28413583	11.85765294	13.30208518	12.26980185	13.01048908	12.59610469	12.93556881	12.91438785	11.95874818	13.14879572	11.69140087	14.4545575	11.87483255
SERPING1	11.66178987	10.76832226	10.79225164	11.02756355	11.13998211	10.07376454	11.09722826	9.937553525	12.07481157	11.54704558	10.21615858	10.38909352	11.63682839	10.60544682	9.735913016	10.69482507	9.986008428	10.96174613	11.98113163	10.54302629	10.4935196	10.67183444	11.07378192	10.21483649	10.1243758	10.04587915	10.4627133	11.08980026	10.58522998	10.64584451	10.46850442	11.09578296	12.11114579	10.09463954	11.88753096	11.23216813	10.27853449	10.3972318	9.840997209	12.03487857	11.12017771	11.07659653	10.75907075	10.18722463	9.903541723	11.23216813	10.2174886	10.21400856	10.0526784
PSME3	9.575835818	10.33926766	10.46460782	10.38354695	9.867823917	9.757787067	9.432068016	10.4128896	9.869523111	10.22362222	10.7748977	10.74809885	10.25457347	10.29151811	10.98079881	10.33926766	10.31766826	10.32826081	10.38037982	10.47056233	10.31134675	10.38133704	10.72320183	10.31647904	10.90698563	10.55747	10.42053099	10.51480116	10.83856917	10.55301927	10.21835584	10.25177515	10.23495658	10.87191498	10.39323035	10.17308044	10.02805354	10.8436235	10.11163655	9.937401769	11.07440801	10.57730092	9.988542473	10.0726937	11.22807487	9.751873357	10.62536015	10.00910693	10.55997879
HIF1A	13.03660859	11.80797282	12.49359508	11.97373203	12.85402539	12.13971412	12.7381944	12.42016314	12.4985771	13.32031416	11.90189006	12.81855094	12.77801587	12.44396393	12.88092508	13.07098778	12.98926915	12.35070015	12.46681194	12.76852779	12.27381529	11.95144883	11.94189092	12.15672586	12.6907075	12.60635252	12.79909899	12.87409429	10.97145217	12.37421013	12.12166828	12.88092508	12.0991829	12.32687925	12.43969	12.72871855	13.02973014	12.39350445	10.5562013	12.0585567	12.71431929	12.27981795	13.11619042	12.68790637	12.26212108	12.36321492	12.13626224	12.10073542	12.79582308
TRIM28	11.96737273	11.19718431	11.99161565	11.91746297	11.59373987	11.81982466	11.73397659	10.5846764	10.7625851	10.91884164	10.56054612	11.13915945	10.69710703	10.49957027	10.9835547	11.71722909	11.05084797	11.94263134	11.12338213	11.39894931	11.31549097	11.36038951	11.0118492	11.9004952	11.96737273	11.59895435	11.65727119	10.90301104	11.35189907	10.76109694	10.30046337	11.47485468	12.09104931	11.83700673	10.72097958	12.33107356	10.27493366	12.41129021	11.20217019	10.54603982	11.15939683	11.46589582	10.69326527	11.45688721	11.14463512	10.82522725	11.64355426	10.74159425	11.75579554
SNX17	9.66936083	10.00892186	9.690347454	9.438303346	9.435912323	9.439705141	10.0451388	10.00330633	8.996535788	9.725769593	10.07606574	10.1953392	9.293706615	9.466532603	9.98838528	9.771335018	10.04961954	9.677116399	10.07025047	9.457532588	9.975460655	8.612214715	8.658793828	10.48392722	9.641574178	10.03161233	9.472633046	9.405160684	9.698318273	10.18161659	9.680030324	9.715607429	9.705919395	9.184203276	9.781287529	9.709931766	9.860891784	9.743261252	9.135424585	9.301711529	9.59808779	9.413925361	9.996138752	9.961021523	10.08462592	9.855131165	9.677749813	9.466532603	9.963125595
IPO7	10.39185883	10.62233698	11.09872233	11.07137836	10.60107232	10.32195767	10.78510068	10.60468713	10.73388105	10.62560508	10.88137416	11.1122499	10.4261907	9.885691806	10.49755596	10.97214834	11.62213305	10.7330588	10.32341897	10.99817395	11.36400237	11.09283708	10.38133704	10.12550506	10.58153346	10.35553817	10.78510068	11.05084797	10.59412838	10.71683962	11.24601409	10.51709753	10.74284568	10.90173883	10.51433743	11.278829	11.58451761	10.90698563	9.645099256	10.36639495	10.86201571	10.92312294	10.44337652	10.87341655	11.20963159	10.74099361	10.69355432	11.12504064	10.57209402
ACTR3	11.7616322	11.32896238	12.28571728	11.75213472	11.69997216	12.15835542	10.79021393	12.94222403	11.27296185	11.3262905	12.30137238	12.70596516	11.86019703	11.73397659	12.50363563	11.60579551	12.91438785	10.66246856	11.64594956	11.82224226	11.43745111	11.21005676	12.17500906	11.83172054	12.5837206	12.48856436	12.08462914	10.98840135	12.08462914	12.4223777	11.98113163	12.15835542	11.47697906	12.40899488	11.77752587	11.8042246	11.7363666	11.77248714	11.79425629	11.95603114	12.32467856	11.86144086	12.2819538	12.0601032	10.9014285	12.10953919	12.05523967	11.49756855	11.91310944
CKAP4	10.87279118	10.64867235	11.17417806	11.18444314	11.40527865	11.02953454	11.73881962	11.16008396	11.96132336	11.85765294	11.55923612	11.33715656	11.85238221	11.60879809	11.40913434	12.03315762	11.37944397	11.64130849	11.77248714	11.17499038	11.22060015	11.27963243	11.48946021	11.51398684	11.91159297	11.09124573	12.05705154	11.20044728	10.64268078	11.32180714	11.15713354	11.36731974	12.09738409	11.28310849	11.38874572	11.20555803	11.64843047	11.93646838	12.59610469	10.89638767	11.61994704	11.32280339	11.8919486	11.68865851	10.94135615	11.13524774	11.31634596	11.68157185	11.71722909
AARS1	11.62772577	12.5688805	11.11859399	10.67527449	11.12338213	11.76686835	11.06114702	10.8087703	11.71722909	11.12504064	11.98113163	11.82089155	11.50161341	11.29123367	11.22807487	11.68865851	11.25705447	11.51199664	11.20476251	11.65203794	11.07736063	11.72925333	12.08943663	11.62094595	11.39332792	12.34194699	11.70359877	11.37290292	11.61882978	11.40863573	11.43639472	11.24668953	11.32541737	11.41197102	11.01924167	11.4579094	11.58941781	11.84640623	11.38047917	11.19893721	11.50161341	11.63682839	11.40262707	11.08545822	11.73281176	11.01349668	11.97373203	11.51199664	11.37850086
SSR4	13.11619042	13.23750062	13.18802326	12.50123085	13.03660859	12.04397282	12.676663	12.06656355	13.68816862	12.71125774	12.03487857	13.02165419	13.10819962	12.42912737	12.25417562	13.49949923	12.95369497	13.45080769	12.92473576	12.01398479	12.15835542	12.85035923	12.44640024	12.60917871	12.40899488	12.57639861	13.6046847	13.25931406	13.37824788	12.4985771	12.80209062	13.07511408	12.53143893	13.36869914	13.11619042	13.20647528	12.33735581	13.16983151	12.35070015	12.6012199	12.74168201	12.90694545	12.5688805	12.40246159	13.61546394	13.53230819	13.13644796	12.95718763	12.3096134
CD9	13.27451493	12.5936173	12.84693139	12.6176971	13.67109976	14.15914683	13.49383042	14.46865472	12.34194699	13.21098351	14.20288147	13.39241744	13.44557915	13.25931406	13.39241744	13.97698591	13.82610429	13.51008075	13.11999399	13.99520897	14.05661721	14.03700629	13.42487285	14.10078961	13.86741452	13.73943191	13.97698591	13.73943191	13.23750062	13.18802326	14.04282114	13.2421643	12.80564747	14.93470025	13.25502999	12.18394177	11.85765294	13.7209538	14.28552241	13.05917322	13.66023529	13.1745354	12.78964737	14.06897056	12.78385939	13.7263771	13.66627243	13.22416834	13.66023529
PRDX2	7.020300966	8.072379991	7.084944362	8.334588545	6.071183387	8.47002909	8.393457726	8.652460569	7.959870382	7.786986944	8.483585775	7.61130093	7.282607959	7.845529899	7.616089206	7.986501725	7.418542441	6.891709857	7.869597436	7.741220366	7.090289119	7.478922883	8.015837722	7.769559769	7.068548721	7.867689677	7.684296341	7.753933871	7.479569214	7.893822922	8.09184019	8.3412127	7.797674131	7.235288092	7.86310809	7.008114612	7.99812621	6.281445888	5.936574522	7.287385435	6.877995572	7.4073883	7.807352191	6.95666296	7.811147669	7.36391604	7.837684951	6.062427597	7.842182108
HADHB	11.46696052	11.33810441	11.42447213	10.91793146	11.29884545	11.38679258	11.02294758	11.64030031	11.09350152	11.50366317	11.39241855	11.04805117	11.23869789	11.66526787	11.6347292	10.6329448	11.25084145	11.44037231	11.16946941	11.05458866	10.70717872	10.8709908	10.58522998	11.91310944	11.71956324	11.03095633	10.39487472	11.42447213	11.26969476	11.42651172	10.82111938	11.75075507	11.56128071	11.33810441	11.48181154	11.46873614	11.31123286	10.86796627	11.52131135	10.53754171	11.2147188	11.1067261	11.57013572	10.95817632	11.45591039	11.09350152	11.57487704	11.32080549	11.48357375
TXNIP	11.31592145	10.81604924	10.3760427	10.80456505	11.36607143	10.83363423	10.44784933	10.1619931	11.96919109	11.86144086	10.6350884	11.3656225	11.67681934	10.86021377	12.4985771	11.62213305	11.06184908	11.79784486	11.55810065	9.84922743	10.71405468	11.72193884	11.87615894	11.63196785	10.03037295	12.03001398	11.44316271	10.93891597	11.44037231	11.10525013	11.50161341	11.21384927	11.83449469	10.97623346	12.44640024	11.59684124	13.20647528	12.23903878	12.81586159	12.58859618	11.44630539	11.29687577	10.92378063	10.3502317	11.02468546	12.37421013	10.7031704	11.27630687	11.7363666
RPN1	10.43490771	11.17807612	10.68927663	11.23958542	11.1067261	10.904368	10.42690101	10.58719405	10.96174613	10.64744085	10.42053099	10.66359294	10.81261333	10.175708	11.31123286	10.8181192	10.43964203	11.03252997	10.97623346	10.98426936	10.1734381	10.91673503	10.9548965	10.23007206	10.82967791	11.01988887	10.55672474	11.09283708	10.8018257	10.65808461	10.978521	11.29884545	10.44534066	10.70262236	11.18921541	10.97145217	10.46133561	10.71743466	10.04300241	10.72961126	11.63908603	11.09501115	10.73018562	10.72445352	11.56792025	10.97359305	11.12504064	11.67172069	11.06149743
ANXA1	12.32687925	11.18122096	13.80901446	14.2316332	11.97373203	12.08943663	12.31609416	12.97107024	11.99008811	12.77157502	13.30208518	13.09138105	12.38667175	13.14479793	12.05523967	13.06277952	13.33016047	13.44032983	13.42487285	13.29760436	12.58149803	13.80901446	13.47162712	12.18575608	12.12621634	13.29286755	12.38445357	12.83082849	12.97508904	13.78067658	12.40460003	13.09138105	11.61209813	13.97125156	13.32031416	11.42651172	13.79857083	12.22214969	12.38902442	12.02828479	12.96094289	12.03487857	12.28959531	13.07511408	10.72097958	13.6993648	12.85035923	11.62772577	13.88548641
PAICS	9.898403323	11.46873614	11.29514211	10.72414706	9.981899444	11.32541737	9.545571735	10.56314692	9.619760911	10.0109441	11.13608666	10.73703084	9.449820205	10.419513	11.55023732	10.42545899	11.41293231	10.07658352	11.47989101	11.18122096	10.9821397	12.16739419	11.03557927	9.643059889	10.38280529	11.42278386	10.80122586	10.73130561	10.39136787	10.17719969	10.33949284	10.38743904	10.64299191	11.05901829	10.25177515	11.59583604	11.35587612	10.60761292	10.65639706	10.76552337	10.63218874	11.22155079	11.23472211	11.13449242	11.81982466	10.12304702	11.47189603	10.91540903	10.5450374
JUP	11.0439225	10.07887233	11.11471232	11.79288794	12.29510417	11.94424658	12.30756366	12.75388404	9.934485538	12.01720538	13.09138105	12.00460168	11.39991199	12.797457	11.14527965	11.15081079	11.76961209	12.2874572	12.24291101	12.57366164	12.00185355	12.20419587	12.04718191	11.24668953	11.27144804	11.899168	11.79905811	12.23903878	12.10582572	12.50840342	11.87483255	12.06656355	10.30046337	10.92110624	11.58045923	10.4117194	11.3090586	11.1090904	12.06484384	10.37430251	12.5936173	11.72071369	12.14139987	11.83037245	10.6480916	11.19001773	12.55374121	11.16008396	12.62043673
EIF1AX	8.271538402	9.298050666	8.566048812	7.89164572	8.593374579	10.38354695	8.307086152	10.35553817	8.186258776	7.613030373	8.687373235	9.967044701	8.673361556	8.499625449	9.282197149	9.234441173	8.951109481	8.067917279	8.58370497	9.709030586	9.7486223	9.252296443	9.034274016	8.815299061	9.205524208	8.269904745	8.880632688	7.887593418	9.105983423	9.184734027	8.789904555	8.992500242	8.733152655	9.692470837	9.165919597	8.365808321	9.068317277	8.385128215	8.495986285	8.227798612	9.38574067	9.046954498	9.134430297	8.66741716	10.20087066	8.885303055	9.286999866	9.179855244	9.646482354
YWHAH	11.0118492	10.63081302	10.47883775	10.7533163	10.67467847	10.85889318	10.4297498	10.4133531	11.20595896	10.97623346	10.83426942	10.98908065	10.9637966	11.40913434	12.23155277	10.83061729	10.52767163	10.19497217	10.66142718	10.40912521	10.43628151	11.3021356	10.98008808	11.9751079	10.49039722	10.92052034	11.21738407	10.74759716	10.52264399	10.53650856	10.46555567	10.73869338	10.87279118	10.5700901	10.92571779	10.42005291	11.07222796	10.21312818	9.88010287	11.26793889	10.61193725	10.57571465	10.74637207	11.17264009	10.30960118	11.03887491	10.53339115	10.80242976	10.98982444
DSTN	12.14139987	11.98262799	11.8476195	12.21644985	12.16739419	12.33301886	11.88614144	12.53431943	12.19869859	11.6863242	12.48856436	12.33735581	12.31165352	11.79288794	11.52650996	12.40246159	12.11474681	12.03487857	12.12462315	11.89358757	11.92784223	12.89641305	11.73881962	11.07222796	12.02828479	11.95144883	12.58624485	12.26212108	11.57103146	11.8889009	12.6176971	12.32905907	11.22890754	12.14139987	12.15835542	11.9159691	11.85612944	12.50363563	12.47147542	11.86019703	12.38227571	11.83700673	11.55691734	12.00757206	11.08397014	12.13456966	11.73517051	12.27196055	12.6997631
TAF7	10.45091768	10.60997146	10.93825115	10.14291661	10.16756192	10.05905592	9.823471081	10.67580289	10.30922759	10.23457831	10.88705339	10.48207835	10.49854103	10.23755354	10.27493366	10.45238414	10.5762285	9.581251959	9.54528585	10.49301573	10.03977222	9.890078129	10.79627127	10.22543238	9.845463758	10.3098054	10.3899924	10.95275695	10.66246856	10.53397789	10.76369398	10.72159579	10.76885024	10.32110079	10.29066054	10.81036141	10.43822356	9.980728758	10.00524574	10.64237993	10.44058834	10.0276526	11.26272011	10.19608427	11.17264009	10.53599885	10.04912058	10.47548479	11.26710476
EIF5B	10.29108326	10.97565856	10.44995774	10.98642317	10.20039716	10.89604507	11.1090904	11.46293655	9.491634027	10.69061769	9.76552049	10.88916405	10.06190449	10.74534418	11.16318034	10.69418882	11.06911732	10.66906311	10.46601123	10.89429705	11.55923612	9.910960942	9.833538217	10.38909352	10.82111938	10.53234617	10.38461329	10.89429705	10.91268633	10.36051018	11.54364574	10.44008246	10.70604585	11.39055889	10.54979107	10.89295276	10.55250065	10.93410152	11.65727119	10.7988896	10.81694039	10.45638955	10.6329448	10.76455928	10.85270245	10.5978619	10.77214312	11.07440801	10.28027022
CD99	10.85461063	10.12326268	10.825873	11.20476251	11.43639472	11.09615838	10.8970605	11.52959351	11.92171032	11.48277189	10.87822508	11.21738407	12.13797304	11.24364638	11.03961419	11.1415605	10.57084481	10.93756141	12.54479588	11.43221058	11.01924167	11.02190835	11.07512687	11.19082054	11.15641054	12.63175893	12.00185355	11.09539683	10.99340558	11.65621636	11.33348135	11.69878429	10.88978843	10.89773864	11.75579554	11.26793889	11.899168	11.43221058	11.90472649	11.59244883	10.7352543	11.23050606	10.19918864	11.46293655	11.02056166	11.48830834	10.29752488	13.08715019	11.97373203
LDHB	13.00025368	13.67640339	13.89689735	12.7318331	11.88328665	13.04392279	13.04049669	12.67137212	12.11474681	13.01048908	12.29916173	11.37332826	11.79288794	12.34839209	14.03094428	12.96463721	13.68261622	12.66868095	13.11619042	13.35907892	13.89689735	10.47056233	13.73394113	11.13608666	13.30714891	11.30863305	13.9483244	13.20171996	12.82182979	13.35412935	14.05000825	10.59937396	13.30714891	12.00119499	12.94597279	13.3343196	12.51300819	13.68261622	13.3343196	12.39103296	13.5152048	12.6997631	12.76545727	13.38316975	13.36869914	12.70596516	13.82028486	10.47743447	13.68816862
HNRNPH1	11.68865851	11.21645132	11.41973217	11.71355605	11.342755	11.50366317	11.92491272	11.58724695	11.4579094	11.75075507	11.43745111	11.9004952	11.00818225	11.1519803	11.4579094	11.38413589	11.43420375	12.02024704	11.20636035	11.68042445	12.12954729	11.88753096	11.90605567	11.80732579	11.78027828	11.72446418	11.33535831	11.61439216	11.06947637	11.51604106	11.92566856	11.83576443	12.06150028	11.54247745	11.27296185	11.74115569	11.49167712	11.58045923	11.31123286	11.5817523	12.13120588	11.50684312	11.94114496	11.25705447	11.77248714	11.40631957	11.46873614	11.41293231	11.57156436
BLCAP	11.55142746	10.91472538	10.57465183	11.42829957	11.71722909	11.83449469	11.2944246	11.15562622	11.50684312	11.55691734	11.41380971	11.27060083	11.32981693	11.78786336	11.26452531	11.41764327	10.77546657	11.84369007	11.23472211	11.19963887	10.2640569	11.10239327	10.2258959	10.57264381	11.66073036	11.4530865	10.84203055	11.91746297	11.19314313	11.86019703	10.74977002	12.41789601	10.60997146	11.42447213	11.22251595	10.7940408	10.8087703	11.75213472	11.62536	10.91540903	11.44412595	12.2874572	11.69642283	11.73281176	10.59965061	11.50991673	11.19155943	11.1764788	10.74504559
RPLP0	15.0115901	14.98193591	15.29276933	15.27568079	14.74053326	15.31571477	15.06309403	15.04236458	14.90972256	14.74921346	15.07315583	14.79629578	14.93470025	14.97186005	15.17597569	15.09581992	15.33871678	15.09581992	14.85161233	15.47167875	15.20325398	14.98193591	14.90283485	14.99044387	15.1200472	14.99044387	15.00095131	14.85161233	15.08378761	14.89455411	14.86010441	15.04236458	15.13441264	14.99044387	14.71698238	14.79629578	15.18925304	14.92649378	14.65982242	15.05225542	14.86867994	15.03153222	14.88547364	15.06309403	15.1200472	14.93470025	15.16095324	15.08378761	15.1074375
ADD3	12.11474681	10.98180832	11.32459293	11.59244883	12.19286903	12.74168201	10.83155646	12.81586159	11.37566603	11.78027828	11.94424658	11.48946021	11.67433899	11.342755	11.17417806	11.49250821	12.14305409	11.70116924	11.70505576	12.27802844	11.93199813	11.26710476	11.34822636	11.88469974	11.60989999	12.66591142	10.94273109	10.33376025	11.91159297	10.4622827	11.73881962	11.58289792	11.63585449	11.11062838	11.62324786	10.6923226	9.599260449	11.99161565	12.02024704	10.28027022	11.43639472	11.52131135	11.02756355	11.81446803	12.82459635	11.63251636	11.9004952	9.754808524	12.07481157
HADH	9.570362824	9.851856587	10.05565538	10.14037594	9.708432536	10.70717872	9.186862971	8.780059087	8.989625192	8.474061046	9.222994429	9.460487699	9.571365135	9.606628706	10.01234947	9.010541265	9.770329124	9.568991397	9.485109292	9.864817563	9.636171389	10.31938594	10.27709872	9.388798427	9.862212921	10.64979418	9.997703392	10.13003678	9.926597477	9.318769441	10.14773606	10.16431879	9.297545326	9.094597384	9.333850619	9.459964545	10.33791667	9.881995122	9.623933015	8.95000683	9.083581526	9.656023708	9.861856463	9.060652677	9.464548695	10.00508829	9.492175852	8.27049391	9.13195627
PFKP	9.814843893	10.7874778	10.88330404	11.65827864	10.46876726	11.15787471	11.61543563	9.394635326	9.714997528	10.89229088	11.21984803	10.56112054	11.12338213	9.977130985	11.3306198	12.03158276	12.03315762	10.48392722	10.24407586	10.45091768	10.33654011	10.65407506	11.18360527	11.92171032	9.935028715	10.48392722	11.42078508	10.69177125	10.74977002	10.72900628	10.74070238	10.80845608	9.731686485	11.5817523	11.16465022	11.18921541	11.86272195	10.49257069	10.38860251	11.73517051	10.65520519	10.94541072	10.06555702	11.81050973	10.34912738	10.61277814	10.58365467	10.96581612	11.28005514
ANP32A	9.272326588	9.132089689	9.180189023	9.437904698	9.008919978	8.607608558	9.113866124	9.216408738	8.036230832	8.806442908	8.849156513	9.104160172	8.315014602	8.354393512	9.351563411	8.417083025	8.976639357	8.437827861	8.384559694	9.467770418	9.691837975	8.903569085	9.273241762	8.987837641	8.850143672	9.013741149	9.325249026	8.158016332	7.949236003	8.38501412	8.331057058	7.606723978	9.27414121	8.475574493	8.208102075	7.932520268	7.811528742	8.798188799	8.039129934	7.856643174	9.020214216	8.922688361	8.68870009	8.474289212	8.582785023	8.999261172	9.481694161	9.071968682	9.744495233
RAD23A	9.903864527	10.09329847	10.09025232	10.41793529	9.488658451	10.45488696	10.31766826	10.33791667	9.88735523	10.01806518	11.27713038	10.90628457	9.719348438	10.36359825	9.740778394	9.997703392	10.81210152	10.11200087	9.731841224	10.18244141	10.56501983	10.11200087	10.88168447	10.47859533	9.892126358	10.72722277	10.17757063	9.890541198	10.50098889	9.901651815	10.06744963	10.25830402	10.28371851	10.00057628	9.935920455	9.66843914	10.60317344	9.678294851	10.13213142	9.664192728	9.611577242	10.08075784	10.51480116	10.33113853	10.35637601	9.858827421	10.70262236	10.05338929	10.59271708
GNAI2	10.33610691	9.811511722	9.774734551	9.488516186	9.256560569	9.909827426	10.10167216	9.376253652	10.50891243	10.21920414	9.334392966	9.647988195	10.46366612	10.25541334	9.695446397	9.938229425	9.310487982	10.15882424	10.38860251	9.332156152	10.01454704	9.860242853	10.08423077	10.7031704	10.10962035	8.764045098	9.79436717	9.935028715	9.512528996	10.05834409	8.802232339	9.702693475	10.47395117	9.672974313	9.825975825	9.647988195	10.08822907	9.644257806	9.205649404	10.54979107	9.744198054	10.16510675	9.58407639	10.46040049	9.562079375	9.869861464	9.407976554	9.820039367	9.599393166
DUSP1	13.07511408	12.26393573	11.58826579	12.79303065	12.86048336	12.51084539	13.36399816	12.93193171	13.40345327	12.70304743	12.51300819	12.47147542	11.8042246	13.33016047	10.85461063	11.53720971	11.53182323	12.83082849	13.12346933	12.57639861	12.29716328	12.24830845	12.18759667	11.92028138	11.29884545	10.11847041	12.2874572	12.8638774	11.47387718	11.68865851	11.91014212	12.19103437	12.28959531	11.23958542	12.64359439	13.71556221	12.97847869	10.21877989	10.50983622	13.40345327	12.49603769	12.6907075	12.67415114	11.86019703	10.89429705	12.81586159	11.15081079	14.16446768	12.11114579
TGM2	10.95068012	10.71916237	10.36227783	10.27409579	10.91045148	10.0245552	11.05536159	9.261376375	10.92839302	11.53290179	9.399313691	10.40181541	10.67580289	10.45613983	9.930347219	9.940732788	9.457386207	11.04962579	10.49605764	8.733033025	10.13487533	10.53953039	10.62974385	10.38702265	10.34144569	8.777572422	10.97145217	10.91606865	9.728875448	11.75075507	9.913139709	9.312784206	10.78018741	9.765360971	10.80396401	11.78150876	11.11540714	10.49207034	10.07846677	11.23549753	11.13608666	10.38764954	10.18519812	10.44995774	9.817975156	10.99127858	10.04264922	11.30690889	10.23397753
RAB6A	6.152004121	4.803432194	4.757116473	4.407173554	3.64709449	4.742880146	3.036567379	5.001339385	5.0812295	3.419745076	3.579117602	5.15534609	5.811282516	5.731786814	3.377881037	6.286017224	6.441813651	3.880611748	3.766595162	3.446968747	4.467852922	4.116350297	3.230544912	5.127978927	3.728745485	6.301766186	5.75092459	6.144658387	4.436718749	3.851028551	3.867593945	5.860429613	6.30804493	4.638949998	5.370388181	6.484041269	6.510426865	3.63316583	3.499927275	6.470170781	5.920214379	5.379058414	4.72221006	6.543610388	4.606870878	5.828587384	7.109189715	5.062997906	4.07390367
RPS18	14.73263336	14.97186005	14.59672283	14.96145521	14.61074292	14.95080051	14.38267951	14.64638081	14.46143488	14.64638081	14.80396088	14.61799356	14.71698238	14.72432183	14.81842961	14.56715466	14.61074292	14.89455411	14.31482939	14.71698238	15.07315583	15.03153222	14.83525741	14.38893776	14.77897336	14.90972256	14.66730906	15.03153222	14.61074292	14.77897336	14.90972256	14.81842961	14.78738987	14.70936218	14.72432183	14.90283485	14.78738987	14.99044387	14.90972256	14.91798502	14.71698238	14.48933733	14.69413606	14.85161233	14.53873638	14.81842961	14.79629578	14.84414284	14.83525741
PLD3	11.59042573	10.7940408	10.9835547	10.61277814	12.12954729	10.38957193	10.81454737	10.66142718	10.95129095	11.2955374	9.786293428	10.75994553	10.89199754	10.07183471	9.098402304	11.19314313	9.705039448	11.3306198	10.12326268	10.44337652	9.608286197	11.01120909	10.63734903	11.48731683	12.28571728	10.08988175	11.37198253	10.55250065	10.76423455	10.82714117	10.24821838	11.26534516	11.29884545	10.70717872	10.77637309	9.998047944	10.02147946	11.48633365	11.33910151	11.28944283	9.415125375	11.38232878	9.84187854	10.83982623	10.95004832	10.41721908	11.35014149	10.71350812	10.89046243
PSMF1	10.30004254	10.0981744	9.800162241	10.15924842	9.903864527	10.19957485	10.04047511	9.906407789	10.00020668	9.684356772	10.23755354	10.07588226	9.936626936	9.268062334	9.325117574	9.717255475	9.564835441	10.38013099	9.337301505	9.939651591	9.802773441	9.981084869	9.711934705	9.745413886	10.41521206	9.577444505	9.954812987	9.435912323	9.973785138	9.626680722	10.15464745	9.93947633	9.226800393	9.790523862	9.481569796	9.843141742	9.711243525	10.60053736	10.2454799	9.612842255	10.21335095	9.392966209	9.925945447	10.00415826	9.719636316	9.558240696	10.10240146	10.08007208	9.934002438
HNRNPA0	10.47151069	10.09098392	10.60157124	10.60517646	10.34607575	10.89844252	9.352819604	10.21857	9.936103618	10.01908111	9.951470928	10.33067543	10.6302887	10.0941285	11.49960617	10.63624876	10.39487472	10.25769734	10.07907496	10.57840622	10.78444514	11.06263636	10.76582905	9.420635971	10.22205783	10.38257123	10.71350812	10.68616471	9.679146766	9.692306109	10.83740545	10.64011765	10.57674923	10.32863188	10.64867235	9.82828484	9.868793543	10.39939921	10.1160365	9.946726264	10.19957485	10.29733654	9.974556541	10.18046908	10.93601781	10.48501249	10.7940408	10.24156902	11.99161565
GOLGB1	8.887193935	8.844536776	8.783793588	9.596063541	9.157469075	8.422673366	9.063226994	9.09767616	9.235437406	9.405936268	8.526715425	8.366527392	9.058625722	9.086043008	9.310749444	8.700352136	8.336104825	9.22077508	9.206799846	9.034028141	9.034274016	8.730516135	9.195647689	9.140433413	8.344782381	8.915111016	8.912827181	9.740188759	8.684037999	8.956243007	9.148035246	8.738043342	9.006666285	8.408759828	9.281037869	9.062767905	9.199445055	8.752270399	9.535435788	9.375998701	9.150595488	9.430096159	8.89907163	8.697515303	9.004790905	8.914992221	9.388798427	9.16616536	9.34674445
MYL9	10.58051291	10.51084446	10.16915769	10.30136639	11.69467906	9.315319601	10.78571051	10.78081701	12.32233619	11.44735585	8.879777287	9.765676916	12.30137238	9.649184119	8.612915834	10.39654347	9.494990357	10.64476375	10.57439974	10.21025738	9.940015393	10.28154664	8.869443651	7.506745966	10.08059231	9.874331214	10.88511755	10.31790539	8.178443648	10.66735423	10.2393607	10.79947186	9.762889787	9.243845967	11.72568635	9.385605175	9.342541673	9.364212641	10.05854315	10.57522001	9.887689908	10.68899613	10.05601523	10.07219102	8.973654442	10.51231854	9.840054891	8.425560464	9.968945555
CTTN	10.47348716	10.91673503	11.06875362	11.25171461	10.82883441	10.2678678	11.7183193	10.95275695	10.72663264	11.35723947	10.84562871	10.03623321	10.93263017	11.26182921	12.90066581	10.10352308	10.6013235	11.27222128	10.72961126	10.99681849	10.92378063	10.71683962	10.12628886	12.47949417	10.31896321	10.33024944	11.82224226	11.06983449	11.34822636	11.19484959	12.95369497	9.709030586	10.92951758	10.28286866	10.74534418	12.51084539	10.76139346	10.32784677	11.14757778	10.88450025	10.50004183	10.35062651	11.29963283	10.73815893	11.80545657	10.46532908	10.82290618	11.0502613	10.36639495
STOM	11.17729215	10.39863577	9.83321195	10.84235825	10.88071473	10.7250293	10.44436763	9.92820224	10.24742275	10.41498884	10.43628151	10.52976437	10.18765446	11.20793498	10.73075212	11.30778638	11.7183193	10.52714588	10.84630591	10.66414435	10.6468855	11.32541737	10.81096286	10.85403369	10.64185215	10.15727883	11.0862222	10.98079881	10.6468855	11.25789719	10.44106654	10.53234617	11.18030086	9.341113145	10.98079881	10.85270245	11.55345269	11.30690889	10.65382445	11.15488487	10.88916405	10.41721908	11.19565695	10.43748426	9.57205325	11.77622963	9.892624334	10.79375336	10.07321495
RCN1	9.931885313	10.75817643	10.86082728	11.02259917	10.67884631	10.0691855	11.00019246	9.931885313	10.53650856	10.69876554	9.535435788	10.51390405	10.84771259	10.13079003	10.12930775	10.40811093	10.58834938	10.44967848	10.90698563	10.51916764	9.560084025	9.757640857	10.93601781	10.37887218	10.4724577	10.32826081	10.52557328	10.45990621	9.03599355	10.49905231	10.43873683	10.06594789	10.57108359	9.867485402	10.68109755	10.28330665	11.78786336	10.32920092	10.77373582	10.63624876	10.96581612	10.96852965	11.16549514	10.54745169	11.55923612	10.13849388	10.57596971	10.8181192	9.907765676
PABPC4	11.42605018	11.27803086	11.73162337	11.12267098	10.92447547	11.15713354	10.89229088	10.54102948	11.04533456	10.24570357	10.88330404	10.78242615	10.81388074	10.21813154	10.29459459	10.59993673	11.37290292	11.51496864	10.81261333	10.96852965	11.40168646	11.62885603	10.68490809	10.68109755	11.01513197	9.979525634	10.88263922	10.85647447	11.35104936	11.05125535	10.95564694	11.35773898	10.41521206	12.6997631	10.99201897	11.21984803	10.80152518	11.16233557	10.28635165	11.09124573	11.15081079	11.14995323	11.33246746	11.39519278	11.07062719	11.03394913	11.07935647	11.342755	11.13057297
CYC1	10.74473866	11.6863242	11.46400029	11.4579094	10.55518355	11.73765555	11.42278386	10.6302887	10.04336958	10.27730025	11.21220867	10.86082728	10.30879466	10.55573291	11.28756296	11.12935269	10.75216557	10.99274883	10.43724497	11.52959351	11.81314896	11.00360089	10.78924104	10.32507983	10.52583229	9.743102531	9.614973116	10.22639272	11.56901799	10.18244141	10.99201897	11.09797456	11.12017771	11.44735585	10.49110995	10.66298143	10.48552947	10.21068193	10.48927608	10.39609912	10.50437511	10.06116587	11.45591039	11.39155868	11.19314313	10.47348716	11.95465432	9.941771551	11.17957451
PSMC2	9.062073071	9.897807787	8.539863338	8.947599813	8.812604671	8.5555292	7.412571585	9.887518343	9.050469641	9.199684198	7.246496808	9.445565479	9.053209209	9.723629423	10.53754171	8.322770614	8.512370348	8.752983757	8.772523995	8.903332363	8.894206995	8.009676662	9.422955359	8.409003403	6.531729569	9.349102151	8.785411364	9.355885771	7.993035245	9.724410437	8.779133304	9.074876706	10.29333284	9.627927405	9.076934257	8.55257524	9.291032927	8.539763283	10.18722463	8.967828036	8.25454325	9.890379153	7.832767239	8.563046785	8.601947976	9.444635552	9.468640293	9.026060989	9.862563402
MMP2	12.2837899	11.51496864	12.55893272	11.61543563	12.80209062	11.25628053	12.86713753	11.41764327	13.78614206	13.59315695	12.40899488	12.35266805	13.65453784	12.35468575	10.74637207	12.52243864	10.19371947	12.84040523	12.90066581	12.72871855	10.20403159	11.80797282	11.4110704	10.03161233	11.93787959	11.52351892	12.07629838	12.66296448	8.397122651	12.0991829	10.64529471	12.64359439	12.25417562	11.20883016	12.8638774	11.42784549	9.147156119	10.67210815	11.61439216	12.22428248	12.45743472	12.43540656	11.77097855	12.30756366	10.69976217	12.33948341	11.3103661	10.04587915	11.06046081
SF3B1	10.857623	10.71294934	11.01254841	11.12894509	11.14599199	10.73245349	10.89954975	10.53850356	11.10831716	11.22807487	11.43120675	11.15328813	10.9811385	11.05823405	11.06983449	11.09424663	10.88855337	10.75095435	11.10377141	11.05823405	11.23869789	10.85372908	10.66298143	11.09199075	11.31909211	11.18535718	10.88886635	11.0994857	10.85923234	10.79282699	11.14686149	10.91193183	11.10239327	10.82178752	11.07659653	11.13372298	10.8234764	11.1519803	11.44412595	10.87341655	11.00019246	10.83215654	11.19155943	10.66675178	10.68027427	11.14833255	11.37944397	11.35587612	11.02056166
SMARCC1	9.149630011	8.865401483	9.042019874	8.975222132	9.553801599	9.04451511	9.716435142	9.159832025	9.37337917	9.276483158	9.254236134	9.440692063	9.678854045	8.959746864	8.981493885	9.007379518	9.438730845	9.55640131	9.123112183	9.348223741	9.98617971	10.01384671	9.725769593	9.504835	9.596667549	9.477686663	9.860891784	9.565940526	8.881872924	9.445047598	9.219895991	9.852854357	8.89823125	9.705172988	8.899916926	9.497368032	9.398157967	9.733529642	9.478047449	9.588875891	9.417589218	8.997268501	9.226273739	8.604091568	9.413672181	8.617825335	9.760666962	9.078739096	9.448067846
SNU13	9.541994457	9.445186	9.912633934	9.103284761	9.342423323	9.580124325	9.429172966	9.143236472	9.742952833	9.62018033	9.552616455	9.331756844	9.597538671	10.14561937	9.919115212	9.500244174	10.02981061	9.897129687	10.04551064	9.799525652	9.893306623	10.2272532	10.34051514	9.649608823	9.346868462	9.776885572	10.08192802	10.48817012	9.416036648	9.331282141	10.58621758	9.427546921	9.685819653	9.768370246	9.669786601	9.714546275	9.467635809	8.804438099	9.803890179	9.437140404	9.815367452	8.850143672	9.583538507	9.697689944	10.12772809	9.407246996	10.03623321	9.767182037	10.24062723
TM9SF2	12.47420363	11.9642355	12.95718763	11.74715628	12.01870957	13.21098351	11.21144353	11.77752587	12.11114579	11.36731974	12.30756366	11.97660286	12.15672586	12.16739419	11.53720971	12.33301886	12.03487857	12.16739419	11.56792025	11.52131135	11.64030031	12.01559887	12.04241124	11.5851021	12.06993675	12.25018918	12.52243864	12.6907075	12.35670981	12.27586363	11.68972996	12.14830657	11.84506591	12.15835542	12.27802844	12.20419587	11.94114496	12.23522328	12.52243864	12.45518625	12.18022947	12.55374121	11.79905811	11.91894052	12.52021444	12.48631442	12.36970086	13.20171996	11.30863305
SYNGR2	11.45688721	11.44216706	11.1764788	11.50886142	12.1078554	10.31938594	12.19960778	11.99623593	11.19644619	11.94263134	10.54102948	11.64355426	11.58941781	12.26603316	11.7616322	11.90189006	10.46960517	11.37290292	11.29640238	11.4347171	11.16233557	11.07736063	10.72900628	12.17305623	10.9975123	11.06759672	12.04241124	11.35674781	11.2944246	10.67288196	11.42739299	11.03523005	11.65727119	11.27713038	11.9004952	11.20044728	12.19443974	11.79425629	10.64476375	12.04718191	12.22820781	11.23549753	11.50684312	11.19644619	10.84735857	11.38776074	12.38667175	12.17593665	12.19443974
PIP4K2B	8.0435969	8.62170387	8.629780872	9.231010597	8.945256988	9.013505703	9.098029237	8.82334982	9.229405338	9.404191598	8.794609905	8.992742025	8.766702414	8.999261172	8.743653702	8.757441769	8.598592985	9.196218522	8.031469851	8.724273156	10.80093189	9.262537319	9.375473103	9.098029237	9.620597818	9.160704243	9.282489282	9.158042067	8.913932367	8.650814813	8.937619168	8.713646979	9.273102965	9.05406133	8.535638603	8.720228867	9.429301817	9.566608807	9.171208877	8.915430771	8.812058511	8.430109742	8.864318059	8.625973592	8.995795411	8.087393768	8.839916952	8.836310553	8.932827665
DCTN1	9.585953383	10.02266909	9.802000114	9.497893525	9.137148816	9.721820354	10.07588226	8.914056311	9.258580307	9.101421712	10.35287226	9.597799262	9.403365949	9.663005404	9.797186014	9.456188842	10.00770225	10.00415826	9.512953064	9.323300431	10.10441022	10.81515196	8.497512544	8.590485143	9.850720652	9.885691806	8.565095036	9.628079718	9.837282768	9.938557952	9.628848592	9.99302271	9.294107791	9.560509617	8.965263952	9.466282839	9.465055088	9.818944974	10.58765168	8.793438402	9.657348732	9.658808632	9.997031445	9.789896944	9.630853964	9.276722581	9.245193405	8.829859315	9.489494459
BCLAF1	6.935739696	7.584329344	7.94646973	6.954517567	7.033828581	6.731604902	6.369960527	6.911671205	7.047668001	6.9094516	6.803169255	7.207149468	7.585832133	6.457414752	7.868056819	6.825666104	7.52325319	6.128725141	7.171931218	6.995331277	7.216441979	6.590088627	7.172073571	6.423469908	6.242295356	6.774898541	7.26997702	6.129330131	6.692445845	7.180257716	6.73447579	6.802540982	7.475572736	6.412840651	7.050953827	7.469862411	6.750158072	3.147550318	6.444922502	6.34212509	6.91657424	7.382484031	6.374252009	7.321274275	7.302213583	7.571665636	7.353588985	7.878814221	8.334218166
SON	10.28154664	9.672654259	9.338726221	9.901346152	10.13805249	10.23596843	9.654010942	9.783242707	9.800006319	10.35876016	9.444500627	9.408377003	9.482580712	9.902084055	10.16237623	9.11982632	9.648573056	9.247050793	9.916268148	9.618612306	9.254362112	8.845150006	10.03741537	9.119024901	9.126581521	9.750370358	8.647126536	9.176983585	9.479341113	9.124287516	9.969489835	10.35637601	9.719786987	9.450120823	10.22894793	9.844128008	8.887193935	8.644790198	9.454825	10.28244161	9.336669421	9.682302167	10.60941004	9.739254881	10.30816429	9.925560243	9.662108014	9.706717456	9.905631878
PXN	10.16319423	9.653473133	9.799676219	10.33421307	9.951830621	9.760832501	10.48552947	9.549132752	10.7821231	10.48699484	9.790670314	9.381405651	10.45748674	9.601432321	9.562229437	10.14426112	9.891569879	10.33185633	10.13156164	9.754213105	9.65617005	9.205018495	9.889407045	10.04029106	10.21357405	9.873819478	9.800626014	9.81846347	9.26732327	10.38743904	9.462511809	9.799073981	9.896769984	9.599652978	10.01367314	10.96782587	11.08658932	10.07475832	10.22968971	10.18203241	10.3899924	10.48861329	10.22086222	10.50145529	9.340308808	9.569815448	9.48326766	10.46850442	9.708741951
KPNA2	10.81666599	11.40356302	11.67289422	11.51199664	10.96852965	10.99681849	11.52544254	11.71607599	9.971198507	11.1067261	11.10024534	11.49250821	10.22894793	11.1519803	11.70245013	11.59373987	11.60777266	10.75387133	11.39332792	11.52234785	11.85906263	10.85017928	11.20087612	11.10310466	11.28571539	10.9637966	11.16233557	10.38037982	11.54481042	11.38776074	11.47597909	10.6096907	11.30298958	11.16862016	10.86514736	11.67289422	10.54302629	11.37007651	9.80996205	10.86448465	11.52234785	10.86585816	11.44527376	10.68196915	11.61318134	10.81938161	11.41973217	10.80427799	11.7183193
ATP6V1B2	11.59583604	10.89429705	11.06983449	10.2367195	11.10168454	10.34697441	10.6684986	10.72900628	11.65309084	11.42278386	10.63785606	10.92765564	11.46199827	11.31166412	10.66523997	11.03813124	10.67288196	10.71743466	11.60356602	11.04883356	10.73815893	10.69482507	11.6828973	11.47485468	11.06399218	10.23180516	10.92447547	10.35597349	10.41816181	10.97249702	10.5978619	10.73703084	11.83037245	9.984640928	11.09986576	10.52511915	11.20636035	10.55939015	11.17302661	11.40443479	10.7988896	10.87406514	10.87279118	10.7250293	11.1122499	11.25868475	10.43964203	10.85647447	10.6057252
TUBA1B	14.34078576	14.14749211	14.65269169	14.44139884	14.10646018	14.49651441	14.40116841	14.48218112	13.99520897	14.52466542	14.35497237	14.53873638	14.22045689	14.50529814	14.08376265	14.03094428	14.34783624	14.59672283	14.27298609	14.23696623	14.61074292	14.74053326	14.49651441	14.93470025	14.83525741	14.72432183	14.61799356	13.94227487	14.16446768	14.18634415	13.74618504	14.4349308	14.53093666	14.52466542	13.97698591	14.63238053	14.01915194	14.46865472	14.29060121	14.48933733	14.46865472	14.30313859	14.2149784	14.46865472	14.11758032	14.15914683	14.37603909	13.97698591	14.42218509
RBBP7	10.79996919	11.47597909	11.2147188	11.29687577	11.14833255	12.44180963	11.54141168	11.90865181	10.85583176	11.1678572	10.59937396	11.64843047	10.90698563	10.92110624	11.59042573	11.18444314	10.94410907	10.99473671	11.40262707	11.45688721	11.95465432	11.34450005	12.18575608	11.73765555	11.61661678	12.09588553	11.64355426	11.24601409	11.18360527	11.50684312	12.29510417	11.20130806	11.25539047	10.79947186	11.36480372	11.50366317	10.91472538	11.71956324	11.17881244	11.47697906	11.32180714	12.14666237	11.43745111	10.65143845	12.84040523	11.13057297	11.52544254	10.58968681	12.00332568
SDHA	10.93948832	10.45142259	10.58859505	10.13271047	10.06744963	10.25670192	10.66619736	10.63081302	10.46850442	10.13999055	9.472760327	10.16394209	10.52020923	10.36007436	9.371097333	9.933540212	10.14018084	10.89295276	9.993850601	10.27749204	10.19030552	10.29833047	10.97069412	10.18066895	10.90231115	10.47692097	11.67289422	10.43028595	10.73982227	10.99817395	10.52121312	10.48234631	10.28590375	10.39787752	10.64476375	10.45900698	10.33654011	10.17837135	11.65621636	10.74159425	9.956432463	10.31568852	10.51916764	10.63320821	10.12851124	9.999309123	10.04406239	10.8689524	9.827167823
RPS29	14.32872568	13.73943191	14.03700629	13.97125156	14.07844416	14.17016923	14.20858374	13.51008075	13.88548641	14.06254555	14.53093666	13.84313554	14.17016923	13.54761989	13.74618504	14.40116841	14.54634357	14.24321015	13.97698591	14.4085215	14.06897056	14.09415133	14.00762393	14.18634415	14.38267951	13.95952015	14.60377376	14.11208002	14.24321015	14.17016923	14.38267951	14.3613396	13.95952015	13.75131012	14.35497237	14.18634415	14.07844416	14.14749211	13.67109976	14.07407077	13.97698591	13.98294978	14.11208002	14.33418299	14.32204059	14.18027359	13.9133214	14.67492959	13.51008075
DAP	11.30129618	10.80781438	10.21147683	11.10168454	10.35531425	10.50004183	9.936938839	10.25991228	10.7077312	10.0508773	9.691837975	10.79529643	11.20044728	10.74637207	9.646482354	9.860731516	9.725188987	10.41104682	9.758211991	9.703670066	9.65834984	9.957263742	10.21025738	10.40657073	10.18124149	10.9821397	10.47199708	9.871389134	10.27493366	10.22452444	9.078157586	10.91988792	9.51980483	10.11003155	9.984822071	9.870931981	9.048629744	9.516639497	10.98079881	10.27709872	9.724716727	10.8689524	8.912242212	10.57840622	10.50620788	10.14790524	10.06555702	11.55691734	9.800309622
ARF4	11.19314313	10.47151069	10.31134675	10.69710703	11.25868475	10.48343591	10.99817395	11.16077677	11.46101644	10.91329005	12.1199141	11.49657227	12.19286903	10.6091299	10.90499144	11.4579094	11.10239327	10.89199754	11.26182921	11.15713354	10.91673503	11.23300562	11.18282529	10.87886061	10.8223889	11.22251595	11.31209506	11.15713354	10.38090847	10.75387133	10.38808788	11.35674781	10.96714	11.61882978	11.31370117	11.15081079	11.1230288	11.04962579	10.28683486	11.74115569	12.21459097	11.30376277	11.03095633	11.86272195	11.01956757	11.09722826	11.13758881	12.13971412	11.03023738
COPB2	10.57893451	10.69680375	11.08179904	11.0402853	11.21384927	10.52264399	10.2874806	12.35894888	10.93410152	10.8543238	11.52959351	11.6940724	11.02756355	10.68080944	10.78811434	10.80965673	10.74759716	11.11932052	11.04805117	11.32541737	10.22045386	10.4844569	11.11471232	11.09578296	11.89480325	11.57487704	10.49700477	10.84296579	11.05681273	10.71572879	11.25363495	11.48998866	10.21357405	10.8223889	11.17881244	10.70368333	10.34522068	11.18611013	11.87194008	11.1321554	11.75335098	11.28394105	11.15488487	11.19314313	11.61104632	10.93061531	11.93787959	10.52166938	10.41770532
USP9X	9.54898951	10.26614335	9.447650071	9.793945066	10.39561655	10.3213206	10.10648977	10.51433743	9.713811878	9.706559537	8.915909553	10.39632425	10.04680011	9.754213105	9.954989178	9.924468513	9.299202734	9.695283214	10.09447831	9.687301503	10.15727883	9.781905053	10.36359825	9.343351445	9.894450515	9.611974768	10.01310603	10.17777321	8.914877999	9.503897962	9.724105181	9.813040372	9.703173804	10.21529352	9.84446551	10.11920308	10.51293657	10.14502725	10.4087058	10.31091043	9.818624009	11.00984176	9.695446397	9.345979511	11.0239913	9.918446909	10.10476727	9.59865431	10.16548112
PFKL	10.41868445	9.777198232	9.678434646	9.705303036	10.16794858	10.5562013	10.14863335	10.30702629	10.06990515	10.267437	9.824084981	9.664051961	10.03017678	10.50199606	9.98290365	9.751121954	10.20507044	10.16794858	10.23349384	9.382453902	9.918298699	10.31814457	10.89638767	11.55519202	9.958826869	10.27535835	9.800162241	9.706079859	10.57367121	9.779344978	10.57522001	11.04171452	10.13962748	10.35419541	10.38133704	10.11978187	10.2678678	10.19371947	10.94931415	10.09556709	9.774112602	10.27409579	10.33971022	10.66359294	10.12662379	9.833047734	9.315319601	9.887518343	10.267437
LGALS1	13.14879572	12.20419587	12.84376417	12.80909544	13.59901353	11.37944397	13.23750062	12.80909544	14.48933733	13.53760576	12.86048336	12.66591142	14.29060121	12.58988618	12.26393573	13.7209538	12.01559887	12.56121233	13.73943191	13.54224828	12.42684822	12.22017289	11.93646838	14.08933995	12.13971412	11.86272195	12.39350445	12.75690632	10.65753722	13.34517112	12.89313798	13.22416834	13.44557915	12.12462315	14.10078961	12.44640024	12.71431929	11.6828973	12.2874572	13.16125198	13.10819962	12.95018257	13.07511408	13.79857083	11.9751079	12.96094289	11.99475881	11.6347292	11.84887376
GPX4	11.81714664	11.86462889	11.04171452	11.27460284	11.49348924	11.4579094	11.27060083	12.13626224	11.0088537	11.48542673	10.36315216	11.41197102	11.58826579	11.84369007	11.90865181	11.74951587	12.30333962	11.3045531	11.45031713	11.28394105	11.11782207	12.06656355	11.80668147	11.06687698	11.59373987	11.60579551	11.12976166	12.06150028	11.11062838	11.05823405	11.60777266	11.64237394	11.98698253	11.17957451	11.23549753	10.61052386	12.05065356	11.34540695	10.62441578	12.00185355	11.23549753	11.25705447	10.83278295	12.05705154	11.49911405	11.35773898	11.56128071	12.08696937	11.86272195
THBS1	3.48686674	4.368714632	3.623220881	3.602416169	4.6853609	3.800916628	3.735454265	5.443360077	7.045632535	7.57618387	4.973227765	3.794255891	7.565638905	5.633525614	3.377881037	5.795886554	4.108192129	4.481985626	4.897247756	4.235394603	4.653619918	3.680670576	3.639487618	3.922281071	5.082406518	4.114370573	5.114538679	5.324755899	4.543713404	6.68929628	4.639462283	5.598101531	3.926703969	4.620900482	7.429057745	3.491754447	4.243020102	5.11629151	4.741023044	4.974847284	5.770517837	4.630787398	4.750767341	6.789118634	4.911625158	5.086235586	4.775522003	3.734670303	4.082784429
CSE1L	10.63953325	10.88855337	10.73926212	9.608592676	9.511406764	10.44534066	9.840526651	10.51158094	9.419389185	9.33342602	9.393848225	10.42232738	8.890087756	9.291785468	10.97565856	9.810562748	10.27709872	9.92953018	10.79345974	10.25650479	10.82463457	8.964887512	9.601687079	9.35990115	10.44234477	9.870029909	10.42232738	8.512370348	9.720943672	10.99407896	10.16980489	10.09612054	10.44286104	10.05432086	9.414733802	9.829517766	8.847752348	9.737657453	9.537561335	9.05801156	9.848567307	10.51863006	9.80996205	9.980903727	9.762889787	9.057654184	9.76626972	9.360867721	10.27213647
TUFM	11.37198253	12.07629838	11.70881934	10.53182987	10.87886061	11.35104936	11.09199075	10.52313089	10.81291395	10.33588495	11.2662553	10.88450025	10.5700901	10.86143983	11.57298295	11.1922842	11.23958542	11.8726669	11.14599199	11.38874572	11.66178987	10.81454737	11.04460878	11.44735585	11.53290179	11.0994857	11.12814401	11.07512687	11.57594247	10.89919608	11.45886203	10.80242976	10.78839019	11.11617187	10.70604585	11.2944246	11.2147188	11.3103661	10.85270245	10.75558988	11.19565695	11.05084797	11.36731974	10.98982444	11.76046036	10.79824934	11.80177694	10.36097014	11.3045531
PSMA7	11.78279979	13.16983151	12.60635252	12.40038906	11.95465432	12.70304743	12.26980185	13.21098351	11.78903221	12.24097937	11.70245013	12.03797805	11.84506591	12.54479588	12.93874817	12.94597279	11.35495108	12.52021444	12.73483411	11.95465432	12.37837596	12.04885982	11.81982466	12.03487857	13.09595477	12.8903739	12.48142372	12.11279121	12.676663	13.21997074	12.78385939	12.35894888	12.52243864	12.35070015	11.95738491	11.91310944	11.85238221	12.4985771	11.91894052	12.38015962	12.00053279	12.84693139	12.34194699	12.15313001	12.85708245	12.16950239	12.62893695	12.09409547	12.67964841
POLD2	9.362198834	9.655139691	9.911815781	9.701043827	8.899189783	10.19166727	9.759347157	10.175708	8.929422912	8.968058428	10.51390405	9.876411231	8.165854943	10.01438618	9.265911998	9.750039409	10.14229139	9.261126105	9.781287529	10.02727939	9.910480063	9.886063029	9.393485975	9.720943672	9.715156492	9.164830069	8.950506622	8.986572607	9.833047734	9.823784935	10.01908111	9.622642011	10.13889204	10.96650186	9.510550794	9.370286279	10.11256855	9.467105418	9.536281492	9.814404496	10.07394328	9.742952833	10.10010839	10.46601123	9.694384209	9.43739388	9.790064388	10.00142416	9.798451789
CPE	8.495178497	8.72325029	8.566276722	10.66142718	8.963552801	8.769489256	7.659330439	10.40700415	9.762600438	8.951960433	10.07219102	8.723012094	10.11126634	8.733033025	7.86220217	10.69876554	9.645641029	10.01908111	8.76996357	10.05414038	8.967828036	10.1110661	9.790064388	11.37566603	9.883290722	11.21902602	10.46705633	6.358274151	8.315864595	10.1018488	8.996658903	11.66641742	8.698156282	7.913220587	9.959824106	10.90567469	8.870825933	9.872773048	12.54212733	9.257654796	6.70467442	9.952006233	9.213367176	10.76673976	10.26262591	10.36456096	10.52363855	9.990760496	8.26287369
PGD	11.19893721	12.7750521	11.94578043	10.21107519	10.36051018	10.29752488	9.883290722	11.35104936	10.15727883	10.6013235	11.95738491	12.78685962	11.91014212	11.95738491	12.2183084	11.10457737	13.4778658	10.76779501	11.04460878	12.85035923	10.38037982	11.56128071	12.29137871	11.31990873	12.91062688	13.54224828	10.74949624	11.1067261	13.07511408	10.03161233	10.09836524	12.01398479	11.02679103	12.67964841	9.954473037	10.26549239	9.704764951	11.74830571	10.17777321	11.48451344	11.93199813	12.74738361	10.76942426	12.99682289	11.43830298	11.12814401	10.44839861	9.83077988	11.82894752
COX8A	12.67137212	12.99305486	12.98926915	13.37824788	12.24097937	13.09595477	13.16983151	13.15700669	12.10073542	12.48142372	12.39103296	12.65455884	12.30756366	12.83082849	13.00347566	12.65455884	13.54224828	12.6938513	13.05917322	13.37824788	12.73483411	12.40246159	12.57909115	12.9819388	13.09138105	13.09595477	12.63775595	12.43120179	13.25502999	12.93556881	12.54901144	12.35367639	12.77157502	12.56374657	12.53700125	11.95603114	12.62043673	12.44396393	12.07481157	12.07816993	12.43540656	11.8476195	11.83576443	12.90694545	12.26393573	12.6489309	12.80909544	11.95144883	12.23356055
PGRMC1	10.12550506	11.45356066	10.42005291	9.622786177	9.948687004	11.41293231	9.358677843	11.41197102	10.47717785	9.436578709	10.39863577	10.45041963	10.33332822	10.36250711	10.76195481	11.56368263	11.1094615	9.767323201	10.79225164	10.74159425	10.34391177	11.42605018	11.10343985	10.55275895	11.89619544	10.69597332	11.16664772	10.06036514	12.26212108	10.27451798	12.13120588	11.07440801	10.14386058	11.26357955	10.86585816	10.41360995	8.964138499	11.73397659	10.77460622	10.32691011	10.85461063	10.46460782	10.00474699	10.54057268	10.46088056	10.85403369	10.47175483	10.12910826	11.10751382
EIF5A	9.465191884	10.11391939	9.703512186	9.53232749	10.50646895	10.99817395	11.50684312	11.04675718	9.698943468	10.49158423	10.86143983	11.66932036	10.72663264	9.937093575	9.744644544	9.628232895	11.51097396	11.03394913	10.05015595	9.96738216	10.75157303	10.18969869	11.71010272	10.13156164	11.12104085	9.814690079	10.02095513	10.62536015	10.09291926	9.741922722	9.840676687	10.08623887	10.77181253	10.0345005	9.225727993	11.2147188	10.74406218	9.679448382	10.05414038	10.01234947	9.943691893	10.62489346	9.742072479	10.85583176	10.65306531	9.176983585	9.830285078	10.33699028	9.580948106
ITGB5	8.31980497	8.532235464	8.79298546	9.032409271	9.12879302	8.323937189	8.429211077	9.30473705	9.427273892	9.262537319	8.483585775	8.867596311	9.503631402	8.617243835	8.769265236	8.501287082	8.213580044	9.136039763	8.982711345	9.475201735	8.682649709	8.178443648	8.450784356	8.256921862	8.73723283	8.801057422	8.530408606	9.542156933	7.989049576	8.975928408	8.944062988	9.150122661	8.728640672	8.646516829	9.330797272	8.730999879	8.804973252	8.886256353	9.266316759	8.736650145	8.178214747	8.943602466	8.151301495	8.319933068	8.613412754	8.682139842	8.524514303	8.62526389	9.225600099
MGAT1	10.35199863	9.847735138	9.54414581	9.21899036	9.703512186	9.413540764	10.31721723	9.752026709	10.78272341	10.29901884	9.644570813	9.531505401	10.2258959	9.930834245	9.081177513	9.84971909	9.576892839	10.25769734	10.02406891	9.002449623	9.345866106	9.745413886	9.794834883	10.4844569	9.953353523	9.285568639	9.710689203	10.722594	9.968086805	9.534883947	9.320795118	10.33293171	10.15067552	9.72286576	9.969303681	9.769702133	9.782496497	10.19957485	9.742488794	10.31197447	10.18678788	9.942163715	10.45638955	10.11864809	10.92245131	10.19589001	9.786619419	10.27793631	10.14229139
ACLY	8.529520061	8.810702484	8.860531182	8.350146873	9.062073071	8.300550558	8.0945132	8.591620575	8.552921665	8.299626886	8.988074471	8.729627622	8.427120374	8.915224705	8.936808273	8.5072793	9.048371573	9.268305895	8.825879525	8.617122721	8.69455523	9.164830069	8.849486419	8.219312396	9.323423146	9.364475105	8.971652257	8.677629882	8.795560047	8.727601676	9.788460047	8.623744287	8.729241661	8.795823253	8.772861361	9.364879294	8.801867748	9.012995961	9.09310852	8.922100022	9.327492515	8.645419054	8.919566987	8.72077141	9.371863852	7.816454389	9.037790271	8.477723397	8.965141505
SRSF7	10.61322388	10.23048677	10.45990621	10.58051291	10.04154649	10.81938161	9.595788299	10.06480922	9.872946211	10.19693272	9.478632156	10.59271708	9.950629397	9.828895336	10.9699549	9.989038492	10.38461329	10.42095279	9.567419729	9.97326596	10.53625134	10.53397789	11.03813124	9.728395217	9.96843963	11.19082054	9.623783028	10.13194004	9.878181999	9.462883399	10.51597058	10.39839699	10.8181192	10.07183471	9.777865074	10.56905255	10.18540488	10.29549042	10.49605764	9.796866087	10.00109033	10.4133531	10.22856192	9.410784684	11.26452531	10.24224433	10.34522068	10.0570582	10.543478
CDH1	8.386399418	8.803049571	7.653628447	6.768665915	8.435223122	9.381274852	7.465722254	8.865949255	7.900607123	7.084640952	9.423513967	9.34537895	8.841388088	8.21820018	8.905493912	8.627916634	8.616869935	7.651147101	8.40425576	8.556992792	8.461189777	9.297154779	8.785173703	8.821655422	8.022546818	9.823784935	9.728719624	8.909019491	7.873822661	9.352548726	9.375215463	9.081761827	7.931603526	8.370836611	9.099951931	8.260291701	9.398535171	8.843010808	9.30563953	8.579741003	7.687853113	8.855276905	7.872275635	8.964138499	8.847137224	8.399876082	9.649764327	9.336283784	9.864339001
PJA2	10.28027022	10.0031336	9.347690277	9.685976526	9.862212921	9.211333224	9.095200802	9.069970486	10.35419541	9.583393923	8.782214801	9.641285883	9.910805485	9.652003753	10.68755002	9.805261067	9.917026427	9.174414512	10.08381194	9.077169385	9.172762067	9.335223408	9.249475626	10.31684596	9.305277403	9.039730087	9.794082462	9.480842621	9.367938905	9.364879294	9.271110111	9.687165753	9.328294134	8.769841875	9.861229873	9.648422491	10.65306531	9.416173032	9.024958024	9.733833409	9.30029566	10.07163193	9.25531574	10.24203131	9.747682315	10.14935981	9.444768788	10.54603982	9.780126081
COX7C	12.23697246	12.67964841	12.75690632	12.65455884	11.89763766	11.63013915	11.96919109	12.2022542	11.51808911	11.85477206	10.96513178	12.01235865	11.21384927	11.80177694	13.05122946	11.65414248	12.57144928	12.18575608	11.73162337	12.6176971	11.58109714	12.07481157	12.22428248	12.11644945	12.28959531	11.75213472	12.41129021	12.43540656	12.7381944	11.85765294	12.80909544	12.17500906	12.01559887	12.17500906	12.3054163	12.49114625	12.83754401	12.0926064	11.27501363	12.50604555	11.87194008	12.1278792	12.00053279	12.13120588	13.2693702	12.44180963	12.37421013	12.1078554	11.85765294
ECHS1	11.57947871	11.21306028	11.45496908	10.95751464	11.54364574	11.45221428	11.42829957	10.8234764	10.66958902	10.68139111	12.26796433	10.75441514	11.0994857	11.55456132	11.55456132	11.61661678	11.09578296	11.34357974	11.38727262	10.98703117	11.27803086	11.43830298	11.81714664	11.74951587	10.88450025	10.70943241	11.67802892	10.37473924	11.30690889	11.27060083	11.81598088	11.11578643	11.20217019	11.60463763	11.08833745	11.45688721	11.47485468	12.38015962	11.13372298	10.77788996	10.95817632	11.16233557	11.36302823	10.99374128	11.94868406	10.80721649	10.99407896	10.03178326	11.58393965
PLP2	10.72320183	10.51805674	10.13686237	11.66526787	10.89429705	12.41579153	12.37421013	11.63013915	11.60579551	11.24123039	11.10525013	11.92784223	12.04718191	11.65530642	11.54704558	11.39708963	11.24286607	11.09350152	11.45221428	11.99475881	11.65309084	11.2920739	11.24404007	12.0059673	10.99407896	11.32981693	11.86401333	11.06263636	10.45041963	11.46293655	11.36652556	12.04554664	10.65460286	11.09578296	10.98426936	11.26452531	12.32233619	11.13293759	10.91395676	12.03315762	12.15158694	12.02528014	11.59583604	11.74228641	10.48123031	11.38914333	11.24364638	11.60777266	11.9159691
HLA-DPB1	13.78614206	11.53622991	11.65203794	11.6840033	11.84369007	11.4352377	12.75983662	12.14830657	13.228699	13.6096628	11.33348135	12.27802844	13.3343196	12.55637837	10.53077105	11.76824819	10.72038855	11.82224226	12.93874817	11.04325493	12.97107024	12.12621634	12.99682289	13.68261622	10.66086339	11.44924616	12.75983662	12.54479588	11.64594956	12.03001398	12.7750521	11.15861164	13.6487321	11.64355426	12.4642598	12.6261196	12.53431943	11.80049192	12.50123085	13.8146106	12.36099794	12.41789601	12.60917871	10.81750921	11.71237786	13.2797407	11.34822636	11.99316812	12.22428248
SSB	9.762600438	10.0756771	10.5915435	9.708432536	9.469178427	9.82875202	9.588612514	10.32320912	8.513972511	8.971195734	10.09695302	9.911639907	9.383100071	9.131441481	10.34889329	10.1614215	10.22817881	9.160456732	9.506833157	10.00160476	9.963315923	9.054198525	9.464028473	9.501464164	9.889578774	9.857465452	9.914612767	8.931629846	10.48927608	9.536589519	10.38509456	10.02746292	9.702847577	10.2971407	9.536589519	9.88518032	9.801855223	10.7346975	9.714842671	9.391217868	9.966560396	9.831425978	10.23349384	9.994227165	10.25629489	9.139487866	10.08804869	10.17326245	9.859137155
RAB5C	9.910646106	9.848249354	10.01518871	9.731686485	10.41008401	9.02506941	9.928005037	9.542323381	9.886574016	10.22403234	10.05432086	10.35331299	10.1179629	10.69876554	10.1713419	9.919489692	10.03129208	9.516047622	10.54204716	9.428915205	10.08722443	9.812750563	9.954640842	9.411482166	10.71797415	9.444768788	10.47548479	10.26366121	10.25415402	9.941082312	9.025557234	9.800944791	10.14542179	10.37078681	9.443528955	9.937093575	10.60080916	10.73245349	10.15542659	9.783089123	10.7330588	10.55076713	9.782054031	10.05619079	9.801104743	10.22683188	10.70028096	10.29927078	10.04587915
GPNMB	13.58668002	12.5837206	12.71710923	12.54683397	13.44557915	14.65982242	14.19742544	14.56715466	13.23313673	14.03094428	14.03700629	13.77454936	13.47162712	14.33418299	14.01372514	13.93164123	13.37824788	13.23313673	12.97847869	13.53230819	13.09982874	14.55340377	12.7750521	12.10407025	12.2819538	14.00177771	13.7209538	12.4223777	13.7209538	13.04746896	13.34517112	14.36835941	13.75786846	13.45080769	12.58624485	12.43335469	12.71710923	14.1413727	13.2797407	13.4778658	12.54683397	13.16125198	12.22820781	12.44871247	12.04122459	13.6096628	14.22045689	13.05122946	13.49949923
EIF2S1	9.166912185	9.65850135	9.435158755	9.273374486	9.814096981	9.440832344	9.571776796	9.401749654	9.54800178	9.30735954	10.32459106	9.297295334	9.803742924	9.739254881	9.753909858	10.75095435	9.710099252	9.339003934	9.788146814	9.987682644	9.189524704	8.778902886	9.706559537	8.817115184	9.526638992	9.704142921	9.098402304	9.27441071	9.961836148	9.905160729	10.29046815	9.991697744	9.761608319	9.207204967	10.23999058	10.14386058	9.093361494	9.932384869	8.593762106	9.685067325	9.971364856	9.551664305	9.861058749	9.876769661	10.10352308	9.604255275	9.257171757	10.14426112	9.781287529
HAX1	10.83856917	11.33348135	11.67926151	10.904368	10.8181192	11.14910546	10.66790247	10.7250293	10.83307054	10.46802167	11.02811124	10.77279252	10.62669514	10.65639706	10.9520077	10.95453234	10.81152594	10.78510068	10.35779273	10.543478	10.39513724	10.55518355	11.02056166	11.17028017	11.10457737	11.35104936	11.21345739	10.30941959	11.53720971	10.79759307	10.2640569	10.82052352	11.19644619	11.06046081	10.44784933	10.50836972	10.8181192	11.09722826	10.16394209	10.31338271	10.95068012	10.90022931	11.11540714	11.4166016	11.43221058	10.91540903	11.40527865	11.56128071	11.1415605
NFE2L2	11.49707117	11.30298958	11.88091958	11.60356602	11.73881962	12.1448982	11.28394105	12.74168201	11.20595896	11.86863657	12.77331019	12.38667175	11.42078508	12.24654941	12.00460168	11.13608666	12.94597279	11.32280339	10.95129095	13.00699922	12.91062688	11.07812308	11.27296185	11.57103146	11.20087612	13.3395946	11.04805117	11.5529756	12.90694545	10.96097602	11.82894752	12.18022947	11.06759672	12.2874572	11.98860398	11.01320473	11.24286607	12.34407358	11.13293759	10.75843731	11.42316719	11.45591039	12.01559887	11.62439183	10.92839302	12.50840342	12.97508904	11.89480325	12.83754401
TIMP3	9.762284577	9.096947766	9.39476154	9.005941419	10.44812342	8.288058604	9.977130985	9.945945621	11.49458757	8.993300824	9.763188361	9.200031693	11.61994704	9.408978276	7.830524107	9.695446397	7.540606796	9.743426431	9.459190545	9.485641289	8.660530465	8.686332263	7.705274992	7.986857675	8.629663134	8.674749081	9.061044702	9.671096936	7.659330439	8.9369208	9.432448143	8.672559956	10.95957928	9.087733889	10.51573537	8.99215762	9.202630572	6.084778645	9.369170141	9.569288876	9.308134882	9.567684355	8.812403299	9.737657453	8.210802123	9.138151352	8.638693078	8.643525265	8.043218711
MBNL1	8.852083076	8.919946956	8.453970844	9.02208855	8.546099008	10.06497551	8.034726984	9.293839837	9.500667164	8.510361265	9.327355579	9.88535127	9.460487699	8.999627384	9.836956006	9.909023658	9.495407884	8.170708946	9.377313198	9.107531509	8.920067294	9.641861641	9.784618845	9.660528728	9.284407384	9.27809233	9.828895336	8.880978136	9.03390723	8.991478969	8.28288156	9.267069359	9.583254792	8.660651009	9.110104658	8.979040413	9.73814451	9.649030334	9.190524865	9.305277403	9.200788102	9.393848225	9.540523139	9.344147433	8.993300824	9.898558335	9.53860554	8.964519788	9.334521881
MFN2	10.92177843	10.00770225	9.892460551	10.38599316	10.25582288	10.16083818	10.01367314	9.75435288	9.861229873	10.38909352	10.42284198	9.611038076	10.2575041	11.50886142	11.22656517	10.29416688	10.47006741	10.65639706	10.18599846	10.17642431	9.82813598	10.78510068	9.506977137	9.6470834	10.68372591	10.47835836	9.956759546	10.01486889	10.28567589	10.35199863	9.80996205	11.05378834	9.485109292	10.21707577	9.551664305	10.00670801	9.757492605	10.30177948	10.75731622	10.50743436	10.71983019	10.49854103	10.3729175	11.20044728	10.46414479	10.38909352	11.1067261	10.11126634	10.37694499
NMT1	10.30389336	10.03907021	10.16861221	10.08685618	10.01685214	10.01840224	10.1569471	10.38722948	9.774420179	9.893306623	10.58365467	10.37056332	9.924296108	10.41721908	10.81873978	9.943839867	10.45878584	10.25140904	10.66272457	10.42690101	9.980903727	9.974372606	10.29630918	10.47548479	10.72159579	10.71983019	9.886747242	9.915590485	11.15861164	10.43773012	10.55174383	9.658070235	10.17494885	9.846580293	10.12697967	9.831269088	10.33332822	10.15605358	10.33878239	9.383736221	10.71572879	9.961836148	10.65357347	10.13765658	10.55939015	9.340176346	11.12267098	10.01735294	10.28903463
YBX3	13.05489815	12.70867355	13.02165419	13.05489815	12.58624485	12.71431929	12.56121233	12.91062688	12.64359439	12.45282148	13.28860651	12.6489309	12.55637837	12.89641305	12.74458984	12.49359508	12.53823136	12.48631442	12.14986588	12.94597279	13.14879572	13.05917322	12.67964841	12.51779508	12.6489309	11.60879809	13.22416834	12.55374121	12.25615738	12.54479588	12.82933233	12.7750521	11.78279979	13.36399816	12.52021444	12.93556881	12.42016314	12.65996021	12.72556742	12.32905907	13.06703818	12.63175893	13.31566732	13.1745354	11.79538501	12.6938513	12.89313798	13.63709013	12.47949417
IGFBP7	12.70867355	11.72256651	11.65727119	12.92112782	12.65996021	11.34357974	11.73281176	13.06277952	13.77454936	13.2693702	11.50272484	11.71481862	13.56452254	12.18394177	11.10310466	12.71710923	12.33948341	12.40038906	12.44396393	12.27586363	12.47420363	11.92930486	11.98698253	10.85889318	11.44132499	12.03487857	12.27381529	12.84693139	11.40086141	12.49359508	12.39783725	12.92112782	12.34618484	11.60240326	13.58060813	12.19103437	12.53945515	11.14080545	12.71710923	12.72871855	12.50363563	13.39751486	12.28571728	12.81855094	13.07511408	12.70304743	11.82367263	11.47287838	12.01559887
PUM1	10.65062662	9.883290722	10.00801189	10.23977532	10.43583907	10.4316567	9.479481809	9.557927935	9.866532734	9.781602509	10.08192802	9.551941485	9.634167756	9.623933015	9.612264854	9.639479735	9.585407701	10.10010839	9.683645601	10.67288196	10.46366612	10.14194721	9.897807787	9.724564196	9.959487487	10.08560082	9.944503971	9.443236554	9.917026427	9.744949776	10.81454737	10.36503361	9.895544785	9.413409758	9.700106875	9.477145759	9.494418399	10.19918864	10.48817012	9.834169889	9.7225722	10.08227637	9.600314182	9.783401599	10.07104684	9.794665415	10.45855354	10.01875385	9.911991334
ARHGDIA	8.925660266	9.39977942	9.093606763	9.404341521	9.159428798	8.998281073	10.0607862	9.807826412	9.852509525	10.23918628	10.0714324	9.990074254	10.19938782	10.00492406	9.819108863	10.43214369	9.883134294	9.646203614	9.996849998	8.973654442	10.13156164	10.08174371	9.366162461	9.943991722	9.807070222	10.31473681	9.72749137	9.655002094	10.38304584	9.58730458	7.951533267	9.446860596	9.922471248	9.028881992	8.309651192	9.238893779	9.967214098	9.48910767	9.977480352	9.277842235	10.18105594	9.686744076	9.540270859	9.942568511	9.095082582	9.203164204	9.568844505	9.584368481	10.12851124
BHLHE40	9.413276581	9.34948677	9.610327206	9.492581292	9.787854206	9.021346631	10.42433588	9.326562612	9.708741951	10.00835103	10.4418883	10.06845961	10.30702629	11.33153899	9.53261148	10.81515196	10.85206673	9.873126999	11.1321554	9.199321971	9.667704964	9.577884303	9.427546921	9.595505383	10.98982444	8.874081332	9.24481825	10.79282699	8.378442361	10.50004183	9.527303237	10.09498026	9.912633934	8.784039261	10.4742035	10.2367195	10.61597188	8.803049571	10.71405468	9.977130985	10.23261683	9.92953018	11.1922842	10.904368	9.350038671	10.22205783	9.100678286	11.24000434	8.612331676
NUDC	11.19082054	11.08944141	10.60053736	10.67210815	10.52793346	10.63982422	10.79107254	10.03196225	10.30136639	10.61654801	10.82111938	10.47101722	10.4622827	10.60317344	10.94893209	11.23472211	10.46133561	11.00294522	10.97284632	10.3006833	11.09722826	10.84735857	11.00632329	10.86319247	11.05303979	10.68432563	11.19001773	10.31605702	11.05977277	10.43118156	10.97359305	10.70142002	10.71572879	10.79079295	10.30816429	10.98426936	10.44892235	10.92052034	10.76369398	10.84630591	10.75441514	10.89229088	10.49957027	10.39609912	10.7041992	10.50836972	10.52239262	10.4556312	10.61541116
TERF2IP	10.40657073	10.49279712	10.11145433	9.866858687	10.34675664	10.15265295	9.820039367	9.954812987	10.65920616	10.51293657	10.53754171	10.48648789	10.29790815	10.45748674	9.463899891	10.01634886	9.680884647	10.25293363	10.18700476	9.778173564	9.58491048	9.934153113	10.8234764	10.21005007	9.427273892	10.54057268	10.18203241	10.17003557	10.28725512	9.920194169	10.11760968	9.936626936	10.21400856	9.72608152	10.07713733	10.25870358	10.50694573	10.70658261	10.88637041	10.1534594	9.869166887	10.36639495	10.5166403	9.71845624	10.48418921	10.15827173	10.84106144	10.07658352	10.7330588
TMX2	10.82404942	10.93471348	11.4352377	10.96174613	10.51456703	11.08695419	11.60014816	9.843141742	10.20564325	10.50790762	10.71916237	10.63448193	10.3946072	10.70173621	11.33535831	10.79627127	11.23216813	11.07440801	10.81781221	11.00360089	10.69710703	10.76315965	9.915266823	10.04082933	10.88637041	10.64357864	10.5700901	10.52121312	11.4482481	10.96174613	10.75187087	10.51231854	10.94664841	10.81996546	10.44687009	10.27853449	10.86650409	10.86143983	10.12326268	10.18910902	10.42334727	10.8449675	10.64632037	10.5700901	10.29611485	10.77665948	10.75731622	10.65407506	10.11513063
ARCN1	10.47974841	11.32180714	10.71200726	10.3259904	10.39018314	10.24062723	10.05834409	10.43028595	10.5345077	10.3502317	10.7088585	10.62693957	10.57367121	9.958121427	10.41191907	10.68461788	10.09854999	10.26614335	10.41008401	10.73815893	10.21312818	9.997031445	9.219895991	9.398157967	10.62366686	10.44106654	9.690818004	9.776594957	11.0646932	10.81938161	9.994227165	10.31766826	9.640973712	9.588875891	10.32154237	9.829203641	10.7533163	9.826126118	9.571636707	10.29833047	10.35553817	10.18046908	10.16529579	10.91193183	11.26534516	9.989208097	10.33421307	11.40356302	10.12169104
UBA2	9.852164399	10.00631899	10.56112054	10.5437105	10.25339958	10.58522998	9.64784134	10.60626556	9.509867006	9.464155785	10.50836972	9.976641695	9.633448143	8.97059839	10.08075784	10.10857632	10.67467847	9.686138192	10.1042359	10.73359426	10.3098054	11.46101644	9.983590524	10.62489346	10.97214834	10.01384671	11.00019246	8.826598337	9.918608036	11.18360527	10.86260598	9.889065425	10.37155231	10.79824934	10.30567603	10.91472538	9.51267205	11.4110704	10.0109441	9.877486885	10.19873299	10.21962739	10.19785379	10.30922759	10.50073625	9.802141955	10.72636221	10.69418882	10.99201897
FBXO7	11.19404516	10.92571779	10.8770811	10.60368835	11.16233557	10.87949424	10.95751464	10.7821231	11.12017771	11.11180335	10.88637041	11.28944283	11.17341492	11.44527376	11.88469974	10.7041992	10.6302887	11.13758881	11.08041676	10.56213395	11.27630687	11.1321554	11.14686149	11.57594247	10.69822499	11.27803086	11.05084797	11.16708668	10.79345974	11.02601747	11.40262707	11.23630447	10.87406514	10.64011765	10.9520077	11.21902602	10.58621758	10.36227783	10.97284632	11.12976166	10.85017928	10.66246856	10.76552337	10.92692282	11.0862222	10.94074488	11.58045923	10.91045148	11.29036892
GNAI3	9.35045723	9.539153346	9.167528113	9.363141383	9.013627004	9.619333782	8.953887822	9.663616579	9.757492605	9.491082089	9.605340691	9.636171389	9.767452661	9.855305051	9.711598091	9.776440788	9.754808524	9.663909844	9.927440846	10.12930775	9.496555513	9.439565595	10.1796513	9.903541723	10.31178676	10.06810287	9.765360971	9.663909844	10.1360633	9.820375249	9.979701576	9.979881862	9.478332686	9.922807488	10.09776863	10.23865602	9.728395217	9.802773441	9.594297644	9.751273021	10.90499144	10.12890822	9.393616244	10.23826265	9.25156701	9.607576688	9.349886426	9.910002045	9.978472762
CHD4	9.239028053	8.696836465	9.297545326	8.91919421	8.890704836	8.593501031	9.004668721	8.392956145	8.85714641	8.23733309	9.009293679	9.11574573	8.54150064	8.957975816	9.274276803	8.690429666	8.982248495	8.54815836	8.857493475	8.623744287	8.784161789	8.780925707	8.06984116	9.121592589	8.776521585	9.022566406	9.268305895	8.657661547	9.161451988	8.773660762	8.710731564	9.039250093	8.941557564	9.530651606	8.90573778	8.502285019	8.436411356	7.922988036	9.096087535	8.779613096	9.214298806	8.973654442	8.920505108	9.322807663	9.605469556	8.866895719	9.200536006	9.051525263	9.065147655
HTRA1	11.01120909	10.07846677	10.23134824	10.93193917	11.90472649	10.29591602	11.11932052	11.38047917	12.05366969	11.77097855	11.16077677	10.56905255	12.67415114	10.06371943	9.752512588	11.09653183	10.09776863	11.3943317	11.17028017	12.22214969	10.64299191	10.55149187	11.07812308	10.07731549	10.44892235	10.64584451	11.2147188	11.68865851	9.378724183	11.18206553	10.95662757	11.92028138	10.34413595	11.20044728	11.8889009	11.22339554	10.09210311	10.44388268	10.51033851	10.7533163	10.32385185	11.77898062	10.88916405	10.39701226	10.00330633	10.85889318	10.76195481	9.523097659	10.3760427
LRPAP1	10.0706564	9.487019442	9.275481608	9.38467376	9.883630299	9.079311391	9.552468353	9.775009739	10.12419565	10.67689504	9.407364701	9.539859709	9.786619419	9.896079992	8.94772691	9.997360987	9.23635755	10.10648977	9.852164399	9.317194473	8.939481295	9.48880805	9.371994722	9.190039486	10.06761943	9.734135085	10.13962748	8.848920314	10.0309274	9.630568791	9.432448143	10.1042359	9.716147656	9.822677023	10.55149187	9.866203203	9.596963936	9.536281492	10.35484048	10.55860006	10.02336013	10.61654801	11.49555523	9.486359909	11.05612419	10.42732733	9.979881862	11.10831716	8.878965062
ITPR3	6.437728887	7.767577158	7.38316952	7.751190091	7.302503073	7.909683193	7.623787396	7.925063745	7.788320359	7.526123546	8.168242123	7.797180404	7.654665584	7.536327415	7.446093956	7.52484922	7.480745568	7.557580778	7.83308716	7.531362326	7.753597182	8.096638128	8.058097623	7.675946317	7.996478097	7.378527022	7.564484595	7.851616894	7.52056612	7.651386232	7.801250434	7.905757232	7.156445764	7.618392448	7.259221779	7.716180741	7.647295541	7.533330681	8.059160352	7.837338533	7.570008711	7.338473437	7.775535332	7.981737375	7.699535014	7.183393201	7.428921942	7.297024117	7.56034293
PITPNA	9.859293585	9.72151936	10.51833828	9.728559702	10.1614215	9.545875026	10.46181968	9.737359791	9.643965284	10.36800734	9.947051146	9.945783051	10.09210311	9.936103618	9.846236576	9.85055869	9.182866447	9.786923877	9.931885313	10.06156287	10.0860272	9.612705923	10.207841	9.432319427	9.028881992	9.897485131	9.992866612	10.10202553	9.431809563	10.47974841	10.44234477	9.301977156	9.834624893	10.01384671	9.723166675	9.834321985	9.072340752	9.649913981	10.27409579	10.40721895	9.38658391	9.944145766	9.904863325	9.927798991	9.745705523	9.462883399	9.683501522	9.372390015	9.975105516
IDH1	11.38952805	11.82089155	11.96568865	10.36728106	11.76436893	12.17686015	10.82178752	11.4593787	10.47494536	11.19644619	10.543478	11.89763766	11.36038951	11.48633365	11.71355605	11.00852192	11.64237394	10.5731638	11.10024534	11.59786647	11.4678946	11.21645132	11.22060015	11.08397014	11.91446133	12.25794883	11.04609448	11.75820051	11.75929507	9.922968593	11.68760556	11.2313035	10.97359305	11.96919109	10.95817632	11.36914633	11.30778638	11.09872233	10.53289099	11.25868475	11.53393114	11.75579554	10.7088585	11.26710476	10.20380746	11.27672076	10.87341655	11.55456132	11.35495108
SELENOW	11.13129434	10.46414479	11.45990058	11.63529504	12.67415114	11.2979702	12.01398479	10.4145523	11.39796803	11.48731683	11.06838472	10.48927608	11.85612944	10.78444514	10.92378063	12.00185355	11.13372298	11.21554224	11.47697906	11.55456132	10.68616471	11.30948457	10.80541241	11.61661678	11.99912656	11.90675122	10.66675178	11.52756157	10.97928312	11.35587612	10.34675664	11.74951587	11.07440801	11.30376277	12.12954729	11.82224226	11.26066599	11.24203925	10.66142718	11.66526787	11.65937549	12.16359164	11.35238716	11.63908603	10.83426942	11.76961209	11.7363666	11.66787596	11.46199827
SLC7A5	10.08739677	11.4110704	11.27630687	10.25670192	9.617734214	11.29365977	10.44146644	11.04805117	10.90367834	9.824527546	10.94756626	11.74228641	10.81572616	11.30690889	11.78538517	10.36615986	11.71355605	10.48025409	11.48946021	11.09199075	11.62094595	11.05536159	12.14830657	10.10441022	10.31814457	11.31813293	10.7250293	9.58064442	11.86673683	11.31549097	9.546195129	11.15787471	9.871564163	11.81853095	9.266176197	12.39350445	11.10310466	10.69739944	9.963687632	9.990074254	10.79996919	11.2244108	11.20963159	11.33810441	11.22656517	9.605340691	10.97623346	9.955509675	10.62390974
AMD1	9.81041954	9.752971894	9.596963936	9.26424114	9.803742924	10.0504903	9.463899891	9.901937868	9.088957394	9.984640928	9.374060309	10.35287226	9.604255275	9.787710699	10.0045605	11.05378834	10.57264381	10.2365109	10.34629884	10.51231854	10.42115703	11.21738407	10.21147683	10.67067217	9.515492003	9.178747804	10.31178676	9.441634727	10.01198901	10.05834409	10.54897594	10.66031814	9.881011447	10.29026653	10.00721231	10.25670192	8.730759367	10.01310603	9.321580666	9.653607558	10.42783785	9.744043395	9.207204967	10.41498884	9.941962967	10.28220826	10.53625134	10.44462202	10.82318818
PSMD1	10.33445679	10.90231115	10.66675178	10.93263017	10.62390974	10.87735395	10.7608034	10.53104725	10.72445352	11.18921541	11.34822636	11.14527965	10.63785606	11.08397014	11.00360089	10.86831058	10.54057268	10.76942426	11.13057297	11.00632329	10.7940408	10.71090537	10.92571779	10.98565768	11.49555523	11.19155943	10.75495518	10.80659689	11.25171461	10.48992564	10.64100127	11.00984176	11.21738407	10.36728106	10.99061027	10.59840074	10.73417354	10.70368333	10.9975123	10.4650975	11.12731054	10.97431653	10.84106144	10.98642317	11.29123367	10.57465183	10.52534354	10.75671976	11.02433844
CREG1	11.36731974	11.30948457	11.50366317	10.7772594	10.8495483	10.99881914	11.24900607	13.13189495	11.21599356	11.46400029	11.12462973	12.83375826	11.13372298	10.74759716	11.3586286	10.12057585	11.16388747	10.2704639	11.02124631	11.92784223	10.71232683	10.55573291	11.12421705	10.49301573	11.55456132	12.04554664	10.83248733	11.16388747	12.26603316	11.02124631	11.17957451	10.33971022	11.65937549	12.43969	10.8234764	10.9975123	11.1230288	11.4530865	9.822066168	10.9520077	10.94074488	11.69192937	11.78786336	11.34004028	10.70717872	10.56931113	11.26182921	12.07977402	11.30050983
CSTB	13.29286755	12.55637837	12.77801587	12.20597749	14.03094428	13.4778658	13.21098351	14.03094428	12.81586159	13.83712477	13.57497082	13.32491531	13.23750062	14.37603909	14.17546951	13.86741452	12.76545727	13.28860651	13.59901353	13.50510975	13.3343196	13.52118827	13.62101098	12.87045903	12.90694545	13.15700669	12.29137871	13.44557915	13.25931406	13.75786846	13.67109976	14.46143488	12.45518625	13.75786846	13.39241744	12.74738361	13.6993648	13.12759647	13.13189495	13.18802326	12.39350445	12.95369497	13.228699	13.40855337	12.53431943	13.89150149	12.78964737	13.1745354	14.17546951
PCNA	10.37519435	10.25712012	10.43535667	11.53824464	10.2066721	11.58616053	10.04389952	10.99817395	9.724871446	10.14229139	10.42115703	10.46705633	9.488385025	10.20063008	10.47835836	10.52819443	10.12662379	10.75616707	10.41770532	10.5907359	10.67689504	11.68525055	10.33163005	10.82883441	10.80781438	10.56739896	9.851207908	9.559284965	11.03394913	10.18282616	11.30050983	9.883134294	10.93601781	9.910480063	9.630568791	10.30879466	9.400032607	10.6878425	10.8018257	9.432866966	10.36940453	9.397755821	11.15713354	9.88501092	9.725498887	10.64659706	10.28265838	10.08301276	11.38318961
RRBP1	8.418116131	5.723769567	7.379042719	6.641124978	8.305494435	7.839765054	8.371309197	8.112227021	9.523795182	7.801714137	8.733504675	8.034726984	9.058625722	7.696510525	5.79617901	8.4528944	6.417190654	8.541622848	8.664341091	7.973311021	5.068698086	8.809609847	7.15897238	6.661565033	7.952604671	7.644284409	9.438730845	8.691004159	7.904803619	7.321796304	5.607538299	8.188009602	5.685804714	7.161022952	8.578490052	5.800445875	7.126354818	8.763919535	9.166657145	6.113757887	8.569386191	9.068074406	6.521379728	8.604091568	6.980102117	8.212838685	8.704702378	8.109884894	7.665182058
TNFAIP1	9.802773441	9.615503323	9.625524171	10.11086621	10.54846256	9.714402512	10.52469394	10.53104725	10.54795769	11.15641054	10.95694857	10.32281842	10.48949103	10.85957286	10.16280635	10.25198105	10.92512468	10.67183444	10.22452444	10.6329448	10.61863678	10.27472655	10.60368835	9.889065425	9.666662116	10.99201897	10.68285125	10.93335156	10.22817881	10.68432563	10.46088056	10.05193998	9.903864527	10.05976955	10.52976437	10.79657152	10.7940408	10.15882424	10.36273702	10.49257069	10.40851424	10.05670446	10.15727883	10.34629884	10.08788937	10.23807961	10.47446307	10.34099216	10.66675178
HDAC1	10.98982444	10.5450374	10.55250065	10.85583176	11.01782374	11.82367263	10.65553528	10.65587198	9.674660079	10.30747031	10.44511486	10.10495448	10.52924894	10.79996919	11.52959351	10.33588495	10.66298143	11.25171461	11.01656131	10.96650186	10.42643565	11.79784486	10.51390405	10.93678338	10.81996546	10.77757322	11.12894509	10.48817012	11.54593538	10.35199863	11.18206553	10.59364412	10.12753484	9.993343947	9.777520433	10.07606574	8.684872442	10.78924104	11.79538501	10.26366121	11.08323849	10.74637207	9.778476933	10.97928312	10.10240146	10.48970256	11.47085881	9.595788299	10.53599885
DDX3X	11.47287838	11.21818185	10.99308041	11.2147188	11.39616804	11.99316812	11.18611013	11.65414248	11.2313035	11.10239327	11.04609448	11.67926151	11.32718466	11.44630539	11.66284556	11.47485468	11.17573516	11.33715656	11.24601409	11.4166016	11.75579554	11.54805571	11.77898062	11.49657227	11.54916513	11.09317707	11.52650996	9.759509212	10.8436235	11.2944246	11.32981693	11.56368263	11.94114496	12.0059673	11.39155868	11.95738491	11.44527376	11.54364574	11.97373203	11.92491272	11.7183193	12.03158276	11.82367263	11.23050606	11.9856378	11.89048846	11.78400956	11.20714517	11.67289422
LGMN	10.23261683	10.14156351	9.43603844	9.39147197	9.34389875	9.367938905	10.3972318	10.15808829	9.950629397	10.5450374	9.452235887	9.606628706	9.777038503	9.940732788	9.39147197	9.26424114	9.649030334	9.766862484	9.343766545	10.00195953	9.826713797	9.878498629	10.49854103	9.715885854	9.529240148	8.367568467	9.373656904	9.438037087	9.621057182	9.784468263	10.38599316	9.577444505	8.876477166	9.395643702	9.742348612	9.979881862	9.824681029	9.558511028	8.376035485	10.58671598	10.05414038	9.536281492	9.82875202	9.513520016	9.602149758	9.986869407	9.816956081	10.40789676	10.1789933
PPP1R7	7.139170834	7.726733016	8.247451013	7.839017789	6.871583165	5.997144732	7.864586224	7.647535305	8.132955428	8.43866081	6.805098337	6.78769852	8.382712212	7.241663308	7.645320337	5.920520191	7.493132607	7.470485951	8.061780363	7.626758254	4.450138597	7.931367115	8.429438179	8.049981511	5.976746739	7.751308517	6.559157125	8.542610071	8.059821766	7.726600459	7.477080341	7.885929615	8.054961093	7.543911007	6.050871386	8.182720907	7.628860022	4.065090093	7.541463062	7.003893308	8.063679241	7.366640639	7.288995301	6.982942793	7.629139367	7.761103726	5.846530107	7.461342114	7.56727838
PLS3	12.06484384	12.03487857	11.12814401	11.5851021	11.97660286	12.04122459	12.08612366	13.46635364	12.93193171	12.35894888	12.676663	12.81586159	12.48631442	12.48142372	12.20956021	11.9751079	12.23155277	11.68865851	12.53431943	12.39350445	12.35468575	12.58859618	12.22820781	11.71125059	11.74715628	12.15835542	12.36099794	12.15158694	12.79303065	12.75690632	13.21594679	12.37203771	10.7625851	11.83172054	12.72556742	12.06831854	12.2022542	11.81714664	12.20773412	12.72556742	12.08782181	11.79158495	11.78658887	12.39783725	11.86929301	12.16439274	12.29510417	10.21615858	12.93193171
ERP29	11.59191881	11.00151413	11.66073036	11.60014816	11.30863305	11.82089155	12.04554664	11.79425629	11.84369007	12.00053279	11.12462973	11.72568635	11.49555523	11.90402155	12.24830845	11.75213472	12.12462315	12.04397282	11.44037231	12.29716328	11.65727119	11.74469341	11.39894931	11.12338213	11.71607599	12.57366164	11.99316812	11.50272484	11.75075507	10.60053736	11.85477206	12.09409547	11.99316812	13.19710082	11.55583084	11.81598088	11.74715628	11.47697906	11.88163641	11.90865181	11.74228641	11.98410284	10.98703117	11.58393965	10.81322565	11.65827864	11.69528847	11.69292467	12.04554664
RPL3	14.76324423	14.61074292	14.76324423	14.62541598	14.58148237	14.69413606	14.71698238	14.4545575	14.5740539	14.77156874	14.76324423	14.71698238	14.90972256	14.63238053	14.92649378	14.61074292	15.17597569	14.97186005	14.49651441	14.72432183	14.69413606	14.94313057	14.48218112	14.61074292	14.42888188	14.88547364	14.93470025	15.1200472	14.73263336	14.53093666	14.96145521	14.86010441	14.53873638	14.36835941	14.56075404	14.4749617	15.36837848	14.55340377	14.70936218	14.51215844	14.78738987	14.60377376	14.29060121	14.88547364	15.00095131	14.85161233	15.05225542	14.70215463	14.86010441
CTBP2	10.9699549	10.49207034	10.41669974	10.25830402	10.8819899	10.17093272	9.376376394	9.840373871	9.362888464	9.007871353	9.428373675	9.843622665	9.839390376	9.510831672	10.54446288	10.17494885	9.391217868	9.752971894	9.264785374	10.46648685	10.63982422	9.891385694	10.06190449	9.063770398	10.13805249	9.715467709	10.73815893	9.453303744	9.556530274	9.998047944	10.45638955	8.954463265	9.495691946	9.740482641	9.588337336	10.825873	11.29963283	9.754066388	9.008807832	9.903864527	9.605091792	10.32320912	9.980903727	10.0345005	11.00151413	10.14037594	9.834933965	11.0646932	10.3972318
SNRNP70	11.64237394	10.98285099	10.86289952	11.39155868	11.60579551	11.62439183	11.37850086	11.21048632	11.40527865	11.70761779	11.05201234	10.86705237	10.87678633	11.04675718	10.8713145	11.08323849	11.07440801	11.73397659	11.37850086	11.50272484	11.4530865	11.58289792	11.18611013	11.05378834	11.66409349	11.4482481	10.99549501	11.44735585	11.43029856	11.00151413	11.02504057	11.15328813	11.48633365	11.13524774	10.87591252	12.08306819	10.79996919	11.44316271	12.21459097	11.25539047	11.19314313	11.13758881	11.50783599	11.09872233	11.34195783	10.8709908	11.19001773	10.59295075	11.1764788
RAD23B	10.31766826	11.01513197	10.58265582	10.6441859	10.48501249	11.09048591	9.996319505	11.55923612	9.974372606	10.66468029	11.45122008	11.25219742	10.30274019	11.06184908	10.63245867	10.50247397	11.51496864	9.622060838	10.44234477	11.0239913	10.56501983	10.46705633	11.37374887	10.651976	10.37247093	11.38464312	9.739089502	9.50840589	11.23793057	11.12189745	10.37247093	10.52664073	10.86319247	11.57401879	10.62441578	10.47006741	11.63585449	10.55887222	10.99201897	9.92953018	11.03330248	10.98391152	10.84829268	11.08255126	10.3899924	10.62070015	11.00918391	11.64477463	11.39796803
SRRM1	9.62220912	9.661477906	9.638576177	9.768540254	9.96738216	10.07219102	10.26160876	8.863545036	8.741534117	9.770787981	9.817479461	9.017592224	9.356017202	9.317333176	10.10240146	9.24190838	9.684648663	9.715885854	9.004337163	9.748899467	9.913325537	9.59865431	9.296884951	9.456841781	9.383871556	9.441213885	9.568699967	8.716108057	9.830431655	9.085812494	9.067800484	9.493482764	9.089806272	9.284661077	8.76996357	9.294238561	9.151812973	9.569428528	9.553949036	9.267827283	9.153840648	9.671244865	9.321580666	9.225991654	9.292026839	9.767734741	9.778476933	9.667111681	8.999383211
NDUFB8	10.88916405	11.06336211	11.21220867	10.69509612	10.56213395	10.8970605	10.95817632	10.68000348	11.06046081	10.28612835	11.53067391	10.45588827	10.81694039	10.88330404	11.18206553	11.5817523	11.21144353	11.05823405	11.08397014	11.48277189	11.14757778	9.77323244	10.11941409	11.48542673	10.75441514	10.31568852	10.69355432	9.851045445	11.76824819	11.11859399	11.1257908	10.55887222	11.24744107	11.11540714	11.21738407	9.721820354	10.8548823	10.32979997	10.40811093	10.70477945	10.82883441	10.87341655	11.23384866	10.37742745	10.8534144	10.23373426	10.31214967	9.940343951	10.93471348
ARIH2	7.881326902	7.099664651	7.808098166	7.73418574	7.352921773	7.923979918	8.119487792	7.354902169	7.791208257	7.791085188	8.259041623	8.083504897	7.30554006	7.758443712	7.737391176	7.923852882	6.865493779	7.72334736	7.612041285	7.152928373	7.681326384	7.972253759	8.213910442	7.716424284	7.335713842	7.459163047	7.665419086	8.122421853	8.044278521	6.99780481	7.262200058	7.641759264	7.548312149	8.113698144	7.721100473	7.730784621	7.881326902	7.631824299	7.218822483	7.868056819	7.514823811	7.350296365	7.625914096	7.948608671	7.248698477	7.838506602	7.649298784	8.055341907	7.453308041
ENO1	13.49383042	13.54224828	13.45501615	13.14879572	13.01755848	12.65719353	13.08307499	11.65727119	12.40246159	13.30208518	13.7690195	13.47162712	13.19710082	13.32491531	14.13568823	13.66627243	13.62101098	13.41279653	13.40855337	13.28413583	13.39241744	13.43543807	13.02601033	13.86191626	13.8146106	13.68261622	13.21098351	12.35266805	12.20419587	12.75983662	13.47162712	13.7209538	12.76852779	12.95369497	12.85035923	13.59901353	13.61546394	13.3395946	13.7628358	13.65453784	13.6993648	13.31088191	13.50510975	13.7628358	14.08376265	12.80909544	13.18802326	13.50510975	13.40345327
PSMD13	9.464155785	9.450918447	10.49605764	10.20425974	9.672346972	9.651093841	10.07321495	9.065035706	9.440966105	9.819584867	9.348354272	9.8934849	9.823300518	10.15464745	9.837439308	10.15483786	10.13962748	10.22968971	9.9841151	10.28683486	9.751273021	9.334392966	9.732678375	9.436717247	9.867990627	9.794514903	9.759040051	9.67546725	10.12057585	10.19693272	10.73130561	9.578020669	9.797338934	10.00873336	10.37247093	9.52485974	10.43311157	9.977645787	9.395519506	10.24203131	9.852509525	10.30090551	10.72038855	9.674509049	10.39561655	9.540523139	9.458498008	9.753580818	9.073318632
ILK	10.54603982	10.14699729	10.36503361	10.7041992	10.84042733	10.45290514	11.23258808	7.956796029	11.1122499	10.53077105	10.44234477	10.16043921	11.07975892	10.75035749	10.05815319	10.62974385	9.892460551	10.73982227	10.52819443	9.749430998	10.48648789	10.46960517	10.40554454	10.64299191	10.27148891	10.00363658	10.51573537	10.49499798	9.396597277	10.59709172	10.41054279	10.33185633	10.61458496	9.785962558	11.03252997	10.62285869	11.06838472	10.31214967	10.18519812	10.98982444	10.54745169	10.47883775	10.15141097	10.46088056	10.4759533	10.433558	9.939291742	10.53000963	10.1110661
BTG2	9.043705317	9.138269996	8.913557606	8.694436368	9.042254302	9.30563953	9.290123526	9.551521564	10.45189499	8.757220598	9.243375357	9.302476252	9.110858404	10.09175379	8.472952016	9.431691254	9.17572937	9.358285812	9.394370395	8.897190861	8.830678787	9.049126854	9.050086639	9.088463967	8.867243471	8.831225536	9.476856598	9.63276365	8.965263952	8.889961862	8.382140946	9.113621865	8.490066855	9.155027538	9.161981728	9.090612712	7.755683843	9.052454517	9.263225118	8.847514767	9.122855863	9.95582056	9.158042067	8.577904038	9.252041379	9.175490445	9.655575468	8.486544555	8.982481457
CAPZA2	9.948316415	9.550285599	9.575982525	9.724410437	9.552200853	9.471052596	9.416173032	10.32691011	10.27664266	10.04119026	9.998228874	9.910318327	10.11941409	9.735025608	9.79501711	9.866532734	9.973971843	9.575402966	10.30654255	9.596667549	9.316783979	9.112700133	9.471973526	9.834778644	9.879806953	9.387793209	9.629432323	9.659772997	9.709321641	9.367688626	9.827980658	9.73829087	10.18223817	9.897650062	10.24446455	9.131566137	10.00835103	9.707425331	9.052675136	9.561786739	9.470090883	9.672346972	9.289884289	9.992239062	9.719943132	9.789732039	9.571776796	10.25769734	9.966402197
SPCS2	12.59886951	13.11999399	12.64629118	12.5837206	12.34407358	12.68230506	11.81598088	12.10073542	12.65996021	12.05523967	11.76298125	12.20773412	12.17686015	12.57144928	12.10582572	12.59610469	12.29331388	12.46918765	12.72255507	12.31609416	11.89358757	11.98698253	11.85906263	12.43969	12.43747023	12.19644375	12.29331388	12.96777244	12.21123016	12.69692036	11.80797282	11.97373203	12.61217899	11.90189006	12.03158276	13.90771671	12.72556742	12.13120588	11.61882978	12.01083225	12.14305409	12.48856436	12.66591142	12.18575608	12.69692036	12.94222403	13.38316975	12.97107024	12.08612366
DDX1	10.978521	11.5647555	11.3943317	11.52015612	10.47692097	11.39332792	10.48050264	10.8087703	10.53132768	10.48074822	11.59244883	11.35674781	11.14910546	10.82773803	11.48181154	11.63013915	11.43120675	11.56368263	10.92245131	11.19718431	11.66932036	10.62585332	10.52144298	11.60356602	11.61439216	11.55923612	10.51863006	10.38909352	9.586098465	11.62439183	11.57401879	11.63585449	11.39991199	11.20636035	10.88450025	11.16008396	11.16077677	12.26603316	10.81572616	10.41387677	11.22732464	11.14686149	10.66523997	11.40168646	11.56368263	10.92052034	11.54704558	10.87162994	11.66526787
ATP1B1	12.31609416	11.63908603	12.18215502	11.29280108	13.228699	12.6907075	12.77157502	13.89689735	10.60677665	12.48856436	12.97508904	11.1662202	12.54479588	13.44032983	12.32905907	11.92930486	11.53622991	11.79538501	11.77510065	12.72255507	11.32802742	10.52871934	12.33301886	12.03797805	12.38227571	13.31088191	12.02199225	11.11471232	12.48382382	11.4352377	11.96282608	11.18360527	12.03487857	10.39912653	12.79582308	10.23755354	11.15787471	11.29963283	12.78082867	12.15158694	12.65158221	11.99912656	11.52234785	12.24473042	11.72319526	12.81244701	12.25018918	9.233441693	12.22988174
RAF1	10.54102948	10.09060996	10.4759533	10.3083899	10.16280635	10.17093272	9.988215818	10.1179629	10.37519435	10.35287226	10.06298054	10.07219102	10.44609734	10.40789676	10.18203241	10.43118156	10.21529352	10.75671976	10.90628457	10.24487029	10.7330588	10.48234631	10.40831856	10.10279615	10.93193917	10.05636459	10.28857477	9.999501204	10.57840622	10.38640145	10.13647496	10.35331299	10.34889329	10.41054279	10.20133295	9.924820146	10.12057585	10.04944953	10.41411135	10.67436794	10.2798604	10.21661182	11.00085134	10.08502181	10.21357405	10.38833971	10.36661214	10.05177714	10.35419541
OTUB1	10.01438618	9.934485538	10.1417584	10.40606433	9.864980127	10.22149566	10.75244382	9.872773048	9.820375249	10.17798381	9.318506304	9.802000114	9.601432321	9.779811507	10.56795346	9.905011838	10.46752812	9.625214875	10.27129109	10.2798604	9.697347752	9.413141412	9.182639282	10.00853837	10.351507	9.888573235	9.902233003	9.875733814	10.25690903	10.32576753	9.938229425	9.606346068	10.14659607	9.200919605	10.26366121	9.71739634	10.0599493	10.16640004	10.34937001	9.201536929	9.585672031	9.473970582	9.461028245	10.36728106	9.354403212	9.779970514	10.14502725	9.161193553	9.6594245
SREBF2	8.631917609	9.676211466	9.714691791	8.949882798	9.009923937	9.54869476	9.726259654	9.514344203	9.399650229	9.486359909	9.979881862	9.713184662	9.371744264	9.926269633	9.690956401	9.189652839	10.06555702	9.506015015	8.968189383	9.118518059	9.618321623	9.837282768	9.1085908	9.529933258	9.033031142	10.1734381	9.575124755	9.765983766	9.626105108	9.11866199	9.503631402	9.511552964	8.647243858	9.082256844	8.854465529	8.866895719	9.176003907	9.296358543	9.765040221	9.309284678	9.208934709	9.059288177	9.055059911	10.09060996	8.910867331	9.705172988	9.756385076	9.247050793	9.383100071
SLC2A1	6.739239369	7.331213745	8.158131839	7.917769063	8.617946869	7.910155985	8.894206995	7.846316258	7.842913346	8.607370555	7.835972467	8.761530762	8.954343612	8.23744716	8.923478342	8.499386473	7.7416117	7.914082608	8.052334018	7.678232002	8.779259128	7.969141883	8.435223122	7.713316546	7.617882764	8.382712212	8.415026191	8.814594161	7.770553104	8.488930955	7.084138952	9.245322325	7.484076401	7.963985344	8.294192116	7.401228921	8.799299222	8.714408706	8.378558094	7.897008773	7.78458214	7.949732736	8.114589265	8.457755665	7.396738173	8.073603995	7.792295827	7.936917624	8.539453394
PKM	13.02601033	12.90066581	13.50510975	13.01048908	13.32031416	13.07511408	13.2797407	12.38667175	13.32491531	13.09982874	13.55882586	13.25502999	13.59901353	13.51008075	13.56979566	13.07907118	13.39241744	12.98926915	13.0335523	12.6261196	12.77157502	12.82182979	13.32031416	13.11619042	13.9133214	13.38316975	13.3395946	13.47162712	12.78385939	13.19271699	12.51084539	12.57366164	13.02973014	12.4985771	12.27586363	13.35412935	13.08307499	12.57639861	12.45074739	12.52467435	13.35412935	13.38793972	13.59315695	13.75786846	12.65158221	12.86713753	12.90066581	12.78385939	12.77157502
PSMC4	9.714402512	9.870198808	9.886237694	9.145012126	9.953528708	9.694384209	9.427822411	7.585725263	8.290652522	8.733614871	9.530346227	9.286719822	9.220024239	8.560247817	9.373928717	10.39406127	9.066180255	9.350975733	9.167925219	9.134287791	8.301526991	9.637057462	8.453427089	11.14080545	10.69482507	9.934485538	8.834050519	7.972944947	10.05338929	10.13487533	10.41191907	9.272085144	9.207460318	10.05815319	9.228589638	9.746143518	7.234229182	10.83982623	8.802713411	8.291641821	9.525930993	9.77323244	9.33693425	9.592942099	9.87244657	8.979545592	9.840997209	9.602149758	9.723316458
CDIPT	10.5545991	10.75157303	10.66906311	10.02198766	10.59271708	11.04883356	10.91733084	11.03738366	10.69768898	11.89763766	10.6085952	10.24956641	10.79345974	10.54151778	10.07475832	10.18890135	10.34846992	12.40460003	11.80305336	10.93948832	12.08462914	11.84999769	11.64701384	11.76436893	10.54672357	10.10240146	12.02024704	10.5854865	10.85270245	9.772927952	10.96615914	10.3356576	11.79288794	11.30539371	10.65034431	12.24097937	12.0601032	11.94578043	12.1278792	11.08980026	10.72038855	10.75616707	10.39766107	10.49854103	11.45886203	10.64299191	10.8181192	10.28154664	10.95004832
BAG6	11.10024534	11.34450005	10.4657833	10.78865547	10.3347065	11.30948457	10.29549042	9.838478179	10.13358079	10.30436751	10.32341897	10.30090551	10.06334791	10.80427799	10.41910704	10.25541334	9.939651591	11.03459045	10.36963752	9.996849998	10.63760349	10.59965061	10.8543238	9.763188361	10.81638084	11.09722826	10.50273296	10.40811093	10.60207539	10.65587198	10.48817012	10.85017928	10.31473681	9.814542524	9.852854357	10.56852653	10.39912653	10.63785606	10.79824934	10.92512468	10.62441578	11.14389004	10.69876554	10.55747	10.21791067	10.36051018	10.38090847	10.33517634	11.43745111
COX7A2L	11.60777266	12.40246159	11.78400956	11.57255096	11.43929497	11.32372248	11.45990058	11.26793889	11.3045531	11.31286627	11.36480372	11.75075507	11.46873614	10.88978843	12.47420363	11.86019703	11.63908603	11.51604106	11.38595731	11.67433899	11.54704558	11.55691734	10.91121743	11.76686835	12.2837899	12.08164381	11.05458866	11.60240326	11.55583084	11.99912656	11.48277189	12.12621634	11.54364574	11.51199664	11.18728049	11.42447213	11.79784486	11.97069006	11.30376277	11.27963243	11.32372248	11.46504099	10.93948832	11.72446418	11.61209813	11.46696052	11.94578043	12.19443974	11.80797282
RPS16	13.28413583	13.12346933	13.56452254	13.39241744	13.11999399	13.21997074	13.39241744	13.14879572	12.99305486	13.03660859	13.56452254	13.10819962	12.94597279	12.09588553	12.35894888	13.05489815	12.84693139	13.06703818	12.87045903	13.89689735	13.44557915	13.31566732	12.35070015	13.88548641	13.4778658	12.73483411	13.43039887	13.08307499	13.01755848	14.26083887	14.3613396	13.04392279	13.39241744	13.7263771	13.47162712	14.01372514	12.78082867	13.77454936	12.88765049	13.16518449	13.40855337	12.82783002	13.04746896	13.29286755	13.6096628	12.92112782	13.3343196	13.80316409	12.9819388
SYPL1	10.55721305	10.28923339	10.68725561	11.13998211	10.68725561	11.95295857	10.5241786	10.8970605	11.47697906	10.58765168	12.27196055	11.44132499	11.278829	12.34407358	12.26212108	12.08462914	12.32905907	11.14686149	11.75075507	11.63196785	10.80396401	12.52243864	10.73588906	11.89358757	12.00332568	10.97769618	11.63682839	12.02385286	12.14139987	11.88163641	10.48180421	12.1448982	11.24668953	12.59118062	11.78150876	10.37430251	11.66409349	11.91310944	11.16549514	11.16008396	11.49167712	11.65079773	10.21835584	12.46205141	11.46976948	11.94735913	9.938229425	11.56901799	10.97359305
BGN	11.12814401	10.32281842	10.3791124	10.90767572	11.38679258	9.399425409	11.517109	11.14309869	11.9159691	12.54479588	10.93471348	10.42828945	11.98262799	10.29752488	8.44874215	11.02679103	9.443668353	10.7608034	11.09722826	10.77058462	10.7077312	10.35852793	9.964038622	9.184336075	10.17268568	10.17494885	10.44286104	11.63529504	8.4528944	10.08878551	10.13271047	10.67802645	10.67857929	9.959994553	11.54141168	10.49700477	9.598234364	9.69512826	11.11859399	11.63682839	10.62285869	11.07512687	10.45923638	10.83921171	10.66906311	10.71465512	10.03555034	9.334929175	9.545718807
TARS1	10.51344098	11.28141129	11.44630539	10.97623346	10.1110661	10.59468766	10.17605922	10.97565856	10.543478	10.35804164	10.6900921	10.93825115	11.04735102	10.89844252	10.92765564	10.8770811	11.53824464	10.14659607	11.45886203	10.75874799	10.83483943	11.60014816	12.25018918	10.38702265	10.96714	11.68157185	11.55583084	9.523640839	11.15328813	11.42829957	10.58810764	11.78903221	10.5915435	11.51604106	10.4759533	10.77431544	10.03017678	11.41560366	11.56792025	9.999501204	10.64529471	10.86319247	9.895079925	11.64648452	11.26793889	9.715885854	11.31990873	10.05583617	10.72722277
COPE	10.99817395	10.77608204	10.42594748	10.60262386	9.957803181	10.88263922	11.39708963	10.56054612	10.55405296	10.6866643	10.94203481	11.09578296	10.69650885	10.44234477	10.23326041	10.19148183	10.73245349	10.2761763	10.76613352	10.67748143	10.80541241	10.48392722	11.45591039	10.77373582	9.938899844	10.58340515	10.52511915	10.06156287	10.99681849	10.27108517	11.10831716	11.05612419	11.00984176	11.84999769	10.57034676	10.31605702	9.921208582	11.12421705	9.524184086	10.24156902	11.30948457	10.50352404	11.20636035	10.88705339	11.23384866	10.32554269	10.74129295	9.727758376	10.77181253
TXNRD1	11.29123367	12.95369497	13.55330192	12.15313001	10.7991836	11.65530642	10.57893451	13.29760436	10.86201571	10.86514736	12.08306819	12.92473576	11.18122096	10.99407896	12.55106092	11.59244883	13.08715019	10.9637966	10.83796337	12.15158694	11.52544254	10.42334727	13.20171996	10.59228184	13.36399816	13.57497082	11.22478461	10.68139111	11.63790599	10.73417354	11.93787959	10.51620285	11.11471232	14.19186128	10.46157541	11.06983449	12.67964841	12.99682289	10.78990961	13.24629759	12.40688665	13.06277952	12.12166828	12.52664755	12.34618484	11.00852192	11.27542706	11.05084797	11.63141072
PSMC3	9.975814367	10.4759533	10.41816181	10.49301573	9.276839108	10.99201897	10.40789676	8.536658217	8.822624365	9.479341113	10.45488696	10.42594748	9.600583225	9.890878012	10.06555702	10.3729175	11.1662202	10.27451798	10.77895817	10.85017928	10.16161313	10.83426942	10.11391939	10.7625851	9.812125993	10.78179594	9.364475105	10.05358399	10.87822508	9.944145766	10.65520519	9.894607435	10.06036514	9.700732375	10.16122914	9.138960063	10.26243553	9.674200008	10.22614208	9.458907099	10.51158094	10.8709908	10.07394328	11.54755345	10.64130348	10.11684666	10.64299191	9.068317277	9.832025247
NUDCD3	7.267878643	7.11491906	7.028167594	7.344895768	6.195037164	7.890437626	7.638978859	6.638589285	7.076359889	7.166478984	7.070719687	6.91239011	6.382148417	7.579449306	7.119591879	7.180257716	7.138137799	7.776746909	7.496515816	6.842541288	7.294498968	7.215227701	7.709527175	7.283838752	7.597492442	6.67323361	6.861245969	7.310207267	6.926204591	7.450456274	5.143903632	6.915108274	7.415589032	6.521964278	7.562898674	7.587899347	7.041882844	7.747029576	6.943920413	7.361438766	7.35233651	5.946701747	7.501532634	7.137748627	6.61420229	6.4072727	7.338206075	7.883532815	6.334132663
RALY	10.14522373	10.0565353	10.06614695	10.05779847	9.913325537	9.879949382	9.644257806	9.877849695	9.306586051	9.372665545	9.609652007	9.922145338	9.599260449	9.756525259	10.24180253	10.40268749	9.254110201	10.23180516	9.920194169	9.106936337	9.395643702	9.479879929	9.117297444	9.456313243	9.79501711	9.96843963	9.793503061	9.293054846	9.772927952	10.31523208	10.25415402	10.40657073	10.22500309	9.469563534	9.413672181	9.116210846	9.838930722	10.42053099	10.23180516	10.16319423	10.75558988	10.16237623	9.182866447	9.939291742	9.889407045	9.63276365	9.393111405	9.78578272	9.889578774
AKR1B1	10.93372537	11.53937457	12.37421013	10.51456703	10.67748143	10.51620285	11.76046036	12.48382382	10.87406514	10.91988792	10.85515056	12.17849147	10.83982623	10.67436794	10.68027427	11.55023732	12.20956021	10.73652191	11.41197102	11.18244839	11.53720971	10.95275695	10.98565768	11.43639472	11.5647555	11.02953454	10.55997879	11.00423287	12.56628847	11.09048591	11.34450005	10.32507983	11.02539714	12.79303065	10.8689524	10.91329005	12.18394177	11.27630687	10.72837523	11.61104632	11.15488487	11.5647555	10.3537742	11.46589582	11.34450005	10.26941429	10.99549501	10.41008401	11.1678572
SRP9	11.8919486	12.11813056	12.81586159	12.37837596	12.11813056	12.37837596	11.67802892	12.38902442	11.6347292	11.840876	12.16950239	12.32233619	11.82894752	12.00460168	12.64083256	11.96919109	11.98262799	11.88614144	12.13626224	12.13120588	12.46918765	12.48382382	12.85035923	12.2837899	12.36548447	12.42449995	12.27586363	11.69642283	12.20685635	11.70359877	12.33301886	12.26393573	12.44396393	12.34194699	11.81598088	12.18931036	12.01870957	11.48731683	12.38015962	12.15313001	11.88753096	12.33735581	12.09104931	11.8741173	12.23155277	12.24473042	12.2129101	11.95738491	12.41789601
PSMA5	10.75907075	12.25018918	11.03164588	10.7874778	10.02636883	11.20130806	10.45438266	10.65407506	10.60787257	10.96481199	10.29374151	10.48343591	10.73588906	11.04250915	10.7346975	11.16388747	10.4844569	10.48552947	11.11062838	10.73982227	10.43535667	9.473122751	11.04359187	10.68196915	11.23216813	11.00019246	10.28154664	9.961515682	11.60137139	10.91045148	11.27222128	10.58051291	11.00852192	11.09283708	11.17341492	11.17379704	10.23373426	10.35553817	9.647988195	10.9876493	11.70359877	11.40913434	10.51833828	10.96852965	10.55887222	10.60734679	10.64922439	10.56314692	11.28571539
FDPS	9.070591955	10.1647118	10.60493456	9.669921652	9.132707332	10.59993673	10.08969368	10.0691855	9.384937716	9.630853964	11.0862222	10.98079881	9.455384764	9.871389134	10.651976	9.71349537	10.14406281	9.543856743	9.593837918	9.680464176	10.09043229	9.846236576	10.23303424	9.806594028	9.643059889	11.26028983	10.15677191	9.771812893	10.64744085	10.07493574	11.60579551	9.358415546	9.761162586	9.393243878	10.24742275	9.500926078	9.496411244	9.641285883	9.918145543	9.182015303	11.31286627	9.994731503	10.32320912	10.53289099	10.20425974	10.34099216	10.42828945	11.12338213	10.32784677
RAB5B	10.0243843	10.32714578	10.29833047	10.44784933	10.33610691	10.10111153	10.40743486	9.925186602	9.722266995	9.986869407	9.988215818	10.11565863	9.775599306	10.27687248	9.630011968	9.323051294	9.372256995	10.08227637	10.02727939	9.826713797	9.920194169	10.45689413	9.927271382	9.812454378	10.10534242	9.778921966	10.46903738	10.40038532	9.564243961	9.754213105	9.352285477	10.25360322	10.22817881	9.976789603	9.709771636	9.88786428	10.12851124	10.1129757	10.93263017	9.660386993	10.16548112	9.820204519	9.899408156	9.873126999	10.04373098	10.22795171	10.20425974	10.37864495	10.48624048
HNRNPAB	11.64977127	12.41353627	12.1601442	12.45074739	11.59583604	12.30333962	11.86673683	12.10953919	11.46293655	11.65414248	12.98926915	11.93491724	11.90865181	11.84640623	12.06831854	12.29137871	12.36099794	12.29137871	12.44871247	11.9004952	12.06484384	12.57144928	12.43120179	12.51541391	12.62893695	12.36548447	12.07336188	12.33948341	12.52021444	11.16233557	12.43335469	12.09588553	12.23155277	12.52664755	11.22656517	11.85238221	12.13797304	11.92171032	11.41380971	11.85612944	12.54901144	11.8042246	12.66868095	12.23356055	12.8903739	11.91014212	12.34618484	10.8819899	12.64629118
DAB2	9.630568791	9.103547723	9.388944774	9.002104445	9.715607429	8.468250379	9.093843427	9.435278665	10.09079515	10.40961883	9.372957124	9.065520869	10.28027022	10.08341944	8.708261012	9.397755821	9.338179765	9.247579763	9.367044331	9.866033925	9.374060309	9.268062334	9.373656904	9.197078256	9.117551516	9.065035706	9.167794196	9.422551119	8.786610579	9.448183097	9.102270688	9.182986758	9.477559803	9.020339033	9.755308609	9.325861005	9.647988195	8.692563794	8.720120313	9.715885854	9.121075778	9.587628081	9.225473384	9.414733802	8.605277618	9.593687285	8.881374117	9.605214605	8.908784407
ADRM1	10.44534066	11.22339554	10.63395034	10.77665948	10.79759307	11.06263636	11.278829	10.80512884	10.25003969	10.7874778	10.58742398	10.68725561	10.66142718	11.52131135	10.95957928	11.59786647	10.72383808	11.08323849	10.89229088	10.58859505	10.87822508	10.59271708	10.46705633	10.71572879	11.41560366	11.18075354	10.76195481	10.41054279	11.16586251	11.52131135	10.74861437	11.06399218	10.94541072	10.50620788	10.5794594	10.27556796	10.13765658	11.01715891	11.19718431	10.25457347	10.34937001	11.30734156	10.68490809	11.16862016	10.34144569	10.57522001	10.94541072	10.48025409	11.01924167
OGDH	10.21661182	9.692306109	9.550285599	9.262153339	9.413804048	9.772136809	9.965145629	10.0745533	9.834013766	9.743102531	10.34284533	10.09854999	9.342306199	10.58416746	8.951364192	9.954812987	9.681446271	9.741067502	9.650484351	9.500110538	9.952496546	10.33046477	9.665231228	9.516497072	9.677599032	9.708741951	9.630011968	9.621913086	9.821315616	9.208809894	9.080938241	9.696051527	10.33332822	11.47189603	9.117978059	9.304588828	10.12890822	8.84441775	10.10202553	9.845301971	9.49398861	9.526782549	10.24570357	10.04979354	9.994402138	9.443668353	9.574980284	10.32281842	10.24701539
TRAK1	5.731496674	5.729140403	5.995429599	6.835613778	6.725066033	6.375560793	6.187093133	7.369442681	4.478114348	4.732010386	6.425216698	8.73425968	7.065692062	4.841755683	7.272458527	5.640228907	6.805276614	5.03607608	6.160176446	7.583705832	3.741932541	6.51628326	7.473793868	4.545934456	7.458765655	7.977216104	7.226072773	7.267068478	5.785753716	7.02079928	6.003127929	7.730195276	4.303057431	7.477767368	4.361570932	4.506079506	6.109635485	4.056390415	6.865110582	7.161947072	6.572880927	7.392154742	6.553776956	7.049067669	7.685985443	7.373434722	6.441127019	5.856649024	7.355763408
APEH	9.451046521	8.823693823	9.374321224	8.265883668	8.853551284	8.692563794	9.095705959	8.609836596	8.942707993	8.442552458	8.421631268	8.924447706	8.922459031	8.97930906	9.240090061	8.870943903	9.300188238	9.210324631	9.234333653	8.549151298	7.599920684	8.464958114	8.375923281	8.885792084	8.562556074	8.620901627	8.451781735	8.868022204	9.182639282	9.269855717	8.776860119	9.365896	8.939139445	9.209706256	8.770809763	9.306586051	8.479096662	8.599927327	7.785208572	8.895138664	9.400411702	9.207718931	8.381111672	9.353606985	9.416442722	8.993539499	9.073074461	9.094460799	9.095579439
MKRN1	11.46101644	11.07137836	10.70142002	11.36819467	11.49051056	10.61597188	10.8495483	11.05612419	11.03164588	11.06149743	11.11350912	11.31455402	11.32459293	11.0118492	10.79710799	11.10343985	11.68813795	11.01153449	11.02259917	11.1257908	11.43221058	12.03487857	11.16862016	11.65309084	11.08255126	11.24601409	11.13524774	10.58719405	11.59244883	10.7250293	10.6302887	11.52131135	11.48731683	12.18394177	10.72038855	10.64744085	11.34316598	11.25583653	11.0366687	11.78658887	11.23050606	11.12421705	10.09060996	11.18206553	10.71465512	11.39708963	11.64237394	11.23472211	11.53393114
SDC1	10.56852653	9.709174438	11.16549514	11.3262905	11.44132499	11.44037231	11.88753096	12.9819388	12.35894888	12.09104931	12.1078554	11.67802892	12.40038906	13.1041152	11.28141129	11.9642355	12.65719353	12.52467435	11.30539371	12.72556742	12.02385286	11.98262799	11.21220867	9.935561483	12.14830657	12.59610469	10.96242937	12.95018257	12.05210103	13.04392279	10.6057252	12.34839209	9.666368529	11.36440878	12.33506804	10.48180421	10.92245131	11.64977127	12.11114579	10.89078598	12.10953919	12.43747023	11.78279979	12.39103296	11.66284556	12.17686015	12.16359164	10.39136787	11.69756187
ARHGDIB	11.98113163	11.23216813	11.14229192	10.71232683	11.21306028	10.30612357	11.78279979	10.28683486	12.04885982	12.20597749	9.489236611	10.59364412	11.30539371	11.62153458	9.30695556	10.46088056	9.906407789	11.30129618	11.83576443	9.559034527	11.29593817	10.77373582	11.52015612	11.95603114	10.79225164	9.981899444	11.60014816	10.8819899	11.12267098	11.27381304	10.25379681	10.46601123	12.0926064	10.10279615	11.3458947	11.81314896	11.2334269	10.00195953	10.36615986	12.13120588	10.73443893	11.23718069	11.02124631	10.62017413	9.913797973	12.28571728	10.24326275	11.57103146	10.94203481
CCN1	11.60463763	11.39796803	11.57713524	11.58289792	11.98860398	10.73018562	11.61770618	11.19718431	12.85708245	11.43929497	10.19569984	11.55583084	12.00053279	10.89919608	9.982547276	11.71956324	9.793503061	11.91014212	12.14305409	11.68865851	10.19497217	10.99127858	10.30296557	9.680745292	10.69768898	9.753748645	11.98262799	11.43221058	9.116926135	10.62070015	10.91268633	10.84427965	11.64477463	11.58289792	11.61209813	11.25268774	10.07846677	10.47618282	10.1920709	12.20050196	11.09722826	10.94931415	10.03110757	11.56792025	10.20907828	12.05705154	10.84296579	11.20297241	10.28982154
SEC11A	11.88753096	12.00910448	11.85612944	11.39519278	11.94578043	11.81175048	12.04718191	11.69878429	11.96010508	11.72925333	11.47387718	11.3306198	11.79784486	11.8510936	12.18931036	11.88469974	11.59042573	11.69292467	11.69029763	11.69997216	11.95738491	11.90744922	11.86401333	11.44630539	11.59684124	11.56023332	12.80909544	11.78903221	11.18611013	11.78150876	12.15835542	11.36302823	11.59786647	11.27296185	11.55691734	12.20956021	11.42354075	11.36731974	10.95564694	11.89358757	11.60989999	11.84369007	11.67559634	11.64030031	12.0991829	11.93646838	12.15835542	12.23155277	11.84999769
TOP2A	9.514930514	9.515218795	10.77181253	10.18580925	8.999747337	11.16233557	9.118910275	10.47791428	7.320614388	9.415125375	10.00987568	9.742488794	7.945058123	10.14229139	10.19371947	8.258442805	11.03363075	9.061685276	10.25379681	10.29108326	12.55106092	9.641861641	10.50199606	10.207088	10.77665948	11.27421039	9.723464722	7.642465629	9.760666962	10.44940874	10.79657152	10.68256723	10.65920616	9.898712893	8.610679954	9.1983983	8.872775047	10.18765446	10.49550172	9.905160729	10.15141097	9.162117506	10.54649508	9.539153346	10.45946845	8.371886011	9.459328659	8.992038936	9.912633934
PPIA	14.80396088	14.36835941	14.93470025	15.09581992	14.81842961	14.99044387	14.61799356	15.06309403	14.56075404	14.91798502	15.20325398	15.03153222	14.48218112	15.27568079	14.85161233	14.90972256	14.91798502	14.74053326	15.23550758	14.96145521	14.89455411	15.16095324	14.65982242	15.1200472	14.86010441	14.63238053	14.73263336	14.87758706	14.64638081	14.74053326	14.68165833	15.06309403	15.0115901	15.18925304	14.69413606	14.46865472	15.02233487	14.3613396	14.44139884	14.83525741	14.99044387	15.04236458	15.23550758	15.31571477	15.22003743	14.83525741	14.90283485	15.06309403	15.05225542
WSB1	9.42089766	8.912827181	8.753448537	9.733263739	9.690025135	8.227428957	9.85565392	8.680621439	9.036685499	9.724255009	9.754642763	9.242277062	9.630291175	9.959487487	9.342668016	9.131566137	9.344147433	8.674182072	10.19629265	9.159428798	9.279334742	9.044273617	8.911316272	10.07394328	8.857265336	9.155284304	9.708280843	9.527575751	8.837885259	9.246193914	9.321445262	9.769434178	9.163152806	8.865949255	9.654150059	9.803442654	10.27853449	8.938113688	9.398025974	12.48856436	9.525416847	9.682615733	9.48299806	10.39561655	8.562194655	9.762889787	9.451437177	10.62070015	9.080938241
MOB1A	7.496383683	8.702318716	8.00721261	7.784454885	7.141196326	7.984240398	7.462552056	8.967718101	8.379728702	7.139592788	9.114090784	8.743242179	8.113568879	7.392154742	9.00317984	8.501768209	8.237561251	7.676850079	8.618823042	8.185054328	8.783677911	9.157222543	7.941430578	7.987824099	8.215699107	8.553367512	7.288868984	7.935432572	8.673361556	8.426388147	9.002104445	8.14380606	8.477038103	8.081100068	8.047843588	8.323937189	8.504119667	8.678206602	8.206983125	8.2165686	8.005541425	8.414435495	8.505682706	8.384457421	8.807724382	7.976576109	7.941315208	8.352720516	9.202098009
PRNP	10.66414435	10.66272457	11.00085134	11.4110704	11.41197102	11.72193884	12.10582572	11.78150876	12.28959531	11.48830834	12.07816993	11.42651172	11.68972996	12.03001398	10.6329448	12.70304743	10.6057252	11.44216706	11.09578296	11.21860192	11.04171452	11.48946021	10.51180396	11.43221058	11.10601096	10.43028595	11.49348924	11.86272195	11.09086272	12.65996021	10.84700512	11.39332792	11.63013915	10.84106144	11.45990058	11.28310849	11.33715656	11.75701076	12.84376417	10.73130561	12.6261196	10.70262236	12.16359164	11.93070124	10.33313458	11.37464774	11.47387718	11.34450005	11.35014149
ANXA4	11.64843047	12.32905907	11.24900607	12.82783002	11.48946021	11.08833745	10.91121743	11.10457737	10.9298998	11.46101644	11.54593538	10.96097602	11.24986903	11.37007651	11.54247745	11.30129618	10.80598574	11.06687698	11.77097855	10.8970605	11.82894752	12.07977402	10.71632301	10.87341655	10.81036141	11.12267098	10.82522725	11.84506591	11.14686149	11.72071369	11.88328665	11.62651702	11.44085261	12.33948341	11.52859545	11.8734003	11.77752587	11.55023732	11.85765294	11.31990873	10.88041433	11.50471433	10.65091122	11.09199075	11.33810441	11.12976166	10.49879273	10.9548965	11.08430902
EIF4A3	11.37850086	12.57366164	11.89480325	12.66591142	11.45496908	11.01782374	11.51604106	11.65621636	10.93601781	11.78786336	11.83172054	11.48731683	11.48633365	12.11644945	11.78786336	12.5936173	12.4642598	11.34638721	11.7363666	11.41560366	11.56023332	11.57103146	11.70116924	10.76315965	12.23697246	11.63141072	11.49250821	11.04533456	11.94578043	11.3021356	12.07816993	11.26793889	11.517109	10.85705031	11.41293231	11.8476195	11.44132499	11.96132336	11.05901829	11.75701076	11.81598088	11.45122008	12.4985771	11.17106208	11.59042573	10.98840135	11.43420375	11.3710342	11.99475881
NDUFA5	9.210586603	9.174757522	9.545427334	9.429172966	9.478487095	9.403639722	8.624788077	9.188745858	9.266693738	9.237220294	9.934485538	10.49630685	9.395391922	9.866203203	9.507413265	9.931727056	10.38509456	9.672346972	9.434761942	9.689753205	9.439419659	9.451437177	8.768333489	9.985178205	9.994402138	9.045507279	10.0484074	8.330701467	9.973785138	8.997268501	9.704764951	9.975285954	10.50790762	10.58671598	10.15307958	9.570503623	10.16640004	9.001837726	9.95516762	9.014097864	9.205018495	9.218126515	9.834778644	9.71697528	9.123943538	9.797338934	10.19328938	10.4622827	10.88071473
ANP32B	10.71232683	11.46504099	10.82997089	11.35104936	10.03942283	12.20956021	11.08763459	11.6828973	10.57571465	10.60834208	11.21902602	11.09722826	10.38173689	11.08464266	10.26614335	10.19650707	11.78786336	10.72159579	10.74949624	11.60989999	11.30006816	10.59597574	11.30376277	10.978521	10.48074822	11.78903221	9.860242853	9.617004256	11.0402853	10.97565856	11.29280108	10.38173689	11.23216813	11.46199827	10.69650885	10.21572317	11.24203925	10.47395117	10.83363423	10.45689413	10.78299476	10.52313089	11.17807612	11.66073036	10.28771423	11.21645132	10.73652191	11.03095633	11.14080545
SEPTIN11	10.92378063	10.62285869	10.58573633	11.08255126	11.43745111	10.49654593	10.48882754	10.89261821	11.60240326	11.04805117	10.48746421	10.85403369	11.49250821	10.27493366	11.11310086	11.33246746	10.78382245	11.35189907	11.36400237	11.48633365	10.83669615	11.3586286	10.57702315	10.04733815	10.3347065	10.80062933	10.84562871	11.61104632	10.39323035	11.15081079	11.08464266	10.86201571	10.61680531	10.90532991	11.41764327	10.3791124	10.94074488	10.70539934	10.96448719	11.18921541	10.82825265	10.79972469	10.45189499	10.60626556	10.96025573	11.00085134	11.08908036	10.75965336	10.85079217
NREP	8.597448271	8.427760629	10.54102948	10.37155231	9.183583355	8.858975063	8.513184471	8.551343198	9.522250015	8.473502004	9.185999317	9.041045976	9.615881547	8.157799708	9.169293557	8.737461238	8.772632224	10.29416688	9.300788682	9.31917056	9.617885434	9.692306109	8.911316272	9.683501522	7.705762298	9.476327441	10.16510675	8.823817307	8.53246184	8.841782207	9.137148816	9.838168865	8.914176338	8.368325564	9.770167137	9.135174964	8.798301949	8.610570389	9.255828274	8.514345444	8.468568445	8.845371489	8.515418892	8.034504529	9.865146898	9.200536006	9.3627576	8.243687102	9.788797782
SH3BGRL	9.476590343	8.974409555	9.313054972	9.478905223	9.446609844	8.500902734	9.074751492	9.286292385	10.59204769	10.03555034	9.239291385	8.918428982	10.22683188	9.947505918	9.426514797	9.315186674	9.335888322	9.621057182	9.535435788	9.53261148	8.563046785	8.446072683	8.719902411	10.94410907	7.895293372	9.272695551	9.282489282	9.605091792	7.989049576	9.107761707	9.775009739	9.800162241	9.744949776	8.757560766	10.51180396	9.049960387	9.539417283	8.53234724	9.605469556	9.878181999	10.16394209	9.745105819	8.256070772	9.21937787	9.757000607	9.87174597	9.696386736	9.189905242	9.316649485
ENO2	10.17419683	8.655163001	9.508114256	9.655725248	9.879949382	10.10760495	10.54151778	6.644723684	9.516195984	8.183104736	10.51480116	9.694074615	10.15522928	9.332913722	11.23869789	11.4352377	10.32320912	9.369413122	8.61629133	8.916508788	9.992866612	9.335759691	8.978778713	11.10601096	10.65091122	10.39654347	10.89110609	8.56058101	7.828182845	8.652575016	10.09291926	10.37056332	9.08592452	10.77113696	8.059044775	9.117422141	10.7097455	11.16008396	10.93601781	10.73926212	9.239828139	10.09025232	9.307748527	10.93948832	9.2154034	8.890920741	9.864980127	8.583934077	10.63055201
STK25	9.075260988	8.785777263	8.984752301	9.185124086	9.141977487	8.649915802	8.972533335	8.424526313	8.494810978	8.760106074	8.883562648	8.466445422	9.6682889	9.361507105	9.604958829	9.562079375	9.163430328	8.987286834	9.109969888	8.945003073	8.745018755	8.881872924	8.467778888	9.412346334	9.725629527	8.84126809	9.35045723	9.416442722	9.190168924	8.063209428	8.256805655	9.242156067	9.261628166	8.399513091	8.681766374	9.118382848	9.849552831	8.332695277	8.992268769	8.886481784	9.134564248	8.998636231	9.194372135	9.308525677	9.211204666	8.942000933	8.735248425	9.678013421	9.286719822
IFITM2	13.11208251	12.27802844	12.40038906	13.28860651	13.45080769	11.73281176	12.57144928	10.97769618	13.35015222	13.40345327	11.8042246	11.92330194	13.05489815	12.88434266	12.67415114	13.37378589	11.07137836	12.84693139	12.79303065	12.1448982	11.35587612	11.71722909	12.45743472	12.65996021	13.21594679	11.28571539	12.04885982	13.01755848	11.63251636	12.22623612	12.03487857	12.2819538	12.87409429	11.87876724	13.37824788	13.25502999	13.29286755	12.23155277	11.73765555	13.33016047	12.5688805	13.08715019	13.77454936	13.02973014	13.10819962	13.07098778	11.46589582	12.20419587	11.67681934
PSMA2	8.771598173	8.523125868	9.132215786	8.92187008	9.101181317	9.568844505	8.764640315	8.824428361	8.55891708	8.712085486	8.995680193	9.205263357	8.800684731	9.379722109	9.182639282	8.765921097	9.052568019	8.788406828	9.296358543	9.086515062	9.586683017	9.244321858	9.061820398	8.793559493	8.676876631	8.535638603	8.744089993	8.478506433	8.811369799	9.247316669	8.823572977	8.749830614	9.543720833	9.543294834	9.323051294	9.527864494	8.385241933	8.174729889	9.226553439	8.189420703	8.800216536	8.78246315	8.609713795	8.855163412	8.659501305	8.997268501	8.905133505	8.947240794	9.241527872
MYL12A	10.99201897	10.90301104	10.43986367	10.8709908	10.96448719	10.3374291	11.35189907	10.93159128	10.79051015	11.03252997	10.53132768	10.71090537	10.66246856	10.91045148	11.27222128	10.76489704	9.997360987	10.25932149	10.51756386	10.54603982	10.84427965	11.36480372	10.94725631	11.33910151	10.95341947	10.37519435	10.99681849	10.83740545	10.24592113	10.92447547	10.76613352	10.37789185	10.89506	10.75271798	11.10377141	11.63682839	11.24986903	10.56528232	10.1717964	11.10377141	10.68616471	10.66468029	10.52714588	10.15307958	9.96293411	10.72609468	10.66906311	11.01988887	10.72900628
SMARCC2	8.400932777	9.216278316	9.242277062	9.43686077	8.854926026	8.820790644	9.356950679	8.188119315	8.349706412	8.696720347	8.72937601	8.938234408	8.606325484	8.762668245	8.546476309	8.133316131	8.415689694	9.042950664	8.287338603	8.632030366	9.179361062	9.334783472	8.848920314	9.180073935	8.830219881	8.902867976	8.809269633	8.096885411	8.923601758	8.497403748	8.539964357	8.001359496	9.242996496	9.381788972	6.732855547	8.91213049	9.02232835	9.329420856	8.315344616	8.777805586	8.688315426	8.176076268	8.864318059	8.425090868	8.7878064	8.614896191	8.845483908	8.494932489	8.887193935
ATP5F1B	12.51300819	13.4778658	13.75786846	13.05122946	12.40460003	13.25502999	13.24629759	12.99305486	12.22988174	12.57639861	13.03660859	12.95369497	12.35468575	13.07907118	13.25931406	12.50840342	13.20171996	13.07907118	13.16518449	13.4833035	13.22416834	12.9819388	13.18410609	13.27451493	13.04049669	13.08307499	13.12759647	12.76292608	13.40345327	13.20647528	12.99305486	13.43543807	13.53230819	13.55330192	12.6489309	12.8638774	13.16983151	13.13189495	13.4833035	12.52664755	13.32031416	12.21123016	12.81244701	13.14479793	13.20647528	12.72871855	13.42487285	12.34839209	13.17923682
EBNA1BP2	8.358976591	9.275229723	9.799230255	8.939139445	8.31911367	8.999383211	8.609836596	8.901260454	8.372927892	8.54344967	9.041294336	8.382596571	8.287105835	8.702318716	9.614261467	9.135547959	8.775959719	8.799299222	9.596667549	8.884292436	9.554904264	9.029577901	8.568606459	8.350374971	9.471190944	8.687738032	9.089082408	9.23306093	9.721964133	9.146617918	9.823471081	8.928528571	8.720884731	9.133200868	8.995216814	9.769000146	9.50052343	8.610570389	8.774364246	9.143364972	9.989373504	9.541994457	9.596667549	8.917445634	10.175708	8.725102112	9.180817737	9.38827445	9.066045972
EMP1	10.19672018	8.42910002	10.69482507	9.148035246	10.20171675	11.51808911	10.74977002	11.29741803	10.7088585	10.2086792	11.11350912	10.76942426	10.43445092	10.86650409	8.578373226	10.48234631	9.880866107	10.69090234	11.03887491	11.83974322	12.54683397	11.22251595	9.423786004	9.780955626	9.529933258	10.36552157	8.942589015	10.17494885	9.972236169	11.57401879	11.65621636	10.00492406	8.419495116	9.932847353	11.3656225	10.24020677	9.720804397	10.31338271	8.842145535	9.571223544	10.03145718	9.792846322	8.903569085	10.51805674	8.88380082	11.56128071	10.53754171	9.627315177	11.53937457
CCT6A	9.796866087	10.19873299	8.801057422	10.67405876	9.695446397	9.682765018	11.07895173	10.23865602	9.339661922	9.259666562	9.658957914	9.938557952	9.013380768	9.279711445	10.91193183	10.04715025	10.27333063	9.712251237	9.713652471	10.33699028	10.99473671	10.39939921	9.23388654	9.131179969	9.367688626	9.374711384	9.471715932	9.374711384	9.877486885	9.614261467	10.36682288	10.71743466	10.52924894	11.21778798	9.185874128	10.24326275	9.57873154	9.134430297	9.517339674	9.094728399	9.930516091	10.77431544	10.43118156	10.82290618	10.98463657	9.57393635	11.09872233	10.1922692	10.6734539
ETS2	10.37742745	8.734380448	9.521859041	9.790811712	10.9014285	9.919115212	9.717538715	8.480634816	9.873819478	9.526354867	8.612104994	9.357490162	10.18006051	11.47989101	9.472226691	10.0370459	9.862726869	10.00195953	9.952178304	9.014983241	9.877139814	9.523231637	9.2013078	9.013380768	9.923125574	9.479189512	10.06845961	10.03870131	8.303190671	9.487723913	8.57112102	10.87406514	8.396542286	9.119367011	10.33163005	11.05901829	9.902402027	9.46790504	10.46366612	8.956362428	9.457386207	10.18263573	10.27833595	10.00631899	9.024848659	10.67183444	9.042370265	10.23865602	9.83988542
RARS1	9.932688233	10.14464248	9.855305051	9.730607109	9.691694843	9.612842255	10.14679846	9.647229443	9.615503323	10.08042406	10.18599846	9.41995086	10.00524574	9.468352157	9.559685566	9.950300703	9.763188361	9.775288723	9.729481543	9.540523139	9.845928575	9.768370246	9.593079518	9.339271475	10.36871256	9.249591303	9.925945447	10.06316752	9.687301503	9.656602607	10.00508829	9.661195741	9.702544383	9.225473384	9.77308317	10.06845961	10.28683486	10.02654661	8.609713795	9.518400656	10.15180938	9.610327206	9.997530104	9.834778644	9.624224927	9.418663273	9.900016437	9.594593684	9.395261308
STAT6	10.98703117	10.19977125	10.9298998	11.37944397	11.08179904	11.61770618	11.33535831	10.73417354	11.00019246	11.39796803	10.95957928	10.19608427	10.79225164	11.34092355	11.17028017	9.897807787	10.70827923	11.36866827	11.12189745	10.81515196	11.00984176	11.70116924	10.62917903	11.38776074	10.73703084	11.02056166	11.29593817	11.53182323	11.10831716	10.25498228	10.20584115	11.2944246	11.57713524	10.50247397	10.78510068	10.48839617	11.47085881	10.60626556	11.59139338	11.37850086	10.80512884	10.39229194	10.88576708	10.94664841	9.698943468	11.10239327	11.01120909	11.01320473	11.28141129
ARHGEF12	8.686698054	9.054706039	8.84014471	8.63076804	8.411708469	8.678928465	9.060155235	8.870230872	8.685220376	9.060652677	9.278942389	9.049960387	8.876234154	8.897447203	8.920505108	9.302887029	8.825278114	8.737931308	8.9740268	9.252041379	8.908902223	9.269603757	8.628460811	8.686116176	9.210072467	9.15683907	8.499267941	8.961085061	9.614691122	8.80891402	8.669924931	8.733933575	8.417330032	8.674411408	8.784716865	8.492037348	8.816072378	9.618035072	8.900257795	8.276570027	9.115625805	8.396542286	8.291873796	9.133443473	8.796429681	8.694920855	8.658246099	8.787076276	8.315437868
VAMP3	12.15476993	11.55923612	11.21144353	11.86144086	11.67289422	11.09615838	11.84887376	11.27630687	11.84640623	12.04397282	11.58289792	11.31209506	11.8889009	12.51779508	11.34540695	11.03095633	10.64328742	11.67681934	11.90865181	11.45122008	11.33441117	11.66178987	11.42185958	11.60879809	11.92028138	11.17417806	11.37290292	11.1020358	10.62693957	11.43328237	11.43029856	12.13286788	11.43029856	11.79425629	11.82894752	11.77622963	11.51808911	11.56128071	11.48084893	11.50161341	11.56250502	12.11813056	12.08612366	11.56901799	11.07975892	11.36914633	11.77510065	11.55023732	11.70761779
GTF3A	11.60879809	12.43969	12.46681194	11.1922842	10.64070129	10.92110624	11.2240447	11.43328237	11.46504099	11.67433899	11.89619544	11.61439216	11.61770618	11.06687698	11.30050983	11.09124573	11.24364638	11.43420375	11.72687687	10.83363423	12.12541869	11.24123039	11.55023732	11.01656131	11.44216706	12.27981795	11.82624821	11.1122499	11.67361002	11.57013572	11.95465432	11.03775601	11.52442784	11.85365802	11.41872261	12.45518625	11.11820941	11.23869789	10.13686237	11.63251636	11.31634596	11.5817523	12.14830657	11.18122096	12.21459097	11.48731683	11.81314896	11.10104093	11.20923465
SCP2	10.72961126	10.38860251	10.82463457	10.76832226	11.15939683	10.74159425	9.675608196	10.34241023	10.94074488	10.77665948	10.72011615	10.09025232	10.91852456	10.93471348	10.58621758	10.26035128	10.00075339	10.44167507	10.6480916	10.54745169	9.935920455	11.35288414	10.23901187	10.17494885	10.43606352	10.8018257	10.94756626	10.76489704	10.46133561	10.12890822	10.63953325	11.01924167	10.45900698	10.10333167	11.16118709	10.37056332	10.0941285	10.66675178	10.65460286	10.77001041	10.67802645	11.04609448	10.48882754	10.44462202	10.80242976	11.11506383	10.93601781	10.59228184	11.05901829
ENC1	8.546605806	8.625500245	9.933852067	8.853014571	9.728059814	7.267642072	9.659259533	8.987722643	9.103414255	9.115507949	7.592546617	8.388327432	9.455111043	7.545326333	7.191616874	9.205141055	7.250220103	7.447723042	9.442293405	8.180370229	8.390664124	8.08263525	8.044004186	8.197437884	8.159566691	7.431560371	7.888589877	9.362888464	6.568689164	7.693650282	8.070521437	8.287951771	7.759847222	7.162380478	10.05779847	7.315561067	7.271421454	7.387512014	8.125781027	8.735003039	8.678575539	8.589901042	8.606433686	8.130739839	8.492146747	9.170291322	8.554703482	7.301933659	8.359219073
SNRPC	9.838478179	11.3766003	10.18355509	10.12512221	9.778024652	10.82290618	9.81425753	9.634445627	9.87624	9.972578214	9.949796191	10.10333167	9.401749654	9.954473037	10.70856712	9.743102531	9.885873821	10.20425974	10.36406594	10.23977532	10.81322565	10.11236712	10.80427799	10.7608034	10.60157124	10.56054612	10.25293363	9.446609844	10.17605922	10.37201066	10.5762285	10.1495577	10.15307958	9.77164948	9.792519432	10.16007859	10.28109439	10.55773156	9.570225993	9.875392666	10.49879273	10.02234167	9.844611297	10.06514143	9.589849009	9.91427088	9.84395465	9.788797782	10.56167284
UBE2D2	10.01057882	10.57840622	10.3546065	10.13889204	10.3083899	10.47126083	9.946726264	10.01486889	10.25582288	10.40268749	10.20748801	10.17093272	11.10104093	10.34099216	11.60356602	10.37223956	9.743724201	10.17837135	10.12590108	9.635893336	10.36552157	10.10877321	10.65091122	9.907765676	9.799676219	10.13647496	10.35637601	10.24245088	10.11236712	10.50299977	10.63395034	10.29374151	10.27259336	10.49088155	9.873476783	10.28523135	10.71350812	10.18161659	10.40203763	10.20827775	9.974729875	10.33926766	10.34760899	10.39363724	10.82404942	10.36007436	10.29671343	10.49605764	11.3943317
ADIPOR2	10.36552157	10.35331299	10.32154237	10.17494885	10.21483649	10.56264515	10.85957286	10.90055702	10.34216237	10.37987844	10.55997879	10.85144266	10.36639495	10.4766634	12.21123016	10.53289099	10.42732733	10.82111938	10.12734484	10.59937396	10.9835547	10.72383808	10.37201066	10.51686736	10.78865547	10.38722948	10.49605764	10.41008401	10.28567589	10.84296579	10.87406514	10.29630918	10.69355432	11.6908683	10.10760495	10.70539934	9.85153212	10.88263922	11.23300562	10.33926766	11.06838472	9.967555619	10.20966289	10.69849474	11.11471232	10.17642431	10.65697009	10.90499144	10.94378096
GRHPR	9.6113025	9.690956401	9.938899844	9.42190386	9.322668385	9.564976904	10.04912058	9.578320298	10.01273459	9.880417923	10.34846992	10.2174886	9.820375249	9.65910325	9.309663489	9.292681079	10.44784933	9.642144075	10.01942549	9.556653667	9.848249354	9.732241068	9.752026709	11.52544254	9.809647233	10.36552157	9.45052914	9.59808779	10.33791667	9.650058936	10.34216237	9.783703781	10.48576628	10.0726937	9.320917162	10.1057264	9.892788139	10.0345005	9.400280339	10.05871964	9.939291742	9.946339562	9.138724701	11.14757778	9.872946211	10.00347435	9.991875506	11.39708963	9.517339674
GPX3	11.40527865	9.927607382	11.17341492	10.46903738	11.20555803	10.71858634	12.38015962	11.99008811	11.65079773	11.35495108	11.95144883	10.79051015	11.33441117	11.48357375	9.105213438	10.78865547	8.9710763	10.9821397	10.49700477	10.52871934	10.07163193	10.02581047	11.17957451	10.32301913	12.0585567	9.886403559	10.43822356	9.99205644	10.37155231	10.1360633	9.853714436	9.913647251	10.74759716	9.695446397	11.23958542	10.50694573	12.16518924	10.07623864	11.15488487	12.44396393	9.730607109	12.40038906	12.9819388	11.5817523	10.45238414	11.0862222	10.40268749	10.07509967	11.72319526
SLC9A3R1	9.979185278	9.772453365	10.61322388	9.922471248	10.87341655	10.08341944	10.4724577	12.02385286	9.1983983	11.40726417	10.82404942	11.38232878	10.78325989	10.71858634	10.9821397	10.80659689	11.82224226	11.15239689	10.10631	11.18360527	10.45290514	9.759347157	10.19807351	10.92628873	11.2313035	11.78027828	10.74406218	10.33313458	11.48633365	9.324269525	10.419513	10.55199738	9.367432544	11.01715891	10.50004183	10.00835103	9.08495055	10.19569984	9.568283737	9.20290458	11.67172069	10.87521181	10.02022877	10.55672474	9.454213964	11.26534516	10.60787257	10.57060222	10.7041992
FLOT2	10.62390974	10.36823273	10.09975954	10.65587198	10.65697009	9.984296003	11.45122008	10.54795769	10.88978843	10.93124925	10.28771423	10.47974841	10.29046815	10.91988792	10.85403369	10.02692873	11.62885603	10.61277814	10.72383808	9.997703392	10.70943241	10.53025136	10.6734539	11.20217019	10.21269134	11.61543563	11.36731974	11.08763459	10.75095435	10.24346784	10.24287127	9.944503971	11.1662202	10.58859505	10.28154664	11.2313035	10.69418882	10.50790762	10.82493061	11.59139338	11.32080549	11.17028017	10.64130348	10.94009372	10.70539934	10.46460782	10.38599316	10.57674923	10.45091768
YME1L1	10.53552326	11.00709221	10.93756141	11.1265404	10.96650186	11.1662202	11.13915945	10.30216002	10.68899613	10.91540903	11.60298103	10.39513724	10.93825115	10.41237634	11.50060055	11.27713038	11.36652556	10.90173883	11.0022198	10.80541241	10.56112054	10.5700901	10.88011247	11.39332792	10.62489346	10.8695321	10.8695321	10.79107254	11.15156953	10.63566138	11.1678572	10.73815893	10.65975835	11.48036849	10.85583176	10.96650186	10.51863006	11.13686061	10.52557328	10.62536015	11.04805117	10.95957928	10.25103776	10.99061027	10.66675178	10.91395676	10.56852653	11.86272195	11.09539683
BAZ2A	9.146758074	9.447650071	9.545146075	9.548843597	9.114771671	9.358546169	9.654731307	9.180189023	8.677430399	9.184607486	9.416442722	8.889613804	8.52962988	9.073800088	8.996286357	8.516572435	9.362198834	9.144770835	8.830781242	9.350604864	8.950854681	9.479481809	9.317969832	9.237094442	9.406343204	8.899916926	9.255062414	8.77402035	9.449403835	8.934806869	8.584383594	9.185999317	9.161451988	9.321173608	8.732914145	8.641543706	9.135795343	9.354705174	9.380461479	9.377864377	9.034533724	8.710625818	9.405936268	9.223937198	9.110364176	8.999867169	9.478487095	9.320795118	9.035596957
SF3A1	11.11820941	10.54102948	11.07624693	12.26212108	10.63162435	10.90499144	10.78146877	10.63840459	11.03702715	10.85206673	10.98908065	10.91916305	10.97431653	10.75790869	12.17305623	10.74585499	10.32554269	11.04325493	10.66468029	10.87026585	10.97696781	11.15081079	10.86021377	11.70881934	10.83248733	11.07440801	10.83363423	10.93263017	10.7352543	10.4844569	10.67237209	10.96413765	10.76167587	10.17268568	10.00853837	11.18691539	10.79051015	12.19286903	11.25987289	10.39744535	10.82997089	10.5700901	11.18691539	10.83248733	10.90598346	10.81638084	11.24744107	10.56112054	10.78081701
COPB1	12.92112782	11.55456132	11.87483255	12.04885982	11.96737273	11.49861809	11.91746297	12.1078554	11.73041763	11.62213305	11.62536	12.23522328	11.61661678	11.41197102	11.20883016	11.88821642	11.58724695	11.54704558	12.18215502	12.2874572	11.92171032	11.38232878	11.38776074	11.96737273	11.46589582	11.84369007	11.47287838	11.65882484	11.66932036	11.52756157	11.77510065	11.40814406	11.38130763	11.73397659	11.84506591	11.71607599	12.38015962	11.99623593	11.80305336	11.8042246	12.04718191	11.74598246	11.8510936	12.04397282	11.98410284	11.71481862	11.70245013	12.24291101	11.23793057
CST3	12.20956021	11.11932052	11.36400237	12.1078554	12.13797304	11.39055889	12.07629838	12.45743472	12.50840342	12.6012199	11.38874572	11.1764788	12.32233619	12.23903878	10.65975835	11.28849158	10.13647496	12.51541391	11.66526787	11.27060083	11.33348135	11.45221428	11.70359877	11.82567051	11.72319526	11.00709221	11.91894052	13.01048908	11.58724695	11.06687698	10.92312294	12.13456966	12.3054163	11.09653183	12.22428248	11.10601096	11.0185403	11.16318034	13.02601033	11.82894752	11.39708963	12.35894888	11.24041866	11.8510936	12.58261177	11.86524157	11.14389004	12.21459097	11.13915945
TMEM109	10.62285869	10.62489346	10.0706564	10.62233698	10.51456703	11.5851021	10.87162994	10.83638669	10.93471348	10.81388074	10.21025738	10.63708772	10.88071473	11.62885603	10.51863006	10.98391152	10.96782587	10.95275695	11.11540714	10.71378171	10.32900926	11.35952497	10.19997163	10.96174613	10.47743447	11.24364638	10.5241786	11.35189907	11.00632329	10.74406218	9.952006233	10.6441859	10.81454737	10.35243412	10.76779501	10.43628151	10.59937396	10.81572616	10.57209402	10.81694039	10.72837523	10.52976437	11.22968096	10.72383808	9.606890868	11.34357974	10.59023239	10.05670446	10.34825118
IVNS1ABP	9.928005037	10.45855354	10.75157303	11.27222128	10.92110624	10.51319726	9.688111797	9.625524171	11.19155943	10.52166938	9.475771992	10.15086649	10.55597202	10.29947702	9.95597882	10.11684666	9.591501014	9.2539843	9.530957367	10.09517641	10.08266343	9.468640293	11.3766003	9.319929981	9.525554409	10.01962675	9.313054972	9.443668353	9.235570362	10.75157303	10.75616707	9.602476647	10.46390592	8.570627024	9.919115212	9.699824977	9.466409175	9.051735703	9.633448143	9.992866612	10.00020668	9.874804692	10.59624085	10.29966567	10.37056332	10.03687371	10.79051015	10.54204716	11.04643008
OAZ2	10.59937396	10.66142718	11.18122096	11.46452161	10.58671598	10.61915719	10.58099287	10.33421307	10.91916305	10.55199738	10.66468029	10.4131255	10.49110995	10.7077312	11.65414248	10.94074488	10.84042733	10.89362301	10.77247029	10.73869338	10.61705383	10.72636221	11.07895173	10.76195481	11.01254841	10.81842917	11.07975892	10.89229088	10.3486827	10.55356499	9.812454378	10.60468713	10.66568693	10.72609468	10.5846764	10.31546337	10.08581478	10.61705383	10.32844915	10.877622	10.30436751	10.4045683	10.25769734	10.42232738	10.78018741	10.7868839	11.28220328	10.70205246	10.64584451
ANXA7	10.351507	10.86319247	10.49279712	10.08539626	9.861391614	10.30389336	9.959164653	10.06353261	9.880417923	10.12133639	9.518670269	10.42875908	10.0607862	10.44106654	10.52871934	10.04264922	10.17605922	10.23303424	9.860242853	10.07509967	9.798600261	9.32365322	10.6684986	10.34979133	9.545427334	10.24487029	9.527303237	9.633036329	9.965331214	10.09756942	10.86831058	9.72688819	10.27129109	10.03623321	10.1619931	9.928746819	10.70262236	9.567547498	9.837439308	9.744644544	9.465191884	10.42828945	10.10240146	9.53261148	10.23901187	10.12096776	10.36917277	10.11200087	10.39513724
ZFP36L2	9.263979629	7.472295163	7.743401269	8.244018894	7.638978859	8.356129569	8.925159493	8.283920909	9.43399276	8.715845743	8.607968681	8.497079825	8.692563794	8.272028574	7.514018786	8.4558249	7.853869845	8.933493625	8.895138664	7.870643073	8.068716254	8.555412788	7.985007723	9.000585112	6.711482237	7.709777376	6.769809276	9.752824116	8.922216561	9.453540361	7.537760556	8.69996568	9.139216817	7.246381727	8.859202829	7.303714892	8.66741716	8.146149576	9.265547267	8.338905167	6.344275037	8.590485143	7.71963513	8.860963166	7.57389106	8.54412622	7.222099187	9.839717054	8.486196906
CUL3	8.078066628	7.959976133	7.894565946	7.89783438	8.086781317	7.442091287	6.926677286	8.105384638	8.277632493	7.72334736	7.776226556	8.100097241	7.754805604	8.065408079	8.503254676	7.825641447	7.635445577	7.753493225	7.742537941	8.125781027	8.148563601	7.732558423	8.323589406	7.96352196	8.412076371	6.963931776	8.175966	8.097237991	7.201020222	7.483538568	7.444605696	8.062590044	8.197831936	7.857881503	7.874054649	7.968182751	8.369919419	7.664951823	7.758187531	7.833583662	7.665182058	8.032273593	7.29400593	7.944456376	8.411830319	8.108122312	8.019064616	8.208922862	8.537837942
PLEC	8.934685363	8.550308801	8.322307802	9.348713155	8.830570882	9.39147197	10.1945459	9.486225044	9.21171229	9.167154648	9.686885685	8.873382368	9.535983992	9.314547015	8.505366746	9.257412114	9.24469374	9.298050666	9.551521564	8.921984774	10.03942283	9.545571735	7.836964391	9.330018094	9.947973289	8.855716268	7.838885047	8.150205214	8.897568434	9.385881495	9.964346476	9.258712045	9.256441711	9.325989248	9.81041954	9.32365322	9.616862235	7.598875336	8.987181166	8.84078944	9.745854009	9.061301694	9.827167823	10.14863335	7.955265366	9.185124086	8.781508834	8.536539938	8.745260932
PPP2CB	3.308041534	2.649516809	3.6474296	3.536134799	2.746803727	2.888576169	3.067024643	3.72735554	3.374616276	3.7909324	4.064469972	2.389139566	3.302937642	5.929828479	4.116350297	3.353807156	3.521484362	2.541783651	3.533081348	4.192258481	3.484443595	4.047070483	4.574310297	4.372239067	6.366732859	2.721120227	3.560538025	4.110388944	3.170175685	6.352099527	2.330772744	3.06851449	5.611507554	2.231714676	4.700511771	2.827504283	2.721120227	2.830791454	3.389786013	4.732442822	5.069955289	5.394202041	4.14069237	4.183372754	3.316477637	4.108931656	2.383945492	3.771447684	4.954525738
HNRNPF	9.495264479	10.68313097	10.84074268	11.00709221	10.08301276	10.92512468	8.961220099	8.979434985	9.883290722	9.214929133	9.439005809	9.79201967	10.07969119	10.20338361	11.08545822	10.32691011	9.971876151	9.80328554	10.695355	10.18439282	10.15945865	10.64476375	10.42783785	10.35082875	9.336540513	10.95694857	10.70054086	9.923796754	10.88778824	10.44892235	10.71405468	9.930516091	10.71170085	9.818137805	10.05160966	11.64237394	11.08397014	9.514053798	10.51597058	10.34500904	10.2716835	10.55002469	10.30234415	10.09993883	10.83483943	10.59412838	10.01310603	10.69976217	10.34542871
UBAP2L	8.948949612	10.10939824	10.42074512	9.778776619	9.12045223	9.409225631	9.923125574	9.753748645	8.239848157	9.614394044	10.03555034	10.284804	8.170943854	9.484465545	10.32691011	9.193486625	10.53901354	9.756831296	9.299472142	9.908396825	9.54869476	8.512370348	10.2066721	8.935423824	9.956759546	9.926597477	9.405655383	8.223873598	10.16280635	9.687602993	9.235570362	8.874765773	10.22683188	9.272209166	8.91969376	7.354902169	9.426103349	10.96025573	9.633036329	8.87683424	10.03656292	9.344264724	10.12697967	9.911991334	8.996535788	9.049004718	10.30296557	10.36823273	9.118382848
TPD52L2	10.32939333	10.62917903	10.45588827	10.08623887	10.51293657	10.09854999	10.48927608	9.205263357	10.00738251	10.12813616	10.64011765	9.613110131	10.58153346	10.47348716	10.09230082	10.7940408	9.203291038	10.42806884	10.58315612	9.943228275	9.184336075	10.95004832	8.658361783	9.265428641	10.23614197	9.68379292	10.33207471	10.27129109	9.655575468	11.55583084	10.52491228	10.88263922	9.898097071	8.260650609	10.47835836	10.32459106	10.60262386	9.789114031	10.44757867	10.58940122	10.04979354	10.69119281	10.85583176	10.57997939	9.642003814	10.27514515	10.11978187	10.80062933	10.21441815
CRTAP	9.151689704	8.566276722	9.014596115	8.888943053	8.893966934	9.017702591	9.132707332	9.071600903	9.850883015	9.551804193	8.649570255	9.485517685	9.509867006	9.143236472	9.337786907	9.09910768	9.755308609	8.454452396	8.845262151	9.225600099	9.75967904	8.587684694	9.047182248	8.634341269	8.724042962	9.166530395	9.02933845	8.969803404	8.556002882	9.080073837	9.133862734	9.071847334	9.045777227	8.828775783	8.459694849	9.05801156	9.305399133	9.292287666	9.007499085	9.092458842	8.975582147	8.751769851	9.361909887	9.265308459	8.588107247	9.171083201	9.294364829	9.039365697	9.58064442
CACYBP	10.10314684	11.08112083	12.00185355	11.06046081	10.04209084	11.35189907	10.21269134	11.42447213	9.333716457	9.658205514	10.43583907	11.41293231	9.870029909	10.77001041	12.09588553	10.74809885	10.72159579	10.08094834	10.28394137	10.63785606	11.21645132	10.83796337	11.38874572	10.77788996	10.9548965	10.88511755	10.71521556	10.16431879	11.42557747	10.27709872	11.66787596	10.36456096	10.76673976	11.0653363	9.864980127	10.63896928	10.57893451	10.83363423	10.56167284	10.44940874	10.54302629	11.06687698	10.97696781	10.69509612	11.25747316	10.20214938	11.33246746	11.80797282	11.69292467
NBR1	9.044764383	9.120201163	8.910124107	9.520532808	9.187939158	8.866773937	8.651053672	8.477723397	9.686744076	9.259666562	9.838930722	9.482452046	9.432319427	9.492175852	9.212890474	9.092329973	9.407595728	9.616447222	9.188627187	9.154541977	9.164097813	8.986302041	9.477559803	9.472633046	9.43101595	9.654868949	9.409351556	9.738920676	9.554641418	8.93304744	9.217748888	9.400157116	9.153093876	9.412736704	9.546743393	9.745705523	9.803442654	9.608592676	10.01823337	9.997360987	9.444768788	9.529523083	7.917660832	9.394232954	9.672025948	9.68102371	9.530067014	9.825693042	9.227021603
DHX15	12.15835542	11.35495108	12.1078554	12.23522328	11.61209813	11.97069006	11.0994857	12.08943663	11.42354075	11.79538501	11.6067958	11.57713524	11.38952805	12.05065356	12.34618484	11.79425629	11.92641993	11.83700673	12.01559887	12.40460003	11.92930486	11.12731054	11.67172069	11.50471433	11.83172054	11.96568865	11.57210748	11.19082054	11.71355605	11.27296185	11.53824464	11.36123868	12.25991549	11.10377141	11.99475881	11.86144086	11.52131135	11.64843047	12.01870957	11.46504099	11.79026724	11.86673683	11.90472649	11.69192937	11.78279979	12.19869859	12.51541391	11.95295857	11.61994704
UCHL1	8.860755859	12.44871247	13.02601033	11.63790599	9.867823917	9.365473156	11.33246746	13.95952015	9.64592104	9.825693042	11.066077	10.55721305	10.82554746	9.536589519	12.72871855	11.83841126	12.83375826	10.09098392	9.611436309	12.8638774	8.98739276	9.13244983	9.993343947	10.91121743	13.25931406	13.64287635	9.33426202	9.211204666	11.9004952	10.87026585	10.3403093	8.795823253	12.32233619	8.265209341	10.10648977	9.780622575	10.84296579	12.08782181	10.39990557	8.80081109	11.55023732	12.64359439	9.717689472	11.76961209	12.19286903	8.466563554	11.67559634	8.402433062	11.53067391
PSMD3	9.858981589	10.20235614	10.68196915	10.19371947	9.962375636	10.72961126	10.20018222	10.5794594	8.931177449	10.21962739	10.30342642	10.25198105	8.779942728	10.52214416	10.74861437	10.04979354	10.56167284	10.04065363	10.44892235	10.15789071	12.33107356	9.652564947	10.42643565	9.712251237	10.48949103	10.38681554	9.95516762	9.500382406	10.93061531	10.09479671	10.76423455	10.61322388	10.08502181	10.45900698	9.807826412	9.526211219	10.15966621	10.76613352	10.60234695	10.05230435	10.13505978	10.3899924	10.1922692	10.00987568	10.42095279	9.411337753	10.53132768	10.14561937	10.55546076
ITGA5	9.357081586	8.770809763	8.881628442	9.250564296	9.449970616	8.837020637	10.41841808	9.514053798	10.31473681	10.08462592	9.594593684	9.354988891	10.41868445	9.863853722	9.006784107	9.744346344	9.417322115	9.048125099	9.791551362	9.170692364	9.76552049	9.585407701	8.907196276	9.998945112	9.954158574	8.592128909	9.608435766	9.159567766	8.617362913	10.22086222	9.434623617	9.256207944	9.239828139	8.876234154	9.869693767	10.08988175	9.800006319	9.627927405	9.508534678	9.621057182	10.0860272	9.247706949	9.725353801	10.84630591	9.508955863	8.905858757	8.604324567	8.761962563	9.137148816
CSNK2B	11.89048846	12.60917871	11.19001773	11.24123039	11.35674781	12.39350445	10.99094982	10.22066172	11.1678572	11.21306028	11.11062838	10.98426936	10.79657152	11.58393965	11.79026724	11.75075507	11.27630687	11.64237394	11.64130849	11.39199297	11.00852192	11.64701384	11.83449469	10.82938822	11.59244883	12.15158694	10.9637966	11.29365977	11.56023332	12.07151692	11.41014052	11.70881934	11.35343905	10.95694857	11.13524774	11.49657227	11.72568635	11.46504099	10.79710799	11.17499038	11.75458866	11.79905811	11.19718431	11.70624617	11.00423287	11.51293676	11.4579094	10.98426936	11.95004504
TRAP1	9.874331214	10.351507	10.90112361	9.842370516	9.699097647	10.21269134	10.04623483	9.979004585	10.05396596	9.51938378	10.0644705	10.10760495	9.798132927	9.950959769	10.52166938	10.13505978	10.26074532	10.4742035	9.987183285	10.06810287	11.46873614	9.926597477	10.58365467	10.7088585	10.22772134	10.13487533	10.26074532	10.72609468	11.18691539	10.10837334	10.49015236	9.897650062	10.12283622	10.53397789	10.20171675	10.30567603	10.49524812	10.35683089	9.984470265	9.585282168	9.965691224	9.282489282	10.32281842	9.582552838	10.99817395	9.564096711	10.09537192	9.624224927	9.942742544
IGF2R	8.956362428	9.108971972	9.939651591	9.554379467	9.186615593	8.322307802	8.990479006	9.982221804	9.421029147	9.138507707	8.835989525	10.1495577	9.187822189	9.360999413	8.561474366	9.27797099	9.862726869	8.895491673	8.832114372	8.46280671	8.658915188	9.454704619	9.63249274	9.034404894	9.011521615	8.893275248	9.6695075	8.647465632	9.518670269	8.867135189	9.562380697	8.579139115	9.035228229	9.567829306	9.297669529	8.603588661	8.927151952	8.83958041	10.21088144	10.35331299	9.130559093	9.964196783	8.273813485	9.799376725	9.287999287	8.954922849	9.907097832	9.08105836	9.584654832
RBM5	10.10090776	9.207988524	9.463260662	9.813185811	10.12455289	10.03483484	9.624081974	8.809967026	9.934852205	10.23999058	10.12967243	9.556266182	9.886574016	9.540523139	9.541081044	9.723014829	9.71287203	10.81996546	9.960859837	9.54262104	9.899408156	9.902084055	9.910960942	9.894922275	9.616582432	9.642613325	10.2080514	10.00109033	9.618906062	9.788300999	9.832189128	10.20827775	10.15924842	9.378988927	9.924468513	10.11778548	9.707566379	9.758359647	10.41623086	10.44534066	9.610198372	10.03057409	10.06953819	9.848072421	9.754988033	10.24367776	10.07825821	9.793327652	9.658808632
SGTA	8.350714856	8.464137897	8.128476226	8.433447121	7.919007668	8.081581839	8.433120789	8.535860935	7.897955936	7.807465755	7.394979905	8.129708034	6.803033252	8.4405638	7.744877546	8.496108772	8.905493912	8.197831936	8.469815727	8.822624365	7.115266071	8.291641821	8.363509343	7.490228785	8.258925685	8.198053967	7.506240675	7.015523527	8.472341741	7.858761673	8.45374378	8.980800875	8.55891708	7.350296365	8.380321314	6.769979166	8.434214541	8.040561601	8.138492325	8.363039235	8.062949018	7.644776476	7.761215915	8.508706627	8.551009048	7.730553917	8.327066367	8.653031674	8.17735783
PHGDH	9.40784337	10.98840135	10.02545118	11.16465022	8.6539261	11.07303783	9.196218522	8.861803266	8.805486703	8.75039145	8.789670083	9.832721334	8.86443674	9.933702241	9.418663273	10.55301927	10.48317845	9.375473103	9.65617005	10.52046623	9.562079375	10.52072648	11.32180714	9.635447742	9.996670912	11.3306198	11.78786336	8.678693635	9.7633367	9.148653026	9.227841647	10.722594	9.989731634	9.548145744	8.930181712	9.176524869	7.901059953	10.42232738	9.581251959	8.432686436	10.28109439	9.52091951	9.628541616	10.13099288	10.39912653	9.034779562	9.77323244	7.368161321	10.58315612
TRAM1	12.54901144	12.01398479	11.51808911	12.39783725	12.51084539	11.8919486	12.01870957	11.37374887	12.34407358	12.2022542	10.7352543	11.58045923	12.42684822	11.67681934	11.70505576	12.01720538	10.64476375	11.96919109	11.86524157	11.42925587	11.54916513	11.82763394	11.71722909	11.10377141	11.58941781	10.74343152	12.03001398	11.98113163	11.10168454	11.67361002	11.47387718	11.79158495	11.61318134	11.27803086	12.00460168	11.85365802	12.24291101	11.92028138	11.06983449	13.09138105	11.81050973	12.13626224	11.76961209	11.14389004	11.82367263	12.24830845	12.0601032	11.91446133	11.68157185
PSMB3	11.75820051	12.22623612	12.35894888	11.68760556	11.72568635	11.24668953	11.98698253	11.40356302	11.23216813	11.99316812	11.77898062	11.75701076	11.21144353	11.99703681	12.36970086	11.46504099	12.4223777	11.57013572	12.16950239	11.90605567	13.98903747	11.18611013	11.85477206	11.68157185	12.3096134	11.77097855	11.54593538	11.25945979	11.91446133	11.93199813	12.48856436	11.92491272	11.82763394	11.88328665	11.80545657	11.58289792	11.67289422	11.88753096	10.857623	11.65727119	11.96568865	11.84506591	11.82224226	11.32280339	11.83841126	11.23050606	11.8734003	11.67433899	11.84506591
GRK2	8.343933209	8.418348102	8.357256923	8.754704932	7.367394239	8.773779021	6.708417351	8.12879543	8.78553075	8.081211983	8.151684001	8.460957364	8.168012666	8.432686436	8.767065292	7.625789634	8.654692424	8.247239233	8.5384327	7.944115255	7.996597345	8.466927029	7.65960742	8.865949255	8.357610488	8.493059623	9.145134524	8.787076276	9.685819653	9.012153333	5.625879747	8.708512939	9.032409271	7.980847253	7.743939364	8.749944067	8.085762511	8.749717792	8.705865897	8.3329434	7.644397009	9.418389578	8.347655483	9.092859074	7.804359559	8.789790122	7.692262641	8.634559553	8.220824778
MGST3	11.55923612	11.31549097	11.90744922	11.91014212	11.46873614	11.28849158	11.77097855	11.60137139	11.5782379	11.29884545	11.98860398	11.2955374	11.76566227	11.51910578	11.89048846	11.98262799	11.00294522	11.74228641	11.28141129	11.66409349	10.9309359	11.99161565	11.49960617	11.38595731	11.70359877	12.06831854	12.44871247	11.83172054	11.25868475	10.69296808	11.80177694	11.57401879	11.45591039	11.23300562	11.64843047	12.1278792	11.80305336	11.60777266	11.39616804	11.50366317	11.91894052	11.24900607	11.64477463	11.49756855	11.48277189	11.85477206	10.65357347	12.7750521	11.23869789
COPS6	10.0644705	11.21554224	10.11046205	10.76423455	10.23134824	10.7041992	10.48050264	10.27369391	10.62208725	10.77086191	10.76139346	10.82522725	10.19186619	10.69482507	10.71232683	10.79163608	11.5647555	10.32939333	10.77546657	10.48207835	10.0508773	10.29651005	9.96219582	10.28109439	11.16160786	10.79657152	9.957459177	10.04680011	11.31370117	11.08545822	10.83483943	10.65117736	10.90367834	11.47287838	10.73815893	10.34718775	10.75157303	10.88778824	10.55887222	10.61223536	10.66906311	10.7940408	9.964811988	10.94479624	11.38874572	10.32668127	9.421284808	10.22683188	10.4724577
PPP1CB	9.329906698	9.096342524	9.700402508	9.082009802	9.456707811	9.649184119	9.296228612	9.667111681	8.898101023	8.761530762	9.715156492	9.964346476	9.215048585	8.937862261	9.455384764	9.267196689	9.748329249	8.790949915	9.018397772	9.849552831	10.17605922	9.711934705	9.09922105	9.663305958	9.610882742	9.326708124	9.613547823	8.007335687	9.158406368	9.824084981	9.678570643	9.594297644	8.611546662	9.122986833	9.295047465	9.205018495	9.40784337	10.58075641	8.612448623	8.169235033	8.801511828	9.343073253	9.39032359	9.432068016	8.882422594	9.376500348	9.526354867	9.48497361	9.83988542
PLEKHB2	11.09199075	10.55832166	11.24528722	10.61568783	10.6329448	10.54002873	10.82911315	11.34004028	10.46133561	10.67122076	10.05486797	10.29630918	10.55356499	10.93948832	11.05823405	10.8223889	10.75301443	10.41816181	10.40135451	10.65091122	10.59180697	10.04336958	10.62749705	10.96714	10.73359426	10.40316877	10.61968702	10.35331299	10.62643901	10.54302629	10.49257069	10.47974841	10.43072662	10.66735423	10.80721649	10.18890135	11.05168394	10.69035555	9.921852158	10.59048659	10.58885554	10.43653278	10.45588827	10.50416264	9.979185278	11.03459045	10.79225164	11.23869789	10.84630591
LRP10	11.10310466	10.94725631	10.70262236	10.53850356	11.54805571	10.1569471	11.0366687	11.17881244	11.71010272	11.25539047	11.20130806	11.08179904	11.84218548	11.09722826	9.929133301	11.31733603	11.53937457	11.12504064	10.99681849	10.99881914	9.679880653	12.00757206	10.5978619	10.67748143	11.30539371	10.74406218	10.75616707	11.89480325	11.89048846	10.74473866	10.35730115	11.43639472	10.14996521	10.9876493	11.59244883	10.59572135	11.27222128	10.7533163	10.15067552	10.94787753	11.20297241	11.09048591	10.79225164	11.10751382	10.90301104	11.55456132	9.892126358	11.36652556	10.58365467
HSD17B4	10.82290618	10.53132768	9.797490086	10.28198017	10.207088	9.493858046	9.75435288	9.96843963	10.09291926	9.982221804	8.59129062	9.511114206	10.12455289	10.29833047	10.45438266	9.496555513	9.755606285	10.21835584	10.01367314	9.76552049	9.63249274	9.787244827	9.935920455	9.845620585	9.797186014	9.697023623	9.761463744	10.77956894	10.43118156	9.689029295	10.0012506	10.00770225	9.869693767	9.663616579	10.30941959	9.965691224	9.62220912	9.781287529	10.00770225	10.0484074	9.97326596	10.25317106	10.04944953	9.66605315	10.38640145	10.63953325	9.901011802	9.634167756	10.36777555
NAP1L4	9.958826869	9.54729916	10.26877204	10.49231964	10.15808829	10.07927806	10.00873336	10.19589001	9.998945112	10.02581047	10.1524362	9.994402138	9.909181635	10.33791667	9.811661086	9.963687632	10.09372053	10.24224433	9.757341459	10.14659607	10.25629489	10.25712012	10.01518871	10.34241023	9.83288803	10.35965343	9.829683109	10.62285869	10.22169826	9.824527546	10.09060996	9.678434646	10.10010839	10.10837334	9.916618656	10.01349221	10.25043823	10.44784933	10.41411135	10.16451389	10.34782115	10.28501461	10.68196915	9.635893336	9.694984145	10.15427906	9.296228612	9.634861569	9.834933965
GSS	10.22169826	10.37473924	9.884149481	9.832721334	9.877139814	10.02319114	9.853206984	9.976789603	9.208809894	9.847233482	9.952496546	9.777520433	9.520667877	9.917438974	9.827652105	9.618035072	10.13118786	10.21357405	9.669921652	9.614123218	9.329542101	9.066917815	9.30903119	8.818875788	9.354403212	9.943541492	9.117978059	9.781287529	9.723806178	9.987183285	10.05249118	10.02371566	9.289884289	9.925186602	9.14579588	10.1215147	9.779205478	9.711598091	8.874765773	9.295047465	9.732104766	9.650484351	9.779811507	9.797030467	10.00835103	9.318100722	9.908096131	9.840526651	9.213253028
SOX4	12.52664755	10.85733653	13.11208251	13.47162712	12.78685962	11.42557747	11.15328813	10.82522725	11.23050606	11.33620012	11.03426962	11.68760556	11.26493992	10.66705044	12.21551789	11.44924616	11.26710476	11.67802892	11.99475881	11.85765294	12.26212108	12.75388404	11.88753096	12.05065356	11.63251636	12.32467856	12.68790637	11.21984803	9.775288723	10.35730115	10.99881914	12.96777244	12.50363563	10.71547456	11.74469341	10.14916781	9.316383555	10.46390592	11.31909211	12.38227571	10.41411135	11.64355426	10.48123031	10.60107232	12.16359164	11.12731054	12.08943663	9.268687927	12.05210103
BAP1	9.708886454	9.541081044	9.901796343	9.530651606	9.54898951	10.18244141	9.755308609	10.33949284	9.784011718	10.01669509	9.815204898	10.21229031	9.946726264	10.05834409	10.45238414	9.553949036	10.25670192	10.12890822	9.670217918	9.696698191	10.49257069	10.50352404	9.646061736	9.600861422	9.830004345	10.54795769	9.912633934	10.03639741	10.15727883	9.861391614	8.694796658	10.01329721	9.904715464	10.42783785	9.386313432	9.674509049	9.477686663	9.787404477	10.31498466	9.729324189	9.947358217	10.05106755	9.502176007	9.590501354	9.568558076	9.780622575	9.681162544	9.20628381	9.804493077
WDR77	8.200940139	10.38133704	9.402161582	10.3486827	8.681890807	10.55860006	8.897320227	9.674061548	8.532235464	9.818624009	9.324841063	9.727758376	9.554511318	9.892624334	9.198931829	9.841708423	10.0031336	9.580124325	9.878181999	9.630710456	9.870361851	9.090386778	9.595198114	9.400032607	10.11864809	10.0109441	10.25024551	9.674200008	10.6218296	9.320665525	10.27664266	10.61730092	9.445565479	10.21147683	9.43219626	9.735779268	8.872775047	9.853206984	9.427546921	9.338179765	10.46705633	10.22683188	10.23282575	10.11126634	9.449530958	9.751273021	10.15427906	8.84927277	10.43964203
IFI30	13.74618504	13.20171996	12.67415114	11.95004504	12.10234204	12.18215502	13.14479793	10.76613352	13.64287635	14.04282114	11.32718466	12.47949417	12.45986804	13.20647528	11.07378192	11.84887376	11.84369007	12.64359439	13.50510975	11.15488487	12.6176971	12.6854284	13.4611946	13.04746896	11.74469341	11.11062838	12.72255507	12.47147542	13.00699922	12.33107356	12.37837596	11.63908603	13.90771671	12.54479588	12.81855094	12.2874572	12.76852779	12.74738361	10.52819443	13.35907892	11.69528847	12.71431929	12.88092508	11.14527965	12.49603769	13.04746896	12.19644375	12.2022542	11.63585449
CUL4A	9.40475574	9.186615593	10.95004832	9.407716622	8.985333167	10.3866077	9.191691236	9.991875506	9.42982415	9.43411916	9.615756709	9.25790274	9.417181068	9.517206742	9.313423852	9.065777802	9.500110538	9.267069359	9.453303744	9.719201903	9.463006534	9.423918007	9.914612767	9.664051961	9.447786797	10.48794088	9.529523083	10.36823273	10.25242476	10.53132768	10.07788194	9.066797492	9.939832026	9.45156976	9.645641029	9.874948223	9.451308906	9.547849615	9.917814187	9.979525634	9.616303032	9.664954329	10.01234947	9.21171229	10.08381194	9.649764327	9.666662116	10.20507044	9.146758074
ALDH2	11.46293655	11.01446023	12.41789601	11.58670292	12.34194699	10.50743436	11.25539047	11.40086141	11.26793889	11.45496908	11.20476251	10.70142002	11.03738366	12.56374657	10.05741826	10.29311133	10.43583907	11.68157185	11.49250821	9.631259601	10.40743486	10.10131165	11.93491724	12.70596516	10.63734903	11.0118492	11.38595731	12.14830657	10.5907359	10.27493366	9.986351299	10.30090551	12.6489309	11.60989999	11.00327621	10.47692097	10.36182715	10.21791067	13.80316409	11.20297241	11.00327621	12.1448982	11.72319526	11.01378207	11.16077677	11.50783599	10.43311157	9.860731516	11.05681273
VIM	13.82610429	12.98580539	13.32031416	13.53760576	13.91894348	12.04554664	13.37824788	13.91894348	14.33418299	13.95357742	13.41876433	13.11999399	14.18027359	13.34517112	11.8476195	13.80316409	13.00347566	13.11619042	13.78067658	13.59901353	13.28860651	12.98926915	13.09138105	14.74921346	12.49603769	12.7381944	13.07907118	13.02973014	12.61498143	13.52118827	13.3395946	13.6487321	13.91894348	12.54683397	13.75131012	13.44557915	13.88548641	12.79303065	13.28413583	14.08376265	13.63214822	13.4778658	13.04049669	13.55330192	12.94597279	13.9133214	13.29286755	13.04392279	13.01048908
SELENOP	12.57366164	10.95694857	11.65414248	11.87194008	12.60917871	11.75820051	12.07409399	11.56792025	12.34618484	12.56628847	11.10104093	11.76824819	12.79303065	12.66591142	10.65407506	10.77665948	9.529240148	12.74168201	11.93646838	11.98113163	10.76139346	10.58765168	12.41129021	10.50743436	11.94263134	11.48084893	12.78964737	11.29884545	12.89641305	11.278829	9.900843998	12.54901144	9.835988915	11.38232878	11.60356602	11.1764788	9.037054032	10.20403159	13.12759647	12.11813056	11.05232223	11.60463763	11.28487772	11.36914633	11.63013915	12.59118062	11.68972996	11.63908603	11.94868406
CLDN4	9.52568349	11.02988492	9.681303565	9.703670066	10.04119026	9.996670912	8.597909899	10.19957485	7.251530797	9.148653026	9.816787009	9.582124654	8.491365892	9.82512876	7.966173764	9.66605315	8.66501186	9.777520433	9.510550794	9.338308137	8.186368564	9.751273021	9.815367452	7.789988867	10.25953114	9.002808641	8.856539497	9.395006443	9.798451789	9.459190545	9.71697528	8.489942197	8.054641882	9.721369163	10.11584433	8.403231857	10.15924842	10.3927991	8.862237687	10.91193183	8.740707622	9.83077988	5.959697269	9.17222207	9.342541673	9.910646106	9.234794381	8.983528458	8.969668783
RPL37A	15.04236458	15.03153222	15.05225542	15.47167875	15.0115901	14.74053326	15.27568079	15.07315583	15.00095131	15.1200472	14.84414284	15.07315583	15.14865968	15.07315583	15.64041948	14.82740454	15.16095324	15.25593629	14.81842961	15.41499184	15.27568079	15.14865968	14.99044387	14.90283485	15.27568079	15.16095324	15.17597569	15.23550758	14.90283485	14.70215463	15.0115901	15.1074375	15.29276933	15.23550758	15.08378761	15.1074375	15.41499184	15.05225542	15.25593629	15.06309403	15.20325398	15.06309403	14.91798502	15.1200472	15.14865968	15.16095324	15.04236458	15.23550758	15.25593629
DPYSL3	9.330677319	10.52557328	10.26657666	8.420232368	9.763188361	9.336145527	9.12417641	8.889302421	9.974729875	9.997031445	8.87155429	10.19030552	10.71683962	8.346425063	7.681802947	10.03017678	9.878498629	10.10259743	9.590650031	9.526211219	9.340176346	9.462763272	10.17623989	7.962124344	9.506015015	9.576126775	10.6760628	9.794082462	7.04534022	7.936554713	9.656453984	9.829517766	9.001584656	8.472706424	10.02216188	8.59464268	8.510232971	11.39894931	8.521726209	9.116101521	8.911668217	10.18203241	9.326974246	9.347149868	10.78990961	9.85580338	9.17352888	8.355468303	8.758657819
CAT	12.05065356	10.68027427	11.54481042	10.88637041	12.0991829	11.35014149	11.30050983	11.11310086	11.23472211	10.9699549	11.07222796	11.63141072	11.41471213	11.59139338	10.57522001	11.38952805	11.02953454	10.77757322	11.65203794	10.74221246	10.83183531	11.21263081	11.48277189	11.45591039	11.05977277	10.34391177	11.26028983	12.91438785	10.93124925	10.58810764	10.97769618	11.12731054	10.89989797	11.07303783	11.32372248	10.52469394	11.26793889	10.89229088	11.35773898	11.08833745	11.18360527	12.67415114	10.89110609	10.81572616	11.58393965	12.12954729	11.10525013	10.34051514	11.49657227
PTDSS1	11.68223031	11.95295857	11.71722909	12.67137212	11.72925333	12.95369497	12.66591142	12.60635252	11.38047917	11.81446803	12.12621634	13.14479793	11.9751079	11.76046036	11.53622991	11.25084145	12.35468575	12.18215502	11.7183193	12.10407025	12.45743472	12.03797805	11.99475881	11.53067391	12.18759667	12.1618647	11.93070124	11.55691734	12.25417562	11.72319526	12.16518924	11.74715628	11.92491272	12.09738409	11.3262905	11.35189907	11.48830834	12.80209062	11.63585449	11.60240326	11.67433899	12.45074739	11.4352377	11.97373203	11.99784232	11.74115569	12.79303065	10.80721649	12.01083225
TTC1	8.848701097	9.808735694	9.801265321	9.43101595	8.965010435	8.827740256	8.70994249	8.404766672	8.834269141	8.887295025	8.921651188	9.152565622	9.301846468	8.684872442	9.117297444	9.111720954	8.696490427	8.815844387	9.191691236	8.316789758	8.159096863	8.373498479	9.128919092	9.614537865	9.120834421	7.899240783	8.695743016	8.5552885	9.185874128	9.996849998	9.480431948	9.211459904	9.021466157	9.07392185	8.817947314	8.772065823	9.582699961	9.449530958	8.205955814	8.574482827	8.98340117	9.094849787	9.498438637	8.927388775	8.592128909	9.020469802	8.911431009	9.389352623	9.539417283
EIF4E	9.786293428	10.10778078	10.27213647	10.38885061	9.843622665	9.912483159	9.087733889	10.12455289	9.955509675	10.02058173	10.27873428	10.25541334	9.622642011	10.56579358	11.02953454	10.2881752	10.48527384	9.499552366	9.776885572	10.56054612	10.12077408	10.00835103	9.838930722	9.800944791	10.25157946	10.07104684	10.3582911	10.48074822	9.954014136	10.81261333	9.542323381	10.36823273	9.683215604	10.50836972	10.21312818	10.11409705	10.97623346	9.939291742	9.975814367	9.553504136	9.881995122	10.16756192	10.21877989	9.955668168	10.23631317	10.37011902	10.18969869	10.1520154	10.14773606
COL6A3	13.6046847	12.63775595	13.31088191	13.25931406	14.24321015	12.23903878	13.08715019	13.7263771	14.07407077	13.89689735	13.48059197	13.29286755	14.11208002	13.0335523	11.94189092	13.35015222	12.1231071	13.84936692	13.71075984	13.41279653	12.45518625	13.07511408	12.15476993	11.73881962	12.70304743	12.37421013	12.51779508	13.56452254	10.50004183	13.07098778	13.07907118	13.65453784	13.53760576	11.87615894	13.58668002	13.16983151	12.05705154	12.61498143	12.55374121	13.43039887	13.05917322	13.78614206	13.08307499	13.32031416	12.27802844	13.37824788	12.88434266	12.18394177	12.58149803
GBF1	9.376253652	9.253723426	8.533621649	9.034892774	9.23635755	9.279201311	9.368192621	8.879195739	9.525930993	9.184203276	9.666518624	9.069081849	9.403779563	9.545718807	9.054939335	9.08070173	9.395006443	9.275713356	9.250431593	8.856654811	9.218378296	9.07624058	9.002808641	9.303394109	8.613652598	8.779499095	9.129964977	8.954581372	9.096703038	8.662493957	8.431762703	8.425678703	9.063890238	9.553801599	8.61629133	8.925407401	9.45052914	9.251060697	9.21107481	9.347945839	8.964519788	9.008699035	9.435031744	9.433412321	8.785173703	8.753448537	8.816305801	9.045507279	9.426103349
DDX23	9.777865074	9.726727381	10.7278	9.300078232	9.462379153	9.858321384	8.583469521	9.291152877	7.304507444	9.553222115	8.64688825	8.912354648	8.468018531	9.179130932	9.413540764	8.868022204	9.090612712	9.807826412	10.28198017	9.498577013	7.117963731	9.577154034	9.025806598	8.451902257	9.214298806	9.148881987	10.65865241	9.232136466	9.82512876	9.009923937	9.370286279	9.642144075	10.21615858	7.500390343	9.416582679	9.225857565	8.44862145	9.693038454	9.749893631	9.927440846	8.711399304	8.610199804	9.344750417	9.533621372	9.163861564	9.382191655	9.656313265	9.895725042	9.398280669
COX6B1	11.4468299	11.68157185	12.18759667	11.53510014	11.73397659	11.59895435	11.97069006	11.50471433	10.44259896	11.17028017	11.15156953	10.65520519	10.86585816	10.69976217	10.48123031	11.16708668	12.15313001	11.51910578	11.29963283	12.24830845	11.47485468	12.45074739	11.21902602	11.47697906	12.21459097	11.25868475	12.18759667	11.29123367	11.82624821	12.25018918	13.08715019	11.42185958	11.59895435	12.31165352	11.71607599	11.71125059	10.5907359	12.1278792	10.94410907	11.00151413	11.2544782	11.03426962	11.62885603	11.12976166	11.80927654	11.12504064	11.61104632	11.62439183	11.39055889
ATP6AP2	6.607143206	6.745510623	6.624849709	6.731051438	6.240457971	6.789265805	6.600542671	6.790272762	6.753787714	7.392548529	7.323177277	6.76252663	6.620404282	7.008255201	6.419280386	6.454603787	6.485132077	6.090202572	6.322286299	7.051895636	6.709984503	7.188010967	6.85560575	7.030555295	6.936040992	6.972136425	6.984958697	7.38361501	6.582970628	6.536211388	7.230864033	6.137351437	7.014033407	5.949652522	6.720657319	7.23177188	7.367264067	7.659469369	7.040633355	6.985602324	6.811389988	6.608112235	6.985742808	6.555788862	6.983441127	6.853640544	6.673418526	7.077809111	6.70171712
CNN3	10.03852183	10.26527811	10.19650707	10.27472655	10.61654801	10.49499798	9.494274764	10.00057628	10.82997089	10.1720322	9.459834128	9.507413265	11.33667438	9.767323201	9.520532808	10.85676548	9.399197913	9.635295678	10.79434917	9.870198808	9.263489718	9.924643568	9.530346227	10.59127773	9.405160684	8.931406801	10.73652191	9.477145759	8.564613386	9.859618838	9.666811329	9.487723913	8.986708391	9.130214766	11.19718431	10.49499798	9.877139814	9.723166675	9.285568639	9.708591333	9.891944706	10.68139111	9.349745468	10.50247397	10.4418883	10.59624085	9.601306979	9.729800623	9.770486516
TIA1	10.04011208	10.0243843	10.58522998	10.24782235	9.753418957	10.13962748	8.982930202	10.02165625	10.36406594	9.505873758	10.44033054	10.28982154	9.910805485	9.476590343	10.14426112	10.10458428	9.965145629	9.936784906	10.75671976	10.12326268	10.78018741	11.67802892	10.14156351	9.574980284	10.40316877	10.48746421	9.939832026	10.10612373	10.18519812	10.03590478	10.02894996	10.71062555	10.73075212	9.958121427	10.31091043	10.15180938	10.03129208	10.1717964	11.08908036	10.14386058	9.770486516	10.48746421	10.74861437	9.787561658	10.43822356	10.19957485	10.25397793	9.909333957	10.38257123
RHEB	5.812450402	5.012163858	5.477862777	6.119826607	4.585600902	2.700437299	4.969569115	6.076541324	5.376306775	2.555830308	5.831715733	6.16271081	3.369715442	6.101434898	4.37535859	4.97913869	5.953502298	5.639546309	4.075162211	5.639546309	4.531080713	6.229625031	3.266672329	4.596202912	5.540439071	3.885515753	5.029997921	4.525538878	6.411200921	4.198049156	6.375130531	3.538273714	3.424695087	5.614940278	4.278942254	5.551886773	5.762745656	5.799048025	6.670701842	6.519310392	5.256483735	5.641027208	3.981715583	6.714621446	5.781036837	3.536476677	4.360495941	4.563559821	2.824213893
NPEPPS	9.51996615	10.08007208	10.11743735	10.13725712	10.40062834	11.11310086	9.900672719	10.46555567	9.900672719	10.12326268	9.819584867	9.819108863	9.743426431	9.744796292	9.960341501	10.58099287	10.25712012	9.742209675	10.56739896	10.02473484	10.15307958	9.498577013	9.554769931	9.970182118	9.992558043	10.00258027	10.32459106	9.721820354	10.47101722	10.15727883	10.49957027	9.962552826	9.068317277	9.593079518	10.03057409	10.06371943	10.7031704	10.01022729	9.597538671	11.37290292	10.31473681	10.37078681	9.999850597	9.717255475	9.967555619	9.494849393	10.26116352	10.9692525	9.857465452
BUB3	9.837439308	10.55002469	10.55301927	10.74585499	9.754988033	10.32024553	9.462108316	9.040434238	9.742952833	9.020214216	10.37987844	9.691550906	9.707566379	10.01840224	10.85515056	9.58714446	9.778173564	9.690818004	10.32738397	9.677442231	10.65117736	9.481449773	10.35309257	9.488964882	9.273749279	9.413141412	9.152954147	9.035228229	9.754642763	10.31134675	10.33332822	9.764893658	10.66387289	10.20403159	9.462763272	9.869347666	10.38133704	9.401876444	9.725353801	9.820375249	9.579983112	10.0243843	10.61427739	9.701344862	10.65639706	9.616148116	10.10202553	9.423651497	10.14271889
RUVBL2	10.39609912	10.1569471	10.45189499	9.645099256	10.6734539	10.63785606	10.06136186	9.352163868	9.378595313	9.413005196	9.784468263	9.779064671	9.279711445	9.506411152	10.03519172	10.30941959	9.976487024	10.21684311	9.897129687	10.41191907	9.051525263	10.03017678	9.512528996	10.27914362	11.12017771	9.640058997	9.369654117	9.837282768	10.3698771	9.851370102	9.342306199	10.51916764	9.938229425	10.64867235	10.08007208	11.03523005	9.506977137	10.87886061	9.829853749	9.061044702	10.12326268	10.14807026	10.10314684	10.30960118	10.05619079	9.690818004	10.32826081	9.664814726	10.11003155
MAPKAPK2	10.32195767	10.19497217	10.45414682	10.18086668	10.38860251	10.12679888	10.68313097	10.49405007	11.02919549	10.3793572	10.03959748	10.43679515	10.60416073	10.52072648	10.0447562	10.36847045	9.839550432	10.62489346	10.42406803	10.08739677	10.61541116	10.49279712	10.61541116	11.18444314	10.23220192	10.67237209	10.80062933	10.71006536	10.81152594	10.75035749	9.779344978	10.65407506	10.6684986	10.66086339	10.36161569	10.58968681	10.47151069	10.49405007	11.24041866	10.57674923	10.85647447	10.52214416	10.68616471	10.34542871	10.07235956	10.65520519	10.57893451	10.12910826	10.37336065
SCRN1	9.949796191	11.37290292	10.505951	10.86021377	10.29130021	11.10983005	10.38640145	10.21529352	10.07805971	10.32363625	10.09447831	10.84296579	10.11900277	10.58573633	9.883804076	9.752026709	8.884292436	10.21551128	10.21529352	9.732678375	9.746573278	10.65865241	9.099696646	11.4482481	10.50545987	9.870029909	9.832366348	10.01234947	10.59228184	10.58210615	10.58765168	11.18444314	10.90567469	12.17849147	10.45802185	10.18046908	11.11136843	10.83607559	11.1257908	10.66359294	11.04533456	10.98008808	9.581400957	11.22155079	11.14686149	10.09479671	11.41014052	11.18611013	10.62465651
TALDO1	11.24443449	12.08164381	13.16983151	11.47597909	10.94725631	11.10168454	11.37290292	12.98580539	9.973604094	11.37464774	11.4530865	12.96094289	11.09578296	11.20476251	11.40527865	11.19893721	12.88765049	10.43918459	10.59412838	12.52467435	11.59895435	10.99407896	12.19443974	11.13524774	12.14986588	13.20647528	10.31568852	11.62213305	12.92112782	10.73245349	12.33948341	10.57160008	10.44583647	12.64083256	11.19314313	10.81152594	11.27542706	11.58724695	10.42053099	11.81314896	12.29916173	12.97107024	11.85612944	11.25171461	12.40899488	10.75616707	10.55939015	10.45142259	11.25868475
JUN	11.19963887	11.37198253	11.35189907	11.33535831	12.11114579	12.01083225	11.51199664	10.9298998	11.69642283	11.15939683	11.04250915	11.3766003	11.48946021	13.19710082	11.83576443	11.53182323	11.29036892	11.15562622	11.98410284	11.57594247	11.09872233	11.4166016	10.5988881	10.65407506	10.75790869	11.21384927	11.867983	11.05536159	10.18203241	11.24123039	10.39406127	11.54704558	11.19565695	9.98617971	11.13129434	12.43540656	10.64584451	10.9637966	11.25406022	11.52859545	11.20883016	11.83841126	10.83126889	11.06114702	10.77788996	11.69642283	11.41293231	11.63585449	11.12421705
NQO1	4.41023	11.94735913	10.76315965	6.464950356	5.802096059	7.995882356	7.403579315	10.83061729	4.72563022	6.534120181	10.3045927	10.11531193	9.071200689	7.280484617	8.689143113	7.132904573	10.56956931	4.419616677	4.278942254	9.955668168	4.709058439	4.566196152	11.80797282	7.719269975	9.91129059	10.23476632	6.259174637	9.883630299	10.54446288	7.995284257	6.718367583	4.284289198	4.484317799	10.73982227	7.753493225	6.050055571	9.227139819	9.445321137	5.187447568	9.986869407	10.42690101	11.20476251	7.490228785	9.516782287	10.69204848	5.127978927	7.099798302	6.154960956	8.810811345
SHC1	9.41995086	9.854187983	10.64529471	9.457676345	9.58914411	9.238893779	9.262021662	9.957081243	10.46903738	9.709174438	10.43445092	9.824527546	10.43311157	10.08075784	10.67802645	10.80307203	9.764743712	9.483933762	9.595505383	8.959746864	9.232677273	9.206799846	9.285174369	9.241290802	11.3306198	10.11495408	9.681716061	9.697689944	10.27749204	9.64784134	8.798737697	9.736065506	9.200282094	9.26818107	10.21107519	9.419530539	9.902402027	9.584221022	8.961705792	9.3174693	10.13725712	10.57919732	10.27333063	11.43929497	9.020841796	9.83337906	10.33067543	11.17881244	9.358415546
GSTO1	11.59786647	11.82224226	11.73041763	11.56578029	11.29123367	11.9004952	12.49359508	12.84693139	12.38015962	12.23697246	12.22623612	12.71710923	11.92330194	11.88020217	13.69365769	12.53143893	13.23750062	11.53622991	12.10582572	12.75690632	12.53945515	10.86585816	12.01235865	12.94222403	11.39241855	12.83082849	11.06336211	11.20963159	12.24830845	13.01048908	12.51300819	11.65203794	12.12166828	11.55345269	12.25615738	11.57713524	12.52243864	11.56578029	11.45688721	12.05523967	11.94868406	12.1601442	11.63013915	12.58624485	11.23718069	11.59895435	12.23522328	11.38413589	13.09595477
SQSTM1	10.99681849	12.15835542	11.91014212	11.17573516	11.33715656	10.26570959	11.53622991	12.10582572	11.31634596	11.14995323	12.19443974	11.68865851	11.68042445	11.97069006	11.40814406	11.8734003	11.84506591	11.33348135	10.877622	11.13129434	10.64130348	10.51916764	11.92641993	11.60463763	11.89048846	11.39796803	11.04325493	12.48631442	12.41789601	10.71062555	10.94602584	11.20714517	11.74115569	12.18759667	10.73588906	11.06114702	12.25205985	11.63908603	11.42925587	11.89480325	12.1618647	11.87615894	12.16950239	11.78400956	12.17305623	11.36819467	11.48084893	11.58724695	10.86260598
VBP1	11.38232878	11.59895435	11.50471433	11.07895173	10.66958902	10.91606865	10.60317344	11.37007651	10.43896561	10.50073625	10.92512468	11.47287838	10.68616471	10.51135076	11.75820051	10.87406514	11.40356302	10.07588226	10.77001041	10.88855337	10.81152594	11.00918391	11.24668953	11.19484959	11.26969476	11.16160786	11.15328813	10.31178676	12.3673874	11.24601409	11.10024534	11.10525013	10.5545991	11.77898062	10.64584451	10.86831058	10.76779501	10.64476375	10.99473671	10.73652191	10.58315612	10.60053736	11.12017771	11.14309869	12.56121233	10.5700901	10.39185883	10.17382401	11.45122008
JUNB	10.9520077	10.57571465	10.51344098	11.18206553	10.95751464	11.70359877	11.79905811	11.21144353	11.26969476	11.04883356	11.7616322	11.07895173	10.79529643	12.36321492	10.26507122	10.73359426	11.08323849	10.90870238	10.94479624	10.94756626	11.08833745	10.85206673	11.12504064	9.942742544	11.2544782	9.357758158	10.99127858	11.6840033	10.53953039	10.78990961	9.733130188	10.84771259	10.79345974	10.01908111	10.69849474	10.61112696	11.48084893	9.137784569	11.02539714	10.82883441	11.06149743	11.24443449	10.76226606	11.00632329	9.116551043	11.27542706	10.78660645	11.32802742	10.96242937
ITGA3	8.993079901	8.075118908	8.821774895	10.05378326	9.395006443	8.711737445	10.35617712	8.447700406	9.557192033	8.326154316	8.006167595	8.835875469	9.210707242	9.102910668	9.252166973	9.041665449	9.039606838	9.169911427	9.46790504	7.751427717	8.303296612	6.68479922	8.552338282	9.538306288	10.55250065	8.421047755	8.253270209	10.84106144	8.292658649	10.79947186	7.040452365	7.835394427	7.815299675	8.627680975	10.49577638	10.7913541	11.64030031	8.017446575	9.399313691	11.21902602	10.78571051	10.08739677	9.87261232	10.45488696	8.148811917	8.669583502	8.436751467	11.02784704	8.494467168
MARS1	10.62917903	11.63251636	11.19718431	10.44412659	10.28501461	11.03426962	11.18843129	10.39701226	10.93061531	11.20297241	10.67237209	10.7041992	11.066077	10.32826081	11.4166016	11.99316812	11.0410022	11.43745111	10.94074488	10.79824934	11.10457737	11.83449469	10.96782587	10.72609468	11.19893721	11.33715656	11.1265404	10.86705237	10.99881914	10.82318818	10.8709908	10.98285099	11.22251595	11.30863305	10.84771259	10.88388278	10.5642014	11.62213305	10.86113351	10.42545899	11.13686061	10.51033851	11.14527965	10.87649347	11.39616804	10.66958902	11.78786336	10.41411135	10.71743466
RRM1	8.38319114	9.443091243	9.99841451	9.902402027	8.422434322	10.70943241	9.543153423	9.858666928	9.05692059	9.576399076	10.41647224	10.72038855	9.405655383	9.614123218	10.35730115	9.897129687	10.68256723	9.243845967	9.53261148	11.15641054	10.25769734	10.4117194	10.70028096	9.727194168	9.960692594	11.30298958	9.664954329	9.5917799	10.34585509	9.9899052	10.71858634	9.585157563	9.563402329	10.05378326	9.851856587	9.193880174	10.11391939	10.23007206	9.556002755	9.153225725	10.52610024	10.34413595	10.25379681	9.890379153	10.12813616	9.994227165	10.18910902	9.26086464	10.50545987
DKC1	9.825554809	11.25747316	11.15488487	11.01782374	9.291152877	10.79657152	8.769489256	9.960165179	8.883681561	9.615503323	10.81873978	11.4482481	9.48299806	9.841708423	10.31214967	10.4174653	11.30620534	10.17268568	10.26700528	10.67067217	10.75965336	10.81938161	10.84235825	9.566733681	10.57160008	10.3383461	10.63734903	9.703818693	12.6489309	10.86143983	11.06687698	10.0870463	9.79436717	12.02828479	9.243845967	10.39939921	10.39111004	11.14309869	10.02216188	10.13546278	10.59993673	9.633892152	10.66414435	11.16318034	11.8510936	9.815017798	10.65117736	9.288690075	10.68870246
SUPT5H	9.689893063	9.609652007	9.715467709	9.824832198	9.964346476	9.493482764	10.02805354	9.535697132	9.933852067	9.552332591	9.521462186	9.547015747	9.721672575	9.483673853	9.294107791	9.722419837	9.529933258	9.853206984	9.228334077	9.584786922	9.554241086	9.931885313	9.614973116	10.52714588	10.14807026	9.796215859	10.01925096	9.635893336	9.773529142	10.230904	9.919852343	9.775009739	9.934852205	9.954313013	9.286999866	10.51863006	9.730441415	10.30612357	10.30389336	10.01942549	9.96790922	9.760507824	9.67139463	9.798451789	9.85153212	9.360452287	9.658808632	10.13271047	9.490822146
PYGB	6.265775708	11.34909759	5.788228187	5.593882353	5.541390138	5.728443834	6.951708907	6.846047682	5.606011882	6.042967556	10.03057409	8.436751467	7.396895737	5.712169451	6.163645806	8.823948126	6.653726126	7.064853417	5.758122323	7.292040023	9.099823554	6.432402339	5.570691351	5.615200523	5.85941799	5.798633523	5.592457037	8.031136033	5.503940939	9.035467503	5.752324764	5.368099782	6.220417292	5.67154386	7.342010633	5.645556823	5.789772312	5.854672163	6.27683972	6.947351809	10.81485294	8.097122518	5.739788791	8.29928377	6.748646323	6.350211617	6.286461534	6.9717524	6.738227081
QSOX1	9.66843914	9.055908823	9.905160729	9.531775443	9.684923387	8.705629482	9.475475561	8.697515303	10.04532633	10.25670192	8.850370545	9.213750194	9.790949685	9.486752959	8.865273454	10.18355509	9.779064671	9.921852158	9.43411916	8.999505723	8.93845649	7.942259586	9.969489835	9.533332545	9.581835632	9.084523726	9.73829087	9.428511571	9.848567307	9.940732788	8.767746758	9.512813381	9.434761942	9.342939105	10.03129208	9.872098372	11.90189006	8.923845445	9.27809233	9.760507824	9.775768582	9.798451789	9.686744076	9.834321985	9.399532613	9.786619419	8.586939257	9.648573056	9.080333781
SUPT4H1	9.99524474	9.873819478	10.60885434	10.91540903	9.979185278	9.199800382	10.15446705	10.28394137	9.921208582	10.01486889	10.3866077	10.04209084	9.918446909	9.957803181	10.65865241	10.70658261	9.690956401	9.989731634	9.916618656	10.05285388	9.723464722	9.58997283	9.82828484	9.548282215	10.47930912	9.829203641	10.1619931	10.12772809	10.54846256	10.19111517	10.47641258	9.647229443	10.20039716	10.32939333	10.56314692	9.76788419	10.00770225	10.9548965	10.44534066	10.2971407	10.32385185	10.53953039	10.45689413	9.859137155	10.7088585	10.3045927	10.45946845	10.03907021	10.29752488
RCN2	10.37987844	10.74585499	10.92802456	11.05536159	10.61370558	11.21144353	10.27535835	11.42739299	10.34718775	10.21638384	10.89140693	11.4166016	10.17921013	10.14464248	11.27460284	10.348034	10.25177515	10.60787257	10.40912521	10.68109755	10.42711674	10.13686237	10.93193917	10.03942283	11.34822636	10.43214369	11.04460878	10.0484074	10.16218433	10.6734539	10.83363423	10.47056233	10.301577	11.21645132	9.685369112	9.743579614	8.885172532	10.32024553	10.6866643	9.476327441	10.65091122	11.11782207	10.45117016	10.2761763	10.47883775	9.746573278	12.00460168	10.6057252	11.86524157
CTSC	12.46681194	11.89619544	12.06831854	11.23472211	11.61661678	10.79947186	11.9856378	12.51541391	12.37203771	12.78964737	11.77248714	12.52243864	12.45518625	12.30137238	10.45117016	12.27802844	12.43120179	10.88916405	12.75983662	11.66787596	11.32718466	11.57594247	12.23903878	11.52959351	12.58624485	12.00053279	10.88778824	12.79303065	13.02165419	12.84040523	10.99613405	10.92052034	13.45080769	11.840876	12.5837206	11.40814406	12.86048336	11.32802742	9.641861641	12.71431929	12.45986804	12.02677053	13.61546394	12.35468575	11.80668147	11.75701076	11.13686061	10.87620961	11.46400029
[truncated: 11,974 more rows]
[truncated: 81 more columns]
